# Supplementary material for: Systematic Identification of Methyl Jasmonate-Responsive Long Noncoding RNAs and Their Nearby Coding Genes Unveils Their Potential Defence Roles in Tobacco BY-2 Cells
Source: Int J Mol Sci. 2022 Dec 8;23(24):15568. doi: 10.3390/ijms232415568 (PMC9778826; doi:10.3390/ijms232415568)
Supplement: Supplementary file 1 [file ijms-23-15568-s001.zip]

Archive with 10 entries (10 files):
- Table S1. Genomic information for 7848 long noncoding RNA (lncRNA) isoforms in tobacco BY-2 cells.xlsx
- Table S10. Cis-acting elements of up- and downregulated MeJA-responsive lncRNAs with cis-target genes.xlsx
- Table S2. The length distribution of lncRNAs in tobacco BY-2 cells.xlsx
- Table S3 The exon number of lncRNAs in tobacco BY-2 cells.xlsx
- Table S4. The number and percentage of homologous lncRNAs in tobacco BY-2 cells comparing with 39 species.xlsx
- Table S5. Homologous lncRNAs in tobacco BY-2 cells compared with 39 other species.xlsx
- Table S6. The FPKM value of 7848 lncRNAs  in tobacco BY-2 cells.xlsx
- Table S7. The FPKM value of MeJA-responsive lncRNAs  in tobacco BY-2 cells.xlsx
- Table S8. Cis-regulated target genes and their MeJA-responsive lncRNAs.xlsx
- Table S9. The expression patterns of all response-associated target genes and their respective lncRNAs.xlsx
