# Supplementary material for: Systematic Identification of Methyl Jasmonate-Responsive Long Noncoding RNAs and Their Nearby Coding Genes Unveils Their Potential Defence Roles in Tobacco BY-2 Cells
Source: Int J Mol Sci. 2022 Dec 8;23(24):15568. doi: 10.3390/ijms232415568 (PMC9778826; doi:10.3390/ijms232415568)
Supplement: Supplementary file 1 [file ijms-23-15568-s001.zip › Table S1. Genomic information for 7848 long noncoding RNA (lncRNA) isoforms in tobacco BY-2 cells.xlsx]

Table S1. Genomic information for 7848 long noncoding RNA (lncRNA) isoforms in tobacco BY-2 cells.
LncRNA name	LncRNA loci	Position	Start	End	Strand	Class code
TCONS_00000081	XLOC_000073	NC_006581.1	142	533	+	u
TCONS_00000161	XLOC_000129	NW_015787329.1	239	770	+	u
TCONS_00000168	XLOC_000136	NW_015787340.1	23481	24135	+	u
TCONS_00000188	XLOC_000149	NW_015787368.1	7718	8231	+	u
TCONS_00000207	XLOC_000158	NW_015787383.1	1315	1717	+	u
TCONS_00000210	XLOC_000160	NW_015787392.1	16759	18142	+	u
TCONS_00000233	XLOC_000176	NW_015787407.1	70762	71652	+	u
TCONS_00000235	XLOC_000178	NW_015787407.1	99586	100105	+	u
TCONS_00000252	XLOC_000184	NW_015787426.1	16905	16928	+	u
TCONS_00000298	XLOC_000212	NW_015787472.1	14324	14825	+	u
TCONS_00000317	XLOC_000228	NW_015787497.1	44643	45108	+	u
TCONS_00000319	XLOC_000230	NW_015787498.1	49364	49848	+	u
TCONS_00000326	XLOC_000236	NW_015787506.1	32910	33252	+	u
TCONS_00000392	XLOC_000285	NW_015787613.1	35485	35738	+	u
TCONS_00000423	XLOC_000308	NW_015787662.1	12415	12853	+	u
TCONS_00000440	XLOC_000322	NW_015787688.1	61786	62131	+	u
TCONS_00000456	XLOC_000335	NW_015787738.1	59059	59707	-	u
TCONS_00000519	XLOC_000363	NW_015787798.1	40410	40817	+	u
TCONS_00000520	XLOC_000364	NW_015787798.1	41196	41710	+	u
TCONS_00000524	XLOC_000368	NW_015787799.1	68121	68448	+	u
TCONS_00000528	XLOC_000372	NW_015787808.1	44688	45421	+	u
TCONS_00000576	XLOC_000392	NW_015787845.1	30219	30778	+	u
TCONS_00000600	XLOC_000405	NW_015787863.1	29639	29966	+	u
TCONS_00000640	XLOC_000432	NW_015787918.1	3	314	+	u
TCONS_00000657	XLOC_000438	NW_015787931.1	11020	11239	+	u
TCONS_00000692	XLOC_000466	NW_015787983.1	30260	31214	+	u
TCONS_00000695	XLOC_000469	NW_015787992.1	11528	11993	-	u
TCONS_00000711	XLOC_000482	NW_015788007.1	170789	171361	+	u
TCONS_00000734	XLOC_000498	NW_015788084.1	21423	22932	+	u
TCONS_00000862	XLOC_000568	NW_015788236.1	39780	40328	+	u
TCONS_00000929	XLOC_000607	NW_015788309.1	14413	14775	+	u
TCONS_00000941	XLOC_000613	NW_015788318.1	33159	33937	+	u
TCONS_00000942	XLOC_000613	NW_015788318.1	33159	33467	+	u
TCONS_00000965	XLOC_000630	NW_015788352.1	5343	5775	+	u
TCONS_00000969	XLOC_000634	NW_015788368.1	20149	21990	+	u
TCONS_00000970	XLOC_000635	NW_015788368.1	22190	22799	+	u
TCONS_00000971	XLOC_000636	NW_015788368.1	22850	23883	+	u
TCONS_00000972	XLOC_000637	NW_015788368.1	24724	25252	+	u
TCONS_00001003	XLOC_000652	NW_015788436.1	103577	103772	+	u
TCONS_00001013	XLOC_000662	NW_015788463.1	29722	30263	+	u
TCONS_00001023	XLOC_000669	NW_015788473.1	22582	22877	+	u
TCONS_00001043	XLOC_000682	NW_015788508.1	224615	225162	+	u
TCONS_00001044	XLOC_000682	NW_015788508.1	226734	227485	+	u
TCONS_00001045	XLOC_000683	NW_015788508.1	38155	38523	+	u
TCONS_00001046	XLOC_000684	NW_015788508.1	57711	58073	+	u
TCONS_00001047	XLOC_000685	NW_015788508.1	149084	151090	+	u
TCONS_00001048	XLOC_000686	NW_015788508.1	151420	151788	+	u
TCONS_00001049	XLOC_000687	NW_015788508.1	154112	156583	+	u
TCONS_00001051	XLOC_000689	NW_015788508.1	201911	202505	+	u
TCONS_00001052	XLOC_000690	NW_015788508.1	202909	203407	+	u
TCONS_00001053	XLOC_000691	NW_015788508.1	225550	226040	+	u
TCONS_00001069	XLOC_000704	NW_015788544.1	8043	8609	+	u
TCONS_00001091	XLOC_000720	NW_015788575.1	3756	4264	+	u
TCONS_00001092	XLOC_000721	NW_015788575.1	5144	5690	+	u
TCONS_00001103	XLOC_000731	NW_015788593.1	56326	57620	+	u
TCONS_00001104	XLOC_000732	NW_015788593.1	57826	58343	+	u
TCONS_00001105	XLOC_000733	NW_015788593.1	75065	77178	+	u
TCONS_00001159	XLOC_000765	NW_015788652.1	27713	28262	+	u
TCONS_00001161	XLOC_000767	NW_015788652.1	41102	41702	+	u
TCONS_00001170	XLOC_000773	NW_015788658.1	19785	20618	+	u
TCONS_00001192	XLOC_000786	NW_015788678.1	26002	26325	+	u
TCONS_00001197	XLOC_000791	NW_015788684.1	6465	6766	+	u
TCONS_00001204	XLOC_000797	NW_015788703.1	51043	51558	+	u
TCONS_00001221	XLOC_000809	NW_015788706.1	173484	174895	+	u
TCONS_00001280	XLOC_000842	NW_015788777.1	24184	26310	+	u
TCONS_00001326	XLOC_000874	NW_015788837.1	2120	2448	+	u
TCONS_00001327	XLOC_000875	NW_015788837.1	47559	47870	+	u
TCONS_00001336	XLOC_000880	NW_015788857.1	32781	33183	+	u
TCONS_00001372	XLOC_000896	NW_015788890.1	11129	11612	+	u
TCONS_00001401	XLOC_000914	NW_015788910.1	17670	18342	+	u
TCONS_00001403	XLOC_000916	NW_015788910.1	20959	21470	+	u
TCONS_00001433	XLOC_000939	NW_015788960.1	35134	35651	+	u
TCONS_00001438	XLOC_000943	NW_015788960.1	33867	34625	+	u
TCONS_00001446	XLOC_000947	NW_015788966.1	14144	14826	+	u
TCONS_00001458	XLOC_000950	NW_015788976.1	31103	31790	+	u
TCONS_00001489	XLOC_000964	NW_015789024.1	5812	6307	+	u
TCONS_00001567	XLOC_001005	NW_015789085.1	41	545	+	u
TCONS_00001596	XLOC_001023	NW_015789106.1	95404	95913	+	u
TCONS_00001597	XLOC_001024	NW_015789106.1	97234	97725	+	u
TCONS_00001599	XLOC_001026	NW_015789106.1	99945	100646	+	u
TCONS_00001665	XLOC_001066	NW_015789180.1	35742	36508	+	u
TCONS_00001680	XLOC_001076	NW_015789196.1	19038	19147	-	u
TCONS_00001697	XLOC_001090	NW_015789220.1	10931	11289	+	u
TCONS_00001733	XLOC_001120	NW_015789273.1	11547	12242	+	u
TCONS_00001737	XLOC_001123	NW_015789276.1	94831	95212	-	u
TCONS_00001738	XLOC_001124	NW_015789276.1	79899	80304	+	u
TCONS_00001739	XLOC_001125	NW_015789276.1	80918	81947	+	u
TCONS_00001741	XLOC_001127	NW_015789276.1	82886	85458	+	u
TCONS_00001745	XLOC_001131	NW_015789276.1	88766	89652	+	u
TCONS_00001747	XLOC_001133	NW_015789282.1	6848	7659	+	u
TCONS_00001781	XLOC_001156	NW_015789328.1	49865	50253	+	u
TCONS_00001783	XLOC_001158	NW_015789328.1	55781	56826	+	u
TCONS_00001799	XLOC_001168	NW_015789335.1	26013	26551	+	u
TCONS_00001805	XLOC_001172	NW_015789358.1	30470	31190	+	u
TCONS_00001806	XLOC_001173	NW_015789358.1	41768	42500	+	u
TCONS_00001848	XLOC_001201	NW_015789469.1	11392	12184	+	u
TCONS_00001857	XLOC_001209	NW_015789471.1	130699	131123	+	u
TCONS_00001858	XLOC_001210	NW_015789471.1	131283	132002	+	u
TCONS_00001859	XLOC_001211	NW_015789471.1	141609	142552	+	u
TCONS_00001860	XLOC_001212	NW_015789471.1	180925	181704	+	u
TCONS_00001863	XLOC_001215	NW_015789476.1	8373	9068	+	u
TCONS_00001902	XLOC_001237	NW_015789513.1	19614	20009	+	u
TCONS_00001929	XLOC_001257	NW_015789559.1	66359	66644	+	u
TCONS_00001930	XLOC_001257	NW_015789559.1	66364	66644	+	u
TCONS_00001972	XLOC_001274	NW_015789575.1	39587	39966	+	u
TCONS_00002050	XLOC_001321	NW_015789683.1	16059	16550	+	u
TCONS_00002058	XLOC_001329	NW_015789696.1	65776	66296	+	u
TCONS_00002066	XLOC_001335	NW_015789706.1	22240	22775	+	u
TCONS_00002080	XLOC_001347	NW_015789723.1	120	349	+	u
TCONS_00002082	XLOC_001349	NW_015789726.1	20330	20838	+	u
TCONS_00002099	XLOC_001360	NW_015789735.1	56656	58721	+	u
TCONS_00002102	XLOC_001363	NW_015789739.1	19416	19999	+	u
TCONS_00002165	XLOC_001404	NW_015789795.1	135752	136238	+	u
TCONS_00002182	XLOC_001415	NW_015789819.1	2437	2753	+	u
TCONS_00002200	XLOC_001428	NW_015789851.1	11128	12081	+	u
TCONS_00002239	XLOC_001444	NW_015789879.1	10040	10375	+	u
TCONS_00002240	XLOC_001445	NW_015789879.1	20278	21291	+	u
TCONS_00002272	XLOC_001453	NW_015789899.1	19774	20619	+	u
TCONS_00002302	XLOC_001475	NW_015789935.1	67814	68188	+	u
TCONS_00002324	XLOC_001488	NW_015789953.1	32	405	+	u
TCONS_00002328	XLOC_001492	NW_015789959.1	25879	26284	+	u
TCONS_00002331	XLOC_001495	NW_015789973.1	6187	6723	+	u
TCONS_00002348	XLOC_001506	NW_015789994.1	3875	4541	+	u
TCONS_00002379	XLOC_001523	NW_015790069.1	26166	26597	+	u
TCONS_00002486	XLOC_001587	NW_015790188.1	2594	3183	+	u
TCONS_00002578	XLOC_001613	NW_015790258.1	24634	25058	+	u
TCONS_00002581	XLOC_001616	NW_015790260.1	23383	23923	+	u
TCONS_00002647	XLOC_001660	NW_015790340.1	1755	2095	+	u
TCONS_00002649	XLOC_001662	NW_015790343.1	23155	23632	+	u
TCONS_00002661	XLOC_001668	NW_015790356.1	5897	6421	+	u
TCONS_00002671	XLOC_001674	NW_015790362.1	6987	7627	+	u
TCONS_00002672	XLOC_001675	NW_015790376.1	16683	17064	+	u
TCONS_00002716	XLOC_001699	NW_015790449.1	50553	51899	+	u
TCONS_00002717	XLOC_001699	NW_015790449.1	50613	50936	+	u
TCONS_00002720	XLOC_001702	NW_015790457.1	13627	13938	+	u
TCONS_00002746	XLOC_001718	NW_015790491.1	7058	7601	+	u
TCONS_00002793	XLOC_001753	NW_015790571.1	38426	39056	+	u
TCONS_00002794	XLOC_001754	NW_015790571.1	46311	46532	+	u
TCONS_00002817	XLOC_001764	NW_015790601.1	11912	12184	+	u
TCONS_00002843	XLOC_001782	NW_015790617.1	50279	50611	+	u
TCONS_00002854	XLOC_001791	NW_015790637.1	4413	5491	+	u
TCONS_00002867	XLOC_001799	NW_015790646.1	112925	113421	+	u
TCONS_00002884	XLOC_001808	NW_015790660.1	29933	30216	+	u
TCONS_00002885	XLOC_001809	NW_015790660.1	30354	30842	+	u
TCONS_00002886	XLOC_001810	NW_015790660.1	43693	44611	+	u
TCONS_00002887	XLOC_001811	NW_015790661.1	19586	19882	+	u
TCONS_00002897	XLOC_001818	NW_015790685.1	4161	4659	+	u
TCONS_00002899	XLOC_001820	NW_015790685.1	57406	58174	+	u
TCONS_00002909	XLOC_001824	NW_015790688.1	10443	11191	+	u
TCONS_00002910	XLOC_001825	NW_015790688.1	12001	12551	+	u
TCONS_00002911	XLOC_001826	NW_015790688.1	17655	18308	+	u
TCONS_00002913	XLOC_001828	NW_015790696.1	23022	23404	+	u
TCONS_00002923	XLOC_001835	NW_015790707.1	10412	10809	+	u
TCONS_00002967	XLOC_001854	NW_015790756.1	51203	51452	+	u
TCONS_00002983	XLOC_001863	NW_015790775.1	6226	6752	+	u
TCONS_00003048	XLOC_001893	NW_015790827.1	3808	4598	+	u
TCONS_00003049	XLOC_001894	NW_015790829.1	1090	1723	+	u
TCONS_00003073	XLOC_001912	NW_015790855.1	26953	27775	+	u
TCONS_00003077	XLOC_001916	NW_015790857.1	71300	71814	+	u
TCONS_00003078	XLOC_001917	NW_015790857.1	66939	67527	+	u
TCONS_00003094	XLOC_001931	NW_015790874.1	12050	12161	-	u
TCONS_00003101	XLOC_001936	NW_015790881.1	3319	3443	-	u
TCONS_00003111	XLOC_001943	NW_015790893.1	810	1204	+	u
TCONS_00003125	XLOC_001953	NW_015790901.1	194564	194952	+	u
TCONS_00003126	XLOC_001954	NW_015790901.1	195616	197895	+	u
TCONS_00003138	XLOC_001959	NW_015790914.1	1671	1958	+	u
TCONS_00003148	XLOC_001965	NW_015790930.1	8147	8743	+	u
TCONS_00003149	XLOC_001966	NW_015790930.1	30230	30629	+	u
TCONS_00003159	XLOC_001974	NW_015790954.1	2325	2695	-	u
TCONS_00003162	XLOC_001976	NW_015790954.1	27092	27916	+	u
TCONS_00003164	XLOC_001978	NW_015790957.1	3253	3417	+	u
TCONS_00003165	XLOC_001978	NW_015790957.1	3260	3624	+	u
TCONS_00003191	XLOC_001989	NW_015790989.1	16834	17188	+	u
TCONS_00003238	XLOC_002009	NW_015791010.1	9105	9676	+	u
TCONS_00003258	XLOC_002026	NW_015791046.1	37522	37844	+	u
TCONS_00003282	XLOC_002045	NW_015791085.1	59231	59689	+	u
TCONS_00003310	XLOC_002062	NW_015791143.1	20045	20249	+	u
TCONS_00003334	XLOC_002073	NW_015791173.1	3313	3910	+	u
TCONS_00003388	XLOC_002085	NW_015791186.1	60317	60610	+	u
TCONS_00003413	XLOC_002096	NW_015791192.1	24757	25722	+	u
TCONS_00003414	XLOC_002097	NW_015791192.1	43280	43816	+	u
TCONS_00003421	XLOC_002102	NW_015791209.1	1736	2443	+	u
TCONS_00003424	XLOC_002105	NW_015791226.1	60971	61241	+	u
TCONS_00003451	XLOC_002115	NW_015791242.1	8285	8607	+	u
TCONS_00003452	XLOC_002116	NW_015791255.1	9118	9575	+	u
TCONS_00003458	XLOC_002120	NW_015791258.1	32782	33393	+	u
TCONS_00003483	XLOC_002130	NW_015791273.1	12481	13410	+	u
TCONS_00003506	XLOC_002149	NW_015791324.1	46779	47278	+	u
TCONS_00003517	XLOC_002156	NW_015791351.1	7469	8217	+	u
TCONS_00003548	XLOC_002174	NW_015791389.1	5848	6180	+	u
TCONS_00003560	XLOC_002182	NW_015791406.1	4730	5767	+	u
TCONS_00003578	XLOC_002189	NW_015791416.1	35954	36362	+	u
TCONS_00003592	XLOC_002200	NW_015791429.1	2794	3091	+	u
TCONS_00003594	XLOC_002202	NW_015791429.1	73428	74113	+	u
TCONS_00003681	XLOC_002259	NW_015791552.1	68884	69290	+	u
TCONS_00003744	XLOC_002279	NW_015791571.1	8398	8788	+	u
TCONS_00003770	XLOC_002293	NW_015791613.1	4765	5629	+	u
TCONS_00003771	XLOC_002294	NW_015791615.1	10290	10694	+	u
TCONS_00003854	XLOC_002351	NW_015791742.1	44803	45439	+	u
TCONS_00003858	XLOC_002355	NW_015791747.1	1425	1927	+	u
TCONS_00003875	XLOC_002366	NW_015791775.1	6323	7666	+	u
TCONS_00003876	XLOC_002367	NW_015791775.1	14135	14391	+	u
TCONS_00003880	XLOC_002371	NW_015791784.1	20106	20953	+	u
TCONS_00003894	XLOC_002380	NW_015791802.1	1542	2437	+	u
TCONS_00003895	XLOC_002381	NW_015791802.1	54072	55157	+	u
TCONS_00003898	XLOC_002384	NW_015791814.1	79989	80587	+	u
TCONS_00003921	XLOC_002401	NW_015791858.1	29330	30450	+	u
TCONS_00003960	XLOC_002422	NW_015791918.1	30462	31023	+	u
TCONS_00003988	XLOC_002440	NW_015791955.1	38334	38931	+	u
TCONS_00003989	XLOC_002441	NW_015791955.1	43252	43685	+	u
TCONS_00004153	XLOC_002519	NW_015792106.1	27058	27642	+	u
TCONS_00004183	XLOC_002541	NW_015792161.1	8139	8470	+	u
TCONS_00004184	XLOC_002542	NW_015792161.1	38120	38587	+	u
TCONS_00004188	XLOC_002545	NW_015792163.1	23298	23705	+	u
TCONS_00004218	XLOC_002567	NW_015792212.1	14540	15028	+	u
TCONS_00004248	XLOC_002585	NW_015792220.1	16815	17374	+	u
TCONS_00004262	XLOC_002593	NW_015792247.1	1	368	+	u
TCONS_00004300	XLOC_002615	NW_015792282.1	3393	3855	+	u
TCONS_00004301	XLOC_002616	NW_015792293.1	11816	13408	+	u
TCONS_00004302	XLOC_002617	NW_015792293.1	14102	14439	+	u
TCONS_00004303	XLOC_002618	NW_015792293.1	26624	27824	+	u
TCONS_00004304	XLOC_002619	NW_015792293.1	47235	48389	+	u
TCONS_00004305	XLOC_002620	NW_015792293.1	50701	51318	+	u
TCONS_00004311	XLOC_002626	NW_015792301.1	1338	1924	+	u
TCONS_00004318	XLOC_002629	NW_015792313.1	20889	21079	-	u
TCONS_00004337	XLOC_002641	NW_015792333.1	6665	7334	+	u
TCONS_00004349	XLOC_002650	NW_015792342.1	16654	17247	+	u
TCONS_00004354	XLOC_002655	NW_015792365.1	58763	58966	+	u
TCONS_00004364	XLOC_002661	NW_015792380.1	30399	32144	+	u
TCONS_00004365	XLOC_002662	NW_015792388.1	73431	74109	+	u
TCONS_00004371	XLOC_002667	NW_015792403.1	13982	14425	+	u
TCONS_00004379	XLOC_002674	NW_015792427.1	17592	18336	+	u
TCONS_00004381	XLOC_002676	NW_015792428.1	9250	10088	+	u
TCONS_00004385	XLOC_002678	NW_015792433.1	862	1388	+	u
TCONS_00004425	XLOC_002696	NW_015792498.1	1457	1477	-	u
TCONS_00004426	XLOC_002696	NW_015792498.1	2272	2314	-	u
TCONS_00004427	XLOC_002697	NW_015792499.1	14342	14981	+	u
TCONS_00004429	XLOC_002699	NW_015792499.1	17342	17597	+	u
TCONS_00004442	XLOC_002707	NW_015792512.1	209	1384	+	u
TCONS_00004444	XLOC_002709	NW_015792518.1	32001	32686	+	u
TCONS_00004446	XLOC_002711	NW_015792519.1	6402	7141	+	u
TCONS_00004450	XLOC_002713	NW_015792522.1	68202	68671	+	u
TCONS_00004468	XLOC_002722	NW_015792530.1	2459	3024	+	u
TCONS_00004469	XLOC_002723	NW_015792530.1	10846	11225	+	u
TCONS_00004496	XLOC_002736	NW_015792553.1	26203	26664	+	u
TCONS_00004561	XLOC_002770	NW_015792626.1	89842	90600	+	u
TCONS_00004562	XLOC_002770	NW_015792626.1	89842	90249	+	u
TCONS_00004563	XLOC_002770	NW_015792626.1	89842	90249	+	u
TCONS_00004568	XLOC_002775	NW_015792640.1	6455	7113	+	u
TCONS_00004577	XLOC_002778	NW_015792645.1	1242	1979	+	u
TCONS_00004580	XLOC_002781	NW_015792649.1	4856	5145	+	u
TCONS_00004618	XLOC_002802	NW_015792693.1	3396	3962	+	u
TCONS_00004630	XLOC_002811	NW_015792706.1	46450	47079	+	u
TCONS_00004646	XLOC_002819	NW_015792710.1	48287	49277	+	u
TCONS_00004662	XLOC_002830	NW_015792733.1	720	1506	+	u
TCONS_00004698	XLOC_002836	NW_015792737.1	3596	4048	+	u
TCONS_00004714	XLOC_002848	NW_015792760.1	107437	108049	+	u
TCONS_00004750	XLOC_002860	NW_015792778.1	33419	34331	+	u
TCONS_00004751	XLOC_002861	NW_015792778.1	38730	39756	+	u
TCONS_00004832	XLOC_002914	NW_015792887.1	1587	1881	+	u
TCONS_00004835	XLOC_002917	NW_015792902.1	29520	29961	+	u
TCONS_00004836	XLOC_002918	NW_015792902.1	37594	38486	+	u
TCONS_00004848	XLOC_002925	NW_015792917.1	69778	70388	+	u
TCONS_00004865	XLOC_002938	NW_015792954.1	3460	3830	+	u
TCONS_00004880	XLOC_002950	NW_015792988.1	6160	6644	+	u
TCONS_00004881	XLOC_002951	NW_015792988.1	7961	8307	+	u
TCONS_00004907	XLOC_002966	NW_015793018.1	50087	50597	+	u
TCONS_00004927	XLOC_002980	NW_015793027.1	18356	18763	-	u
TCONS_00004979	XLOC_003003	NW_015793064.1	19959	20201	-	u
TCONS_00004981	XLOC_003005	NW_015793064.1	20302	20548	+	u
TCONS_00004993	XLOC_003014	NW_015793072.1	4964	5461	+	u
TCONS_00005006	XLOC_003024	NW_015793105.1	1604	2680	+	u
TCONS_00005007	XLOC_003025	NW_015793105.1	2773	3152	+	u
TCONS_00005020	XLOC_003037	NW_015793145.1	21254	21375	-	u
TCONS_00005021	XLOC_003037	NW_015793145.1	21438	22436	-	u
TCONS_00005031	XLOC_003042	NW_015793160.1	11911	12396	+	u
TCONS_00005096	XLOC_003077	NW_015793231.1	260745	261408	+	u
TCONS_00005108	XLOC_003084	NW_015793231.1	21235	21768	+	u
TCONS_00005109	XLOC_003085	NW_015793231.1	220682	221468	+	u
TCONS_00005110	XLOC_003086	NW_015793231.1	252370	252817	+	u
TCONS_00005122	XLOC_003097	NW_015793248.1	1129	1570	+	u
TCONS_00005123	XLOC_003098	NW_015793248.1	1771	2333	+	u
TCONS_00005179	XLOC_003130	NW_015793314.1	1240	2048	+	u
TCONS_00005220	XLOC_003158	NW_015793383.1	142953	143174	+	u
TCONS_00005228	XLOC_003166	NW_015793412.1	11541	11983	+	u
TCONS_00005242	XLOC_003177	NW_015793416.1	30760	31281	+	u
TCONS_00005286	XLOC_003206	NW_015793476.1	59403	59696	+	u
TCONS_00005305	XLOC_003222	NW_015793529.1	17052	17313	+	u
TCONS_00005331	XLOC_003235	NW_015793572.1	14186	14506	+	u
TCONS_00005366	XLOC_003260	NW_015793622.1	10207	10944	+	u
TCONS_00005401	XLOC_003284	NW_015793650.1	3121	3781	+	u
TCONS_00005422	XLOC_003295	NW_015793681.1	9905	11297	+	u
TCONS_00005441	XLOC_003308	NW_015793721.1	7015	7586	+	u
TCONS_00005450	XLOC_003314	NW_015793732.1	25189	25784	+	u
TCONS_00005455	XLOC_003317	NW_015793743.1	5342	5809	+	u
TCONS_00005487	XLOC_003338	NW_015793805.1	2177	2733	+	u
TCONS_00005488	XLOC_003339	NW_015793805.1	5187	5797	+	u
TCONS_00005510	XLOC_003351	NW_015793816.1	18832	19022	-	u
TCONS_00005511	XLOC_003352	NW_015793816.1	19029	19337	+	u
TCONS_00005527	XLOC_003360	NW_015793833.1	2533	3222	+	u
TCONS_00005529	XLOC_003362	NW_015793835.1	28429	29095	+	u
TCONS_00005550	XLOC_003377	NW_015793872.1	77	907	+	u
TCONS_00005551	XLOC_003378	NW_015793872.1	2587	3007	+	u
TCONS_00005560	XLOC_003384	NW_015793879.1	35759	36535	+	u
TCONS_00005561	XLOC_003385	NW_015793879.1	36902	39047	+	u
TCONS_00005567	XLOC_003389	NW_015793893.1	2133	2539	-	u
TCONS_00005568	XLOC_003389	NW_015793893.1	2133	2539	-	u
TCONS_00005573	XLOC_003393	NW_015793914.1	16790	17298	+	u
TCONS_00005574	XLOC_003394	NW_015793914.1	18352	18885	+	u
TCONS_00005575	XLOC_003395	NW_015793914.1	36030	37029	+	u
TCONS_00005594	XLOC_003407	NW_015793940.1	40042	40527	+	u
TCONS_00005599	XLOC_003412	NW_015793957.1	9175	9738	+	u
TCONS_00005624	XLOC_003433	NW_015793984.1	46400	47173	+	u
TCONS_00005642	XLOC_003443	NW_015794004.1	20618	21102	+	u
TCONS_00005646	XLOC_003447	NW_015794016.1	3333	4099	+	u
TCONS_00005657	XLOC_003455	NW_015794020.1	153156	153583	+	u
TCONS_00005674	XLOC_003465	NW_015794029.1	119360	120114	+	u
TCONS_00005675	XLOC_003466	NW_015794029.1	130098	130970	+	u
TCONS_00005708	XLOC_003482	NW_015794087.1	2392	3555	+	u
TCONS_00005772	XLOC_003520	NW_015794174.1	160905	161340	+	u
TCONS_00005802	XLOC_003541	NW_015794194.1	6933	7562	+	u
TCONS_00005814	XLOC_003550	NW_015794209.1	502	1012	+	u
TCONS_00005843	XLOC_003573	NW_015794252.1	33000	33307	-	u
TCONS_00005844	XLOC_003574	NW_015794252.1	33622	34053	+	u
TCONS_00005857	XLOC_003585	NW_015794298.1	48897	49246	-	u
TCONS_00005858	XLOC_003586	NW_015794298.1	43847	45063	+	u
TCONS_00005859	XLOC_003587	NW_015794298.1	46047	46435	+	u
TCONS_00005860	XLOC_003588	NW_015794298.1	67380	68014	+	u
TCONS_00005866	XLOC_003594	NW_015794303.1	17511	18250	+	u
TCONS_00005875	XLOC_003600	NW_015794315.1	23789	24250	+	u
TCONS_00005885	XLOC_003604	NW_015794315.1	32934	33595	+	u
TCONS_00005938	XLOC_003625	NW_015794354.1	4189	4675	+	u
TCONS_00005957	XLOC_003642	NW_015794377.1	26443	27172	+	u
TCONS_00005958	XLOC_003643	NW_015794377.1	27262	27808	+	u
TCONS_00005966	XLOC_003649	NW_015794389.1	30032	30208	-	u
TCONS_00005973	XLOC_003654	NW_015794419.1	6702	7152	+	u
TCONS_00005976	XLOC_003657	NW_015794425.1	762	1055	+	u
TCONS_00005977	XLOC_003658	NW_015794425.1	13038	13452	+	u
TCONS_00006018	XLOC_003682	NW_015794472.1	384	890	+	u
TCONS_00006019	XLOC_003683	NW_015794472.1	1506	2006	+	u
TCONS_00006034	XLOC_003692	NW_015794475.1	11061	11494	+	u
TCONS_00006099	XLOC_003732	NW_015794522.1	30202	32939	+	u
TCONS_00006103	XLOC_003736	NW_015794537.1	102351	102512	-	u
TCONS_00006120	XLOC_003748	NW_015794548.1	13135	13741	+	u
TCONS_00006142	XLOC_003767	NW_015794590.1	38714	39768	+	u
TCONS_00006148	XLOC_003773	NW_015794594.1	23754	24637	+	u
TCONS_00006149	XLOC_003774	NW_015794594.1	35258	36207	+	u
TCONS_00006151	XLOC_003776	NW_015794606.1	17793	17919	+	u
TCONS_00006186	XLOC_003804	NW_015794676.1	26381	26812	+	u
TCONS_00006197	XLOC_003810	NW_015794701.1	4386	4787	+	u
TCONS_00006198	XLOC_003811	NW_015794701.1	4867	6594	+	u
TCONS_00006218	XLOC_003825	NW_015794752.1	3046	3478	+	u
TCONS_00006221	XLOC_003827	NW_015794762.1	3517	3569	-	u
TCONS_00006232	XLOC_003834	NW_015794781.1	19593	20084	+	u
TCONS_00006241	XLOC_003841	NW_015794785.1	34402	34713	+	u
TCONS_00006242	XLOC_003842	NW_015794785.1	168972	169544	+	u
TCONS_00006243	XLOC_003843	NW_015794785.1	197417	197958	+	u
TCONS_00006300	XLOC_003872	NW_015794811.1	41191	41820	+	u
TCONS_00006353	XLOC_003905	NW_015794853.1	21953	23034	+	u
TCONS_00006358	XLOC_003910	NW_015794863.1	21696	22046	-	u
TCONS_00006359	XLOC_003910	NW_015794863.1	21696	22046	-	u
TCONS_00006368	XLOC_003917	NW_015794877.1	5004	5692	+	u
TCONS_00006388	XLOC_003927	NW_015794898.1	36894	37400	+	u
TCONS_00006405	XLOC_003943	NW_015794916.1	1675	2073	+	u
TCONS_00006407	XLOC_003945	NW_015794926.1	15983	16575	+	u
TCONS_00006433	XLOC_003962	NW_015794963.1	278	690	+	u
TCONS_00006462	XLOC_003976	NW_015794999.1	30422	30961	+	u
TCONS_00006477	XLOC_003988	NW_015795024.1	68363	68669	+	u
TCONS_00006478	XLOC_003989	NW_015795024.1	158633	159382	+	u
TCONS_00006479	XLOC_003990	NW_015795024.1	167879	168296	+	u
TCONS_00006485	XLOC_003995	NW_015795028.1	31542	31808	+	u
TCONS_00006520	XLOC_004012	NW_015795055.1	15352	16211	+	u
TCONS_00006542	XLOC_004020	NW_015795084.1	22484	22979	+	u
TCONS_00006582	XLOC_004047	NW_015795148.1	90635	91172	+	u
TCONS_00006592	XLOC_004055	NW_015795171.1	15219	15865	+	u
TCONS_00006620	XLOC_004071	NW_015795200.1	81180	82273	+	u
TCONS_00006661	XLOC_004096	NW_015795250.1	1110	1600	+	u
TCONS_00006674	XLOC_004102	NW_015795264.1	1968	2632	+	u
TCONS_00006682	XLOC_004104	NW_015795278.1	7	553	+	u
TCONS_00006704	XLOC_004112	NW_015795290.1	80987	81741	+	u
TCONS_00006705	XLOC_004113	NW_015795290.1	81952	82365	+	u
TCONS_00006707	XLOC_004115	NW_015795292.1	413	1237	+	u
TCONS_00006708	XLOC_004116	NW_015795293.1	14431	14994	+	u
TCONS_00006715	XLOC_004121	NW_015795313.1	15465	15823	+	u
TCONS_00006721	XLOC_004125	NW_015795320.1	16202	16934	+	u
TCONS_00006736	XLOC_004137	NW_015795329.1	19574	20146	+	u
TCONS_00006779	XLOC_004160	NW_015795373.1	5800	6404	+	u
TCONS_00006780	XLOC_004161	NW_015795375.1	1728	2320	+	u
TCONS_00006786	XLOC_004166	NW_015795383.1	43117	43538	+	u
TCONS_00006832	XLOC_004195	NW_015795443.1	8563	9412	+	u
TCONS_00006864	XLOC_004210	NW_015795493.1	39532	39771	+	u
TCONS_00006902	XLOC_004233	NW_015795522.1	10238	10837	+	u
TCONS_00006928	XLOC_004251	NW_015795576.1	15074	15813	+	u
TCONS_00006929	XLOC_004252	NW_015795576.1	24186	24755	+	u
TCONS_00006968	XLOC_004273	NW_015795613.1	99030	99594	+	u
TCONS_00006973	XLOC_004277	NW_015795617.1	1114	2313	-	u
TCONS_00007019	XLOC_004307	NW_015795660.1	12544	12890	+	u
TCONS_00007024	XLOC_004312	NW_015795668.1	90305	90594	+	u
TCONS_00007026	XLOC_004314	NW_015795669.1	5774	6258	+	u
TCONS_00007076	XLOC_004353	NW_015795761.1	93824	94604	+	u
TCONS_00007082	XLOC_004359	NW_015795768.1	62408	62723	+	u
TCONS_00007090	XLOC_004362	NW_015795773.1	23131	23604	+	u
TCONS_00007103	XLOC_004368	NW_015795789.1	94522	94785	+	u
TCONS_00007105	XLOC_004368	NW_015795789.1	95019	95070	+	u
TCONS_00007172	XLOC_004403	NW_015795856.1	20688	21221	+	u
TCONS_00007192	XLOC_004413	NW_015795865.1	40029	40801	+	u
TCONS_00007195	XLOC_004415	NW_015795870.1	5258	5879	+	u
TCONS_00007200	XLOC_004419	NW_015795882.1	7458	7943	+	u
TCONS_00007227	XLOC_004428	NW_015795898.1	257291	257869	+	u
TCONS_00007242	XLOC_004435	NW_015795911.1	11869	12477	+	u
TCONS_00007248	XLOC_004440	NW_015795923.1	7287	7565	+	u
TCONS_00007306	XLOC_004469	NW_015795972.1	32908	32926	-	u
TCONS_00007324	XLOC_004479	NW_015796000.1	5242	5799	+	u
TCONS_00007357	XLOC_004507	NW_015796054.1	2022	2823	+	u
TCONS_00007359	XLOC_004509	NW_015796055.1	17999	18867	+	u
TCONS_00007404	XLOC_004536	NW_015796087.1	9705	10530	+	u
TCONS_00007405	XLOC_004537	NW_015796087.1	32781	33238	+	u
TCONS_00007406	XLOC_004538	NW_015796089.1	63081	63593	+	u
TCONS_00007407	XLOC_004539	NW_015796089.1	95292	95830	+	u
TCONS_00007408	XLOC_004540	NW_015796093.1	1140	1839	+	u
TCONS_00007427	XLOC_004555	NW_015796121.1	68823	69407	+	u
TCONS_00007435	XLOC_004560	NW_015796127.1	47521	48051	+	u
TCONS_00007449	XLOC_004571	NW_015796139.1	63452	63736	+	u
TCONS_00007485	XLOC_004589	NW_015796199.1	2007	3024	+	u
TCONS_00007509	XLOC_004607	NW_015796235.1	28835	29590	+	u
TCONS_00007644	XLOC_004682	NW_015796387.1	1627	2242	+	u
TCONS_00007663	XLOC_004699	NW_015796424.1	44498	44969	+	u
TCONS_00007665	XLOC_004701	NW_015796428.1	1648	1848	+	u
TCONS_00007781	XLOC_004755	NW_015796519.1	11573	11996	+	u
TCONS_00007790	XLOC_004761	NW_015796531.1	451	686	+	u
TCONS_00007798	XLOC_004769	NW_015796534.1	24881	25205	+	u
TCONS_00007877	XLOC_004810	NW_015796638.1	17887	18186	+	u
TCONS_00007883	XLOC_004813	NW_015796639.1	31267	31707	+	u
TCONS_00007921	XLOC_004835	NW_015796678.1	26199	26766	+	u
TCONS_00007922	XLOC_004836	NW_015796678.1	30677	31275	+	u
TCONS_00007932	XLOC_004842	NW_015796698.1	5058	5357	+	u
TCONS_00007977	XLOC_004867	NW_015796739.1	8500	8818	+	u
TCONS_00007983	XLOC_004872	NW_015796752.1	22045	22765	+	u
TCONS_00008073	XLOC_004908	NW_015796822.1	50763	51300	+	u
TCONS_00008077	XLOC_004912	NW_015796833.1	219	888	+	u
TCONS_00008183	XLOC_004972	NW_015796973.1	2024	2966	+	u
TCONS_00008184	XLOC_004973	NW_015796973.1	3667	4172	+	u
TCONS_00008196	XLOC_004979	NW_015796994.1	74341	74660	+	u
TCONS_00008263	XLOC_005010	NW_015797044.1	13579	14223	+	u
TCONS_00008264	XLOC_005011	NW_015797045.1	11040	11587	-	u
TCONS_00008265	XLOC_005011	NW_015797045.1	11263	12131	-	u
TCONS_00008287	XLOC_005020	NW_015797064.1	104125	104700	+	u
TCONS_00008302	XLOC_005028	NW_015797072.1	92502	92835	+	u
TCONS_00008361	XLOC_005057	NW_015797121.1	9018	9615	+	u
TCONS_00008388	XLOC_005076	NW_015797162.1	4700	4976	+	u
TCONS_00008451	XLOC_005121	NW_015797237.1	13184	13579	+	u
TCONS_00008464	XLOC_005129	NW_015797243.1	2466	2798	+	u
TCONS_00008471	XLOC_005135	NW_015797250.1	19187	19520	+	u
TCONS_00008511	XLOC_005156	NW_015797279.1	67745	69064	+	u
TCONS_00008514	XLOC_005159	NW_015797286.1	38263	38537	+	u
TCONS_00008531	XLOC_005171	NW_015797293.1	62514	63384	+	u
TCONS_00008533	XLOC_005173	NW_015797293.1	113354	113659	+	u
TCONS_00008566	XLOC_005200	NW_015797375.1	35599	36707	+	u
TCONS_00008599	XLOC_005220	NW_015797426.1	52113	52573	+	u
TCONS_00008608	XLOC_005226	NW_015797442.1	17424	17679	+	u
TCONS_00008628	XLOC_005241	NW_015797486.1	6446	7000	+	u
TCONS_00008636	XLOC_005248	NW_015797530.1	23865	24155	+	u
TCONS_00008637	XLOC_005249	NW_015797531.1	27134	27427	+	u
TCONS_00008712	XLOC_005288	NW_015797580.1	29149	30134	+	u
TCONS_00008724	XLOC_005295	NW_015797591.1	19823	20753	+	u
TCONS_00008736	XLOC_005306	NW_015797617.1	7753	8252	+	u
TCONS_00008759	XLOC_005315	NW_015797636.1	18797	19186	+	u
TCONS_00008769	XLOC_005322	NW_015797643.1	31655	32220	+	u
TCONS_00008772	XLOC_005325	NW_015797646.1	846	1413	+	u
TCONS_00008786	XLOC_005335	NW_015797671.1	30756	31371	+	u
TCONS_00008797	XLOC_005344	NW_015797675.1	61196	61574	+	u
TCONS_00008807	XLOC_005352	NW_015797690.1	22737	23168	+	u
TCONS_00008839	XLOC_005372	NW_015797768.1	8639	9425	+	u
TCONS_00008842	XLOC_005375	NW_015797768.1	84121	85197	+	u
TCONS_00008849	XLOC_005382	NW_015797792.1	261	468	+	u
TCONS_00008861	XLOC_005393	NW_015797829.1	19609	20058	+	u
TCONS_00008862	XLOC_005394	NW_015797829.1	20456	21025	+	u
TCONS_00008864	XLOC_005396	NW_015797829.1	23117	23590	+	u
TCONS_00008866	XLOC_005398	NW_015797832.1	25241	25786	+	u
TCONS_00008871	XLOC_005401	NW_015797839.1	143	408	+	u
TCONS_00008882	XLOC_005410	NW_015797857.1	2693	3621	+	u
TCONS_00008927	XLOC_005428	NW_015797886.1	11368	12404	+	u
TCONS_00008965	XLOC_005442	NW_015797909.1	18604	19188	+	u
TCONS_00008971	XLOC_005448	NW_015797925.1	21594	22035	+	u
TCONS_00009005	XLOC_005468	NW_015797960.1	13788	14281	+	u
TCONS_00009032	XLOC_005485	NW_015797979.1	70833	71683	+	u
TCONS_00009033	XLOC_005486	NW_015797984.1	18963	19457	+	u
TCONS_00009075	XLOC_005513	NW_015798039.1	2273	2860	+	u
TCONS_00009110	XLOC_005537	NW_015798067.1	1099	1735	+	u
TCONS_00009129	XLOC_005546	NW_015798080.1	26514	27136	+	u
TCONS_00009169	XLOC_005573	NW_015798150.1	52480	53432	+	u
TCONS_00009185	XLOC_005585	NW_015798170.1	11258	13565	+	u
TCONS_00009207	XLOC_005599	NW_015798189.1	3073	4351	-	u
TCONS_00009208	XLOC_005599	NW_015798189.1	3112	3416	-	u
TCONS_00009257	XLOC_005632	NW_015798267.1	7820	8260	+	u
TCONS_00009258	XLOC_005633	NW_015798267.1	5491	5864	-	u
TCONS_00009259	XLOC_005633	NW_015798267.1	6094	6112	-	u
TCONS_00009290	XLOC_005652	NW_015798323.1	8973	10117	-	u
TCONS_00009364	XLOC_005700	NW_015798390.1	138723	139249	+	u
TCONS_00009365	XLOC_005701	NW_015798390.1	139423	140885	+	u
TCONS_00009366	XLOC_005702	NW_015798390.1	144834	145563	+	u
TCONS_00009367	XLOC_005703	NW_015798390.1	145697	146454	+	u
TCONS_00009377	XLOC_005710	NW_015798407.1	1576	1880	+	u
TCONS_00009393	XLOC_005724	NW_015798442.1	15013	15662	+	u
TCONS_00009395	XLOC_005726	NW_015798444.1	17620	17644	-	u
TCONS_00009407	XLOC_005734	NW_015798454.1	32244	32839	+	u
TCONS_00009419	XLOC_005744	NW_015798463.1	62128	62735	+	u
TCONS_00009427	XLOC_005750	NW_015798478.1	28542	28791	+	u
TCONS_00009446	XLOC_005762	NW_015798507.1	44922	45228	+	u
TCONS_00009454	XLOC_005769	NW_015798511.1	25607	26228	+	u
TCONS_00009455	XLOC_005770	NW_015798519.1	9069	9588	+	u
TCONS_00009456	XLOC_005771	NW_015798519.1	11639	12445	+	u
TCONS_00009501	XLOC_005795	NW_015798577.1	597	1009	+	u
TCONS_00009530	XLOC_005799	NW_015798594.1	6274	7238	+	u
TCONS_00009535	XLOC_005804	NW_015798641.1	37580	38109	+	u
TCONS_00009536	XLOC_005805	NW_015798642.1	5269	5609	+	u
TCONS_00009559	XLOC_005818	NW_015798661.1	110620	111194	+	u
TCONS_00009560	XLOC_005819	NW_015798661.1	121770	122370	+	u
TCONS_00009586	XLOC_005831	NW_015798696.1	6477	7050	+	u
TCONS_00009618	XLOC_005852	NW_015798758.1	16682	17087	+	u
TCONS_00009649	XLOC_005876	NW_015798801.1	149389	149608	+	u
TCONS_00009684	XLOC_005900	NW_015798846.1	16469	17442	+	u
TCONS_00009686	XLOC_005902	NW_015798848.1	6198	6867	+	u
TCONS_00009792	XLOC_005954	NW_015798959.1	1169	1577	+	u
TCONS_00009802	XLOC_005964	NW_015798981.1	19608	20360	+	u
TCONS_00009805	XLOC_005967	NW_015798991.1	24742	24957	-	u
TCONS_00009832	XLOC_005985	NW_015799022.1	49357	49998	+	u
TCONS_00009852	XLOC_006001	NW_015799055.1	180899	181880	+	u
TCONS_00009880	XLOC_006018	NW_015799113.1	2374	2701	+	u
TCONS_00009905	XLOC_006035	NW_015799136.1	161429	161868	+	u
TCONS_00009943	XLOC_006062	NW_015799192.1	57297	57437	+	u
TCONS_00009952	XLOC_006070	NW_015799198.1	7530	8023	+	u
TCONS_00010033	XLOC_006101	NW_015799279.1	64316	64610	+	u
TCONS_00010036	XLOC_006103	NW_015799284.1	14104	14536	+	u
TCONS_00010037	XLOC_006104	NW_015799284.1	14602	16732	+	u
TCONS_00010042	XLOC_006108	NW_015799291.1	6969	7809	+	u
TCONS_00010052	XLOC_006117	NW_015799303.1	15759	15996	+	u
TCONS_00010053	XLOC_006118	NW_015799303.1	75426	75676	+	u
TCONS_00010054	XLOC_006119	NW_015799303.1	88340	88627	+	u
TCONS_00010107	XLOC_006159	NW_015799365.1	3898	4376	+	u
TCONS_00010114	XLOC_006164	NW_015799404.1	3056	3284	+	u
TCONS_00010118	XLOC_006168	NW_015799408.1	14320	14898	+	u
TCONS_00010119	XLOC_006169	NW_015799408.1	15231	15613	+	u
TCONS_00010157	XLOC_006199	NW_015799489.1	8440	9323	+	u
TCONS_00010186	XLOC_006222	NW_015799569.1	27163	27434	+	u
TCONS_00010195	XLOC_006229	NW_015799584.1	43396	43781	+	u
TCONS_00010196	XLOC_006230	NW_015799584.1	49746	50432	+	u
TCONS_00010208	XLOC_006239	NW_015799598.1	29639	30275	+	u
TCONS_00010209	XLOC_006240	NW_015799598.1	42144	42503	+	u
TCONS_00010210	XLOC_006241	NW_015799598.1	43448	44060	+	u
TCONS_00010212	XLOC_006243	NW_015799598.1	68055	68453	+	u
TCONS_00010229	XLOC_006256	NW_015799614.1	116593	117227	+	u
TCONS_00010231	XLOC_006258	NW_015799614.1	137837	138806	+	u
TCONS_00010257	XLOC_006275	NW_015799630.1	7200	7734	+	u
TCONS_00010270	XLOC_006287	NW_015799653.1	50813	51448	+	u
TCONS_00010271	XLOC_006288	NW_015799653.1	51577	52773	+	u
TCONS_00010272	XLOC_006289	NW_015799653.1	118373	119061	+	u
TCONS_00010286	XLOC_006295	NW_015799670.1	2900	3159	+	u
TCONS_00010319	XLOC_006316	NW_015799703.1	26948	27423	+	u
TCONS_00010320	XLOC_006317	NW_015799703.1	37083	37615	+	u
TCONS_00010322	XLOC_006319	NW_015799704.1	22580	23238	+	u
TCONS_00010335	XLOC_006330	NW_015799738.1	1805	2379	+	u
TCONS_00010344	XLOC_006337	NW_015799754.1	39206	39615	+	u
TCONS_00010345	XLOC_006338	NW_015799754.1	39961	40500	+	u
TCONS_00010359	XLOC_006351	NW_015799773.1	475	898	+	u
TCONS_00010360	XLOC_006352	NW_015799779.1	39999	40665	+	u
TCONS_00010401	XLOC_006377	NW_015799840.1	18146	18680	+	u
TCONS_00010420	XLOC_006390	NW_015799886.1	118970	119431	+	u
TCONS_00010463	XLOC_006410	NW_015799949.1	1	1765	+	u
TCONS_00010464	XLOC_006410	NW_015799949.1	4	374	+	u
TCONS_00010480	XLOC_006422	NW_015799986.1	54549	54817	+	u
TCONS_00010497	XLOC_006435	NW_015800001.1	83583	83916	+	u
TCONS_00010498	XLOC_006436	NW_015800001.1	86698	87303	+	u
TCONS_00010566	XLOC_006481	NW_015800123.1	15736	16329	+	u
TCONS_00010613	XLOC_006501	NW_015800158.1	9049	9339	+	u
TCONS_00010651	XLOC_006526	NW_015800207.1	14771	15223	+	u
TCONS_00010662	XLOC_006532	NW_015800209.1	18607	19255	+	u
TCONS_00010663	XLOC_006533	NW_015800209.1	19924	20997	+	u
TCONS_00010664	XLOC_006534	NW_015800214.1	81687	82184	+	u
TCONS_00010682	XLOC_006538	NW_015800227.1	23538	24137	+	u
TCONS_00010713	XLOC_006557	NW_015800261.1	86487	87002	+	u
TCONS_00010764	XLOC_006588	NW_015800329.1	27371	27658	+	u
TCONS_00010765	XLOC_006588	NW_015800329.1	27371	27658	+	u
TCONS_00010766	XLOC_006588	NW_015800329.1	27453	27658	+	u
TCONS_00010796	XLOC_006606	NW_015800388.1	1	710	+	u
TCONS_00010797	XLOC_006607	NW_015800389.1	21295	21576	+	u
TCONS_00010807	XLOC_006616	NW_015800422.1	44385	44843	+	u
TCONS_00010808	XLOC_006617	NW_015800422.1	87420	90640	+	u
TCONS_00010870	XLOC_006650	NW_015800502.1	4856	5562	+	u
TCONS_00010896	XLOC_006663	NW_015800537.1	7929	8447	+	u
TCONS_00010899	XLOC_006666	NW_015800541.1	1460	1800	+	u
TCONS_00010903	XLOC_006670	NW_015800545.1	26908	27243	+	u
TCONS_00010904	XLOC_006671	NW_015800548.1	10883	11638	+	u
TCONS_00011002	XLOC_006730	NW_015800656.1	6656	7284	+	u
TCONS_00011019	XLOC_006739	NW_015800675.1	4313	5253	+	u
TCONS_00011022	XLOC_006742	NW_015800680.1	186	544	+	u
TCONS_00011030	XLOC_006748	NW_015800693.1	30825	32114	-	u
TCONS_00011031	XLOC_006748	NW_015800693.1	31215	31437	-	u
TCONS_00011034	XLOC_006751	NW_015800696.1	12084	12557	+	u
TCONS_00011054	XLOC_006762	NW_015800717.1	1206	2060	+	u
TCONS_00011056	XLOC_006764	NW_015800720.1	8389	8867	-	u
TCONS_00011057	XLOC_006764	NW_015800720.1	8389	9507	-	u
TCONS_00011062	XLOC_006768	NW_015800721.1	17296	18036	+	u
TCONS_00011063	XLOC_006769	NW_015800721.1	25192	25951	+	u
TCONS_00011141	XLOC_006795	NW_015800778.1	54106	54354	+	u
TCONS_00011156	XLOC_006803	NW_015800802.1	57	817	+	u
TCONS_00011191	XLOC_006828	NW_015800916.1	7145	7853	+	u
TCONS_00011211	XLOC_006837	NW_015800941.1	4937	5569	+	u
TCONS_00011212	XLOC_006838	NW_015800941.1	5628	6479	+	u
TCONS_00011242	XLOC_006858	NW_015800980.1	14040	14694	+	u
TCONS_00011267	XLOC_006872	NW_015801019.1	23051	23483	+	u
TCONS_00011271	XLOC_006875	NW_015801023.1	47085	47630	+	u
TCONS_00011279	XLOC_006880	NW_015801046.1	31828	32281	+	u
TCONS_00011281	XLOC_006882	NW_015801053.1	7352	7868	+	u
TCONS_00011303	XLOC_006896	NW_015801075.1	6838	7111	+	u
TCONS_00011350	XLOC_006924	NW_015801165.1	11917	12635	+	u
TCONS_00011529	XLOC_007016	NW_015801296.1	44961	45734	+	u
TCONS_00011551	XLOC_007032	NW_015801332.1	32327	32832	+	u
TCONS_00011609	XLOC_007053	NW_015801372.1	1169	1878	+	u
TCONS_00011629	XLOC_007063	NW_015801391.1	17068	17217	-	u
TCONS_00011655	XLOC_007080	NW_015801429.1	3275	3943	+	u
TCONS_00011656	XLOC_007081	NW_015801429.1	5556	6175	+	u
TCONS_00011777	XLOC_007157	NW_015801554.1	6195	6532	+	u
TCONS_00011778	XLOC_007158	NW_015801554.1	7135	7923	+	u
TCONS_00011792	XLOC_007170	NW_015801563.1	25907	26474	+	u
TCONS_00011812	XLOC_007183	NW_015801595.1	32218	32560	+	u
TCONS_00011813	XLOC_007184	NW_015801595.1	99799	100239	+	u
TCONS_00011833	XLOC_007189	NW_015801606.1	2637	3458	+	u
TCONS_00011846	XLOC_007201	NW_015801626.1	130103	130527	+	u
TCONS_00011847	XLOC_007202	NW_015801626.1	131071	132721	+	u
TCONS_00011862	XLOC_007211	NW_015801646.1	65782	66600	+	u
TCONS_00011863	XLOC_007212	NW_015801646.1	75859	76817	+	u
TCONS_00011907	XLOC_007236	NW_015801698.1	26921	27248	+	u
TCONS_00011908	XLOC_007237	NW_015801698.1	27322	27780	+	u
TCONS_00011924	XLOC_007244	NW_015801705.1	2467	2914	+	u
TCONS_00011943	XLOC_007260	NW_015801751.1	1019	1359	+	u
TCONS_00011944	XLOC_007261	NW_015801753.1	3494	3852	+	u
TCONS_00012029	XLOC_007312	NW_015801898.1	6337	7018	+	u
TCONS_00012053	XLOC_007325	NW_015801941.1	12545	12804	+	u
TCONS_00012058	XLOC_007330	NW_015801952.1	70101	70480	+	u
TCONS_00012094	XLOC_007361	NW_015802024.1	39927	40305	+	u
TCONS_00012095	XLOC_007362	NW_015802024.1	52543	52982	+	u
TCONS_00012117	XLOC_007373	NW_015802071.1	26441	27206	+	u
TCONS_00012171	XLOC_007386	NW_015802095.1	57558	57963	+	u
TCONS_00012198	XLOC_007405	NW_015802153.1	43882	44495	+	u
TCONS_00012199	XLOC_007406	NW_015802167.1	2155	2876	+	u
TCONS_00012200	XLOC_007407	NW_015802184.1	62334	62619	+	u
TCONS_00012220	XLOC_007420	NW_015802228.1	3602	4178	-	u
TCONS_00012232	XLOC_007430	NW_015802257.1	10020	10418	+	u
TCONS_00012256	XLOC_007443	NW_015802291.1	8961	9588	+	u
TCONS_00012266	XLOC_007446	NW_015802300.1	2803	3413	+	u
TCONS_00012276	XLOC_007454	NW_015802313.1	5805	6056	+	u
TCONS_00012279	XLOC_007457	NW_015802319.1	21384	21587	+	u
TCONS_00012287	XLOC_007461	NW_015802347.1	2349	3248	+	u
TCONS_00012348	XLOC_007492	NW_015802396.1	26879	27701	+	u
TCONS_00012349	XLOC_007493	NW_015802404.1	34792	35663	+	u
TCONS_00012350	XLOC_007494	NW_015802406.1	38638	39531	+	u
TCONS_00012362	XLOC_007500	NW_015802410.1	8075	8527	+	u
TCONS_00012364	XLOC_007502	NW_015802421.1	96118	96684	+	u
TCONS_00012366	XLOC_007504	NW_015802421.1	46822	47787	+	u
TCONS_00012411	XLOC_007532	NW_015802488.1	2542	3391	+	u
TCONS_00012435	XLOC_007548	NW_015802532.1	32061	32772	+	u
TCONS_00012449	XLOC_007556	NW_015802555.1	67899	68339	+	u
TCONS_00012462	XLOC_007559	NW_015802570.1	112997	113497	-	u
TCONS_00012486	XLOC_007574	NW_015802603.1	7453	7974	+	u
TCONS_00012493	XLOC_007580	NW_015802614.1	14452	14988	+	u
TCONS_00012494	XLOC_007581	NW_015802614.1	15349	16826	+	u
TCONS_00012514	XLOC_007597	NW_015802636.1	31114	31515	+	u
TCONS_00012535	XLOC_007608	NW_015802658.1	7240	7501	-	u
TCONS_00012536	XLOC_007608	NW_015802658.1	7240	7399	-	u
TCONS_00012537	XLOC_007609	NW_015802658.1	8021	8547	+	u
TCONS_00012553	XLOC_007621	NW_015802684.1	1619	1966	+	u
TCONS_00012577	XLOC_007628	NW_015802697.1	26177	26613	-	u
TCONS_00012578	XLOC_007628	NW_015802697.1	26177	26613	-	u
TCONS_00012580	XLOC_007630	NW_015802697.1	44016	44352	-	u
TCONS_00012581	XLOC_007630	NW_015802697.1	44032	44622	-	u
TCONS_00012591	XLOC_007637	NW_015802723.1	1318	2867	+	u
TCONS_00012694	XLOC_007680	NW_015802810.1	735	937	+	u
TCONS_00012704	XLOC_007686	NW_015802826.1	93431	94359	+	u
TCONS_00012705	XLOC_007687	NW_015802826.1	129214	130108	+	u
TCONS_00012713	XLOC_007692	NW_015802843.1	21066	21810	+	u
TCONS_00012714	XLOC_007692	NW_015802843.1	21066	21468	+	u
TCONS_00012723	XLOC_007698	NW_015802854.1	9736	9938	+	u
TCONS_00012730	XLOC_007704	NW_015802875.1	9388	9861	+	u
TCONS_00012776	XLOC_007731	NW_015802908.1	5155	5506	+	u
TCONS_00012777	XLOC_007732	NW_015802908.1	33444	33793	+	u
TCONS_00012778	XLOC_007733	NW_015802908.1	154916	155406	+	u
TCONS_00012779	XLOC_007734	NW_015802908.1	170210	170709	+	u
TCONS_00012851	XLOC_007775	NW_015802991.1	18020	18085	-	u
TCONS_00012856	XLOC_007779	NW_015802993.1	42714	42948	+	u
TCONS_00012864	XLOC_007784	NW_015803008.1	4713	5033	+	u
TCONS_00012920	XLOC_007817	NW_015803110.1	89190	89905	+	u
TCONS_00012934	XLOC_007825	NW_015803121.1	28355	29335	+	u
TCONS_00012935	XLOC_007826	NW_015803121.1	29455	31651	+	u
TCONS_00012938	XLOC_007829	NW_015803128.1	88264	90432	+	u
TCONS_00012945	XLOC_007832	NW_015803136.1	5037	5266	+	u
TCONS_00012947	XLOC_007834	NW_015803138.1	871	1271	+	u
TCONS_00012969	XLOC_007848	NW_015803184.1	101743	102606	+	u
TCONS_00012970	XLOC_007849	NW_015803186.1	5347	5704	+	u
TCONS_00012982	XLOC_007857	NW_015803204.1	2724	3348	+	u
TCONS_00013042	XLOC_007889	NW_015803307.1	19966	20360	+	u
TCONS_00013043	XLOC_007889	NW_015803307.1	19966	20360	+	u
TCONS_00013044	XLOC_007889	NW_015803307.1	19970	20360	+	u
TCONS_00013045	XLOC_007890	NW_015803307.1	20634	21029	+	u
TCONS_00013047	XLOC_007892	NW_015803307.1	26257	26737	+	u
TCONS_00013088	XLOC_007911	NW_015803345.1	39826	40100	+	u
TCONS_00013101	XLOC_007919	NW_015803362.1	9607	9965	+	u
TCONS_00013105	XLOC_007923	NW_015803377.1	5207	6205	+	u
TCONS_00013106	XLOC_007924	NW_015803377.1	7937	8399	+	u
TCONS_00013107	XLOC_007925	NW_015803385.1	33332	33600	+	u
TCONS_00013147	XLOC_007944	NW_015803439.1	539	913	+	u
TCONS_00013180	XLOC_007969	NW_015803493.1	15599	16160	+	u
TCONS_00013238	XLOC_008005	NW_015803571.1	1239	1589	+	u
TCONS_00013239	XLOC_008006	NW_015803571.1	1953	2339	+	u
TCONS_00013240	XLOC_008007	NW_015803586.1	6120	6492	+	u
TCONS_00013253	XLOC_008016	NW_015803601.1	9915	10522	+	u
TCONS_00013265	XLOC_008026	NW_015803633.1	64267	65448	+	u
TCONS_00013268	XLOC_008029	NW_015803643.1	113453	113992	+	u
TCONS_00013274	XLOC_008033	NW_015803649.1	11590	12094	+	u
TCONS_00013354	XLOC_008067	NW_015803710.1	20809	21540	+	u
TCONS_00013378	XLOC_008086	NW_015803747.1	65	294	+	u
TCONS_00013381	XLOC_008089	NW_015803748.1	14244	14663	+	u
TCONS_00013388	XLOC_008093	NW_015803749.1	10612	11155	+	u
TCONS_00013414	XLOC_008111	NW_015803788.1	17693	18080	+	u
TCONS_00013417	XLOC_008114	NW_015803788.1	21172	21474	+	u
TCONS_00013418	XLOC_008115	NW_015803788.1	21770	22314	+	u
TCONS_00013419	XLOC_008116	NW_015803788.1	26411	26642	+	u
TCONS_00013451	XLOC_008128	NW_015803816.1	4790	5024	+	u
TCONS_00013471	XLOC_008142	NW_015803842.1	2182	2444	+	u
TCONS_00013475	XLOC_008146	NW_015803845.1	18502	18865	+	u
TCONS_00013491	XLOC_008157	NW_015803881.1	34756	35255	+	u
TCONS_00013538	XLOC_008187	NW_015803980.1	9976	10224	+	u
TCONS_00013595	XLOC_008224	NW_015804060.1	56073	56610	+	u
TCONS_00013607	XLOC_008231	NW_015804073.1	69414	69838	+	u
TCONS_00013616	XLOC_008236	NW_015804095.1	9166	9441	-	u
TCONS_00013617	XLOC_008236	NW_015804095.1	9166	10146	-	u
TCONS_00013633	XLOC_008249	NW_015804138.1	5052	5514	+	u
TCONS_00013658	XLOC_008268	NW_015804182.1	15660	15883	+	u
TCONS_00013687	XLOC_008283	NW_015804250.1	539	917	+	u
TCONS_00013694	XLOC_008287	NW_015804268.1	42604	44169	-	u
TCONS_00013702	XLOC_008289	NW_015804268.1	17763	18233	+	u
TCONS_00013721	XLOC_008302	NW_015804277.1	29899	30575	+	u
TCONS_00013770	XLOC_008328	NW_015804349.1	6476	6889	+	u
TCONS_00013882	XLOC_008367	NW_015804455.1	14921	15607	+	u
TCONS_00013883	XLOC_008368	NW_015804457.1	35768	36244	+	u
TCONS_00013887	XLOC_008372	NW_015804466.1	1225	1443	+	u
TCONS_00013888	XLOC_008373	NW_015804467.1	878	1598	+	u
TCONS_00013898	XLOC_008376	NW_015804490.1	29	810	+	u
TCONS_00013907	XLOC_008383	NW_015804521.1	3746	4130	+	u
TCONS_00013971	XLOC_008416	NW_015804599.1	44507	45132	+	u
TCONS_00013974	XLOC_008419	NW_015804601.1	6939	7228	+	u
TCONS_00014005	XLOC_008440	NW_015804669.1	10911	11380	+	u
TCONS_00014055	XLOC_008469	NW_015804743.1	18052	18285	+	u
TCONS_00014081	XLOC_008481	NW_015804783.1	6176	6787	+	u
TCONS_00014128	XLOC_008499	NW_015804835.1	3203	4020	+	u
TCONS_00014197	XLOC_008549	NW_015804894.1	72279	72588	+	u
TCONS_00014226	XLOC_008558	NW_015804907.1	2216	2857	+	u
TCONS_00014278	XLOC_008588	NW_015804963.1	7707	8658	+	u
TCONS_00014285	XLOC_008595	NW_015804967.1	6739	7037	+	u
TCONS_00014307	XLOC_008610	NW_015805019.1	4374	4865	+	u
TCONS_00014317	XLOC_008619	NW_015805026.1	16205	16497	+	u
TCONS_00014319	XLOC_008621	NW_015805026.1	18534	19049	+	u
TCONS_00014340	XLOC_008626	NW_015805042.1	5218	5701	+	u
TCONS_00014398	XLOC_008653	NW_015805102.1	27952	28989	+	u
TCONS_00014424	XLOC_008669	NW_015805118.1	2449	3249	+	u
TCONS_00014425	XLOC_008670	NW_015805118.1	3417	4024	+	u
TCONS_00014426	XLOC_008671	NW_015805118.1	4521	5559	+	u
TCONS_00014427	XLOC_008672	NW_015805118.1	5912	6392	+	u
TCONS_00014428	XLOC_008673	NW_015805118.1	6550	7271	+	u
TCONS_00014479	XLOC_008707	NW_015805221.1	2859	3418	+	u
TCONS_00014491	XLOC_008716	NW_015805241.1	209	664	+	u
TCONS_00014499	XLOC_008721	NW_015805273.1	29675	29716	-	u
TCONS_00014516	XLOC_008736	NW_015805309.1	131456	132121	+	u
TCONS_00014579	XLOC_008781	NW_015805381.1	27773	28582	+	u
TCONS_00014580	XLOC_008782	NW_015805381.1	39009	39293	+	u
TCONS_00014623	XLOC_008797	NW_015805408.1	36033	36752	+	u
TCONS_00014709	XLOC_008844	NW_015805532.1	8170	9036	+	u
TCONS_00014716	XLOC_008849	NW_015805545.1	39583	40193	+	u
TCONS_00014787	XLOC_008875	NW_015805653.1	98689	98734	-	u
TCONS_00014788	XLOC_008875	NW_015805653.1	99065	100007	-	u
TCONS_00014789	XLOC_008876	NW_015805653.1	10026	10365	+	u
TCONS_00014790	XLOC_008877	NW_015805653.1	100715	100915	+	u
TCONS_00014791	XLOC_008878	NW_015805653.1	104050	105054	+	u
TCONS_00014837	XLOC_008907	NW_015805727.1	126632	126899	+	u
TCONS_00014840	XLOC_008910	NW_015805727.1	20133	20463	+	u
TCONS_00014841	XLOC_008911	NW_015805727.1	20685	22465	+	u
TCONS_00014842	XLOC_008912	NW_015805727.1	127537	128235	+	u
TCONS_00014875	XLOC_008934	NW_015805777.1	8692	9044	+	u
TCONS_00014903	XLOC_008953	NW_015805831.1	32779	33115	+	u
TCONS_00014919	XLOC_008956	NW_015805843.1	31111	32140	+	u
TCONS_00014951	XLOC_008972	NW_015805896.1	22007	22674	+	u
TCONS_00014989	XLOC_008990	NW_015805920.1	15554	16323	+	u
TCONS_00015007	XLOC_009005	NW_015805962.1	61230	61861	+	u
TCONS_00015008	XLOC_009006	NW_015805964.1	2584	2864	+	u
TCONS_00015030	XLOC_009018	NW_015805994.1	26532	27093	+	u
TCONS_00015051	XLOC_009033	NW_015806047.1	14231	14806	+	u
TCONS_00015053	XLOC_009035	NW_015806051.1	88500	88937	+	u
TCONS_00015054	XLOC_009036	NW_015806051.1	89712	91214	+	u
TCONS_00015055	XLOC_009037	NW_015806051.1	100161	100736	+	u
TCONS_00015076	XLOC_009050	NW_015806097.1	9100	9592	+	u
TCONS_00015077	XLOC_009051	NW_015806097.1	42427	42724	+	u
TCONS_00015086	XLOC_009059	NW_015806126.1	34735	35415	+	u
TCONS_00015100	XLOC_009070	NW_015806156.1	1341	2535	+	u
TCONS_00015132	XLOC_009096	NW_015806235.1	47913	48376	+	u
TCONS_00015133	XLOC_009097	NW_015806243.1	22443	22905	+	u
TCONS_00015137	XLOC_009101	NW_015806258.1	50788	51477	+	u
TCONS_00015138	XLOC_009102	NW_015806258.1	73468	73807	+	u
TCONS_00015171	XLOC_009120	NW_015806304.1	221323	221726	+	u
TCONS_00015175	XLOC_009124	NW_015806314.1	17774	18426	+	u
TCONS_00015196	XLOC_009133	NW_015806328.1	7223	8393	+	u
TCONS_00015206	XLOC_009141	NW_015806342.1	127	539	+	u
TCONS_00015207	XLOC_009142	NW_015806342.1	946	1725	+	u
TCONS_00015208	XLOC_009143	NW_015806342.1	72445	73029	+	u
TCONS_00015262	XLOC_009184	NW_015806423.1	8785	9044	+	u
TCONS_00015268	XLOC_009190	NW_015806428.1	4438	4680	+	u
TCONS_00015324	XLOC_009211	NW_015806509.1	52800	53667	+	u
TCONS_00015338	XLOC_009225	NW_015806522.1	12234	12586	+	u
TCONS_00015342	XLOC_009228	NW_015806525.1	15451	16026	+	u
TCONS_00015430	XLOC_009280	NW_015806601.1	104028	104431	+	u
TCONS_00015468	XLOC_009299	NW_015806664.1	60358	60853	+	u
TCONS_00015488	XLOC_009312	NW_015806671.1	28711	29387	+	u
TCONS_00015557	XLOC_009352	NW_015806760.1	6325	6933	+	u
TCONS_00015571	XLOC_009361	NW_015806798.1	83453	83925	+	u
TCONS_00015572	XLOC_009362	NW_015806799.1	22966	23426	+	u
TCONS_00015573	XLOC_009363	NW_015806799.1	27877	28548	+	u
TCONS_00015580	XLOC_009365	NW_015806804.1	10505	10821	+	u
TCONS_00015694	XLOC_009438	NW_015806933.1	31892	32216	+	u
TCONS_00015723	XLOC_009447	NW_015806964.1	15942	16848	+	u
TCONS_00015733	XLOC_009455	NW_015807002.1	37288	37428	-	u
TCONS_00015734	XLOC_009455	NW_015807002.1	37288	37431	-	u
TCONS_00015735	XLOC_009456	NW_015807002.1	38188	38788	+	u
TCONS_00015770	XLOC_009478	NW_015807057.1	137461	138022	+	u
TCONS_00015876	XLOC_009540	NW_015807179.1	147606	147852	-	u
TCONS_00015894	XLOC_009555	NW_015807225.1	6787	7470	+	u
TCONS_00015895	XLOC_009556	NW_015807225.1	19332	19559	+	u
TCONS_00015907	XLOC_009564	NW_015807234.1	18719	19260	+	u
TCONS_00015908	XLOC_009564	NW_015807234.1	18737	18908	+	u
TCONS_00015910	XLOC_009566	NW_015807234.1	22156	22791	+	u
TCONS_00015913	XLOC_009568	NW_015807235.1	18432	19105	+	u
TCONS_00015914	XLOC_009569	NW_015807235.1	19453	19914	+	u
TCONS_00015915	XLOC_009570	NW_015807235.1	58529	58944	+	u
TCONS_00015930	XLOC_009581	NW_015807265.1	23545	24171	+	u
TCONS_00015965	XLOC_009606	NW_015807319.1	240906	241638	-	u
TCONS_00015970	XLOC_009611	NW_015807333.1	37414	37880	+	u
TCONS_00015988	XLOC_009619	NW_015807343.1	17634	18181	+	u
TCONS_00015997	XLOC_009628	NW_015807371.1	8918	9336	+	u
TCONS_00015998	XLOC_009629	NW_015807371.1	9487	10399	+	u
TCONS_00016009	XLOC_009632	NW_015807375.1	372	584	+	u
TCONS_00016017	XLOC_009637	NW_015807403.1	23990	24696	+	u
TCONS_00016018	XLOC_009638	NW_015807403.1	33630	34401	+	u
TCONS_00016019	XLOC_009639	NW_015807410.1	5814	6234	+	u
TCONS_00016045	XLOC_009658	NW_015807462.1	505	1002	+	u
TCONS_00016046	XLOC_009659	NW_015807463.1	3772	4172	+	u
TCONS_00016048	XLOC_009661	NW_015807474.1	2172	2913	+	u
TCONS_00016133	XLOC_009702	NW_015807599.1	5708	6160	+	u
TCONS_00016161	XLOC_009715	NW_015807632.1	9097	9999	+	u
TCONS_00016183	XLOC_009729	NW_015807653.1	1756	2397	+	u
TCONS_00016184	XLOC_009730	NW_015807655.1	1085	1714	+	u
TCONS_00016195	XLOC_009738	NW_015807675.1	2324	2551	+	u
TCONS_00016206	XLOC_009749	NW_015807700.1	6831	7370	+	u
TCONS_00016247	XLOC_009766	NW_015807741.1	2659	3019	+	u
TCONS_00016272	XLOC_009782	NW_015807761.1	7951	8865	+	u
TCONS_00016292	XLOC_009796	NW_015807814.1	1961	2629	+	u
TCONS_00016327	XLOC_009812	NW_015807859.1	45006	46077	+	u
TCONS_00016331	XLOC_009816	NW_015807872.1	26836	27563	+	u
TCONS_00016332	XLOC_009816	NW_015807872.1	26845	26935	+	u
TCONS_00016363	XLOC_009835	NW_015807914.1	5	223	+	u
TCONS_00016381	XLOC_009843	NW_015807929.1	203876	205083	+	u
TCONS_00016392	XLOC_009852	NW_015807948.1	791	1024	+	u
TCONS_00016456	XLOC_009886	NW_015808052.1	18489	19167	+	u
TCONS_00016458	XLOC_009888	NW_015808056.1	143245	143845	+	u
TCONS_00016475	XLOC_009896	NW_015808068.1	12413	12871	+	u
TCONS_00016496	XLOC_009910	NW_015808088.1	84	668	+	u
TCONS_00016510	XLOC_009921	NW_015808104.1	57344	57792	+	u
TCONS_00016515	XLOC_009926	NW_015808110.1	13214	13867	+	u
TCONS_00016536	XLOC_009944	NW_015808154.1	21905	22508	+	u
TCONS_00016538	XLOC_009946	NW_015808154.1	23806	24587	+	u
TCONS_00016539	XLOC_009947	NW_015808154.1	25141	26326	+	u
TCONS_00016540	XLOC_009948	NW_015808154.1	26648	27016	+	u
TCONS_00016542	XLOC_009950	NW_015808155.1	15850	16678	+	u
TCONS_00016543	XLOC_009951	NW_015808155.1	16999	17381	+	u
TCONS_00016595	XLOC_009969	NW_015808210.1	11014	11633	+	u
TCONS_00016596	XLOC_009970	NW_015808210.1	11841	13216	+	u
TCONS_00016614	XLOC_009977	NW_015808212.1	95065	95507	+	u
TCONS_00016627	XLOC_009985	NW_015808220.1	368	872	+	u
TCONS_00016643	XLOC_010001	NW_015808256.1	1152	1475	+	u
TCONS_00016673	XLOC_010014	NW_015808276.1	4110	5834	+	u
TCONS_00016674	XLOC_010015	NW_015808276.1	6085	6537	+	u
TCONS_00016702	XLOC_010037	NW_015808345.1	14	786	+	u
TCONS_00016703	XLOC_010038	NW_015808349.1	3	942	+	u
TCONS_00016721	XLOC_010046	NW_015808355.1	82603	82920	+	u
TCONS_00016722	XLOC_010047	NW_015808355.1	93248	94187	+	u
TCONS_00016723	XLOC_010048	NW_015808355.1	151580	152041	+	u
TCONS_00016751	XLOC_010069	NW_015808408.1	26061	26637	+	u
TCONS_00016848	XLOC_010120	NW_015808504.1	39741	39986	+	u
TCONS_00016861	XLOC_010126	NW_015808525.1	27617	28215	+	u
TCONS_00016863	XLOC_010128	NW_015808536.1	24265	25642	+	u
TCONS_00016864	XLOC_010129	NW_015808536.1	26063	26843	+	u
TCONS_00016865	XLOC_010130	NW_015808536.1	27038	27701	+	u
TCONS_00016866	XLOC_010131	NW_015808536.1	31892	32782	+	u
TCONS_00016902	XLOC_010142	NW_015808543.1	3903	4380	+	u
TCONS_00016925	XLOC_010155	NW_015808574.1	20515	20629	-	u
TCONS_00016926	XLOC_010156	NW_015808574.1	102957	103635	+	u
TCONS_00016957	XLOC_010174	NW_015808652.1	8574	9386	+	u
TCONS_00016970	XLOC_010185	NW_015808673.1	22426	22864	+	u
TCONS_00017053	XLOC_010226	NW_015808754.1	23108	23622	-	u
TCONS_00017054	XLOC_010227	NW_015808754.1	25106	25727	-	u
TCONS_00017055	XLOC_010227	NW_015808754.1	25106	25920	-	u
TCONS_00017056	XLOC_010227	NW_015808754.1	25106	25920	-	u
TCONS_00017058	XLOC_010229	NW_015808754.1	24356	24870	+	u
TCONS_00017063	XLOC_010231	NW_015808767.1	34089	34628	+	u
TCONS_00017070	XLOC_010235	NW_015808768.1	16854	17594	-	u
TCONS_00017073	XLOC_010238	NW_015808774.1	9407	10067	+	u
TCONS_00017074	XLOC_010238	NW_015808774.1	9407	10067	+	u
TCONS_00017075	XLOC_010238	NW_015808774.1	9475	10067	+	o
TCONS_00017077	XLOC_010240	NW_015808774.1	14468	14678	+	u
TCONS_00017112	XLOC_010248	NW_015808780.1	6599	6859	+	u
TCONS_00017161	XLOC_010278	NW_015808850.1	164815	165256	+	u
TCONS_00017195	XLOC_010296	NW_015808904.1	25127	25343	-	u
TCONS_00017196	XLOC_010296	NW_015808904.1	25127	25354	-	u
TCONS_00017263	XLOC_010339	NW_015809040.1	5656	6235	+	u
TCONS_00017287	XLOC_010358	NW_015809094.1	80554	81109	+	u
TCONS_00017297	XLOC_010368	NW_015809126.1	32891	33130	+	u
TCONS_00017313	XLOC_010375	NW_015809134.1	89629	90703	+	u
TCONS_00017315	XLOC_010377	NW_015809134.1	92444	93298	+	u
TCONS_00017361	XLOC_010395	NW_015809223.1	6021	6266	+	u
TCONS_00017362	XLOC_010395	NW_015809223.1	8139	8240	+	u
TCONS_00017369	XLOC_010398	NW_015809223.1	9360	9754	-	u
TCONS_00017370	XLOC_010398	NW_015809223.1	9360	9821	-	u
TCONS_00017388	XLOC_010410	NW_015809246.1	20663	21114	+	u
TCONS_00017410	XLOC_010424	NW_015809315.1	14943	15733	+	u
TCONS_00017427	XLOC_010431	NW_015809333.1	4429	4773	+	u
TCONS_00017450	XLOC_010443	NW_015809359.1	19628	20145	+	u
TCONS_00017451	XLOC_010444	NW_015809359.1	50898	51824	+	u
TCONS_00017473	XLOC_010455	NW_015809391.1	40481	41120	+	u
TCONS_00017474	XLOC_010456	NW_015809391.1	62657	63138	+	u
TCONS_00017554	XLOC_010509	NW_015809543.1	52001	52335	+	u
TCONS_00017581	XLOC_010527	NW_015809571.1	94987	95438	+	u
TCONS_00017618	XLOC_010542	NW_015809596.1	90028	90381	+	u
TCONS_00017640	XLOC_010557	NW_015809618.1	21862	22734	+	u
TCONS_00017641	XLOC_010558	NW_015809618.1	34870	35778	+	u
TCONS_00017660	XLOC_010566	NW_015809663.1	2	113	-	u
TCONS_00017661	XLOC_010567	NW_015809663.1	47719	48158	+	u
TCONS_00017662	XLOC_010568	NW_015809663.1	48235	48828	+	u
TCONS_00017680	XLOC_010582	NW_015809691.1	16692	17068	+	u
TCONS_00017687	XLOC_010586	NW_015809698.1	62139	62736	+	u
TCONS_00017698	XLOC_010591	NW_015809705.1	25060	25770	+	u
TCONS_00017731	XLOC_010614	NW_015809759.1	15427	16043	+	u
TCONS_00017739	XLOC_010621	NW_015809769.1	36056	36700	+	u
TCONS_00017740	XLOC_010622	NW_015809773.1	8414	8619	+	u
TCONS_00017764	XLOC_010640	NW_015809822.1	2438	2892	+	u
TCONS_00017766	XLOC_010642	NW_015809823.1	14218	14597	+	u
TCONS_00017795	XLOC_010662	NW_015809855.1	82503	82809	+	u
TCONS_00017811	XLOC_010676	NW_015809881.1	4284	4936	+	u
TCONS_00017843	XLOC_010695	NW_015809906.1	17098	17301	+	u
TCONS_00017848	XLOC_010698	NW_015809909.1	14823	15511	+	u
TCONS_00017853	XLOC_010702	NW_015809915.1	10633	11582	+	u
TCONS_00017857	XLOC_010706	NW_015809922.1	193252	193486	+	u
TCONS_00017897	XLOC_010732	NW_015809979.1	9086	9494	+	u
TCONS_00017922	XLOC_010743	NW_015810003.1	5642	7443	+	u
TCONS_00017975	XLOC_010766	NW_015810104.1	32011	32412	+	u
TCONS_00018018	XLOC_010792	NW_015810171.1	3594	4170	+	u
TCONS_00018047	XLOC_010814	NW_015810224.1	157229	157554	+	u
TCONS_00018051	XLOC_010818	NW_015810230.1	2873	3636	+	u
TCONS_00018098	XLOC_010845	NW_015810294.1	1961	2435	+	u
TCONS_00018099	XLOC_010846	NW_015810294.1	3506	3780	+	u
TCONS_00018106	XLOC_010851	NW_015810295.1	1389	1970	+	u
TCONS_00018108	XLOC_010853	NW_015810295.1	47511	48257	+	u
TCONS_00018109	XLOC_010854	NW_015810295.1	63958	66223	+	u
TCONS_00018110	XLOC_010855	NW_015810300.1	11936	12399	+	u
TCONS_00018116	XLOC_010860	NW_015810316.1	24889	25014	+	u
TCONS_00018122	XLOC_010866	NW_015810333.1	13514	14208	+	u
TCONS_00018129	XLOC_010873	NW_015810350.1	18838	19734	+	u
TCONS_00018130	XLOC_010874	NW_015810350.1	32903	33727	+	u
TCONS_00018161	XLOC_010893	NW_015810403.1	14212	14835	+	u
TCONS_00018162	XLOC_010894	NW_015810403.1	52252	52834	+	u
TCONS_00018226	XLOC_010931	NW_015810534.1	10	258	+	u
TCONS_00018250	XLOC_010941	NW_015810550.1	9831	10262	+	u
TCONS_00018251	XLOC_010942	NW_015810550.1	19388	19671	+	u
TCONS_00018257	XLOC_010947	NW_015810573.1	43199	43857	+	u
TCONS_00018258	XLOC_010948	NW_015810573.1	106475	107269	+	u
TCONS_00018259	XLOC_010949	NW_015810573.1	108058	108571	+	u
TCONS_00018301	XLOC_010967	NW_015810618.1	1455	1901	+	u
TCONS_00018302	XLOC_010967	NW_015810618.1	2619	2697	+	u
TCONS_00018303	XLOC_010968	NW_015810618.1	2619	2701	-	u
TCONS_00018319	XLOC_010984	NW_015810659.1	60614	60877	+	u
TCONS_00018351	XLOC_011005	NW_015810688.1	83867	84563	+	u
TCONS_00018373	XLOC_011022	NW_015810725.1	16441	17089	+	u
TCONS_00018394	XLOC_011033	NW_015810762.1	9835	10277	+	u
TCONS_00018396	XLOC_011035	NW_015810763.1	63766	64287	+	u
TCONS_00018424	XLOC_011051	NW_015810814.1	2861	3582	+	u
TCONS_00018450	XLOC_011063	NW_015810846.1	15653	16246	+	u
TCONS_00018455	XLOC_011067	NW_015810846.1	26821	27525	+	u
TCONS_00018487	XLOC_011092	NW_015810861.1	251571	251878	+	u
TCONS_00018511	XLOC_011108	NW_015810896.1	11180	11605	+	u
TCONS_00018679	XLOC_011206	NW_015811093.1	1368	2108	+	u
TCONS_00018689	XLOC_011214	NW_015811133.1	59458	60973	+	u
TCONS_00018691	XLOC_011216	NW_015811133.1	58586	59069	+	u
TCONS_00018707	XLOC_011225	NW_015811147.1	2544	3430	+	u
TCONS_00018720	XLOC_011233	NW_015811158.1	22910	23442	+	u
TCONS_00018721	XLOC_011234	NW_015811158.1	24208	24819	+	u
TCONS_00018743	XLOC_011248	NW_015811168.1	46384	46819	+	u
TCONS_00018787	XLOC_011264	NW_015811198.1	39884	40169	+	u
TCONS_00018836	XLOC_011292	NW_015811252.1	20712	21327	+	u
TCONS_00018849	XLOC_011304	NW_015811277.1	12753	13172	+	u
TCONS_00018877	XLOC_011324	NW_015811321.1	3245	3782	+	u
TCONS_00018884	XLOC_011329	NW_015811323.1	90385	92474	+	u
TCONS_00018887	XLOC_011331	NW_015811328.1	55039	55374	+	u
TCONS_00018909	XLOC_011340	NW_015811347.1	53792	54566	+	u
TCONS_00018910	XLOC_011341	NW_015811347.1	60407	60919	+	u
TCONS_00018911	XLOC_011342	NW_015811347.1	63083	63752	+	u
TCONS_00018918	XLOC_011348	NW_015811362.1	7567	8433	+	u
TCONS_00018919	XLOC_011349	NW_015811362.1	12481	13093	+	u
TCONS_00018925	XLOC_011354	NW_015811377.1	73712	74324	+	u
TCONS_00018991	XLOC_011398	NW_015811538.1	10604	11005	+	u
TCONS_00019009	XLOC_011409	NW_015811548.1	129516	130188	+	u
TCONS_00019040	XLOC_011422	NW_015811597.1	14497	14998	+	u
TCONS_00019042	XLOC_011424	NW_015811597.1	19279	19675	+	u
TCONS_00019069	XLOC_011445	NW_015811650.1	25022	26282	+	u
TCONS_00019080	XLOC_011455	NW_015811695.1	4033	4550	+	u
TCONS_00019083	XLOC_011458	NW_015811710.1	1225	2098	+	u
TCONS_00019084	XLOC_011459	NW_015811710.1	29258	29901	+	u
TCONS_00019085	XLOC_011460	NW_015811710.1	39491	39942	+	u
TCONS_00019116	XLOC_011478	NW_015811739.1	24408	24792	+	u
TCONS_00019147	XLOC_011492	NW_015811771.1	7867	8819	+	u
TCONS_00019148	XLOC_011493	NW_015811775.1	5737	6138	+	u
TCONS_00019166	XLOC_011506	NW_015811793.1	2361	3122	+	u
TCONS_00019170	XLOC_011510	NW_015811807.1	26987	27647	+	u
TCONS_00019173	XLOC_011511	NW_015811807.1	31598	32505	+	u
TCONS_00019177	XLOC_011515	NW_015811822.1	2603	3372	+	u
TCONS_00019191	XLOC_011525	NW_015811850.1	530	1303	+	u
TCONS_00019201	XLOC_011533	NW_015811867.1	67931	68500	+	u
TCONS_00019231	XLOC_011551	NW_015811907.1	9259	9901	+	u
TCONS_00019254	XLOC_011567	NW_015811937.1	4761	5114	+	u
TCONS_00019255	XLOC_011568	NW_015811937.1	16027	16725	+	u
TCONS_00019295	XLOC_011587	NW_015812008.1	22905	23217	+	u
TCONS_00019308	XLOC_011593	NW_015812024.1	14740	15121	+	u
TCONS_00019323	XLOC_011602	NW_015812049.1	19499	19948	+	u
TCONS_00019411	XLOC_011659	NW_015812157.1	21172	21571	-	u
TCONS_00019412	XLOC_011659	NW_015812157.1	21172	21338	-	u
TCONS_00019413	XLOC_011660	NW_015812157.1	21833	22616	+	u
TCONS_00019438	XLOC_011673	NW_015812189.1	10081	10652	+	u
TCONS_00019441	XLOC_011676	NW_015812193.1	80685	81063	+	u
TCONS_00019450	XLOC_011685	NW_015812212.1	54067	54725	+	u
TCONS_00019464	XLOC_011697	NW_015812240.1	123090	123893	+	u
TCONS_00019502	XLOC_011723	NW_015812282.1	2073	2540	+	u
TCONS_00019505	XLOC_011725	NW_015812284.1	46837	47324	+	u
TCONS_00019506	XLOC_011726	NW_015812290.1	63324	63831	+	u
TCONS_00019520	XLOC_011738	NW_015812368.1	1043	1362	+	u
TCONS_00019577	XLOC_011759	NW_015812395.1	47147	47883	+	u
TCONS_00019584	XLOC_011766	NW_015812395.1	94597	95406	+	u
TCONS_00019602	XLOC_011770	NW_015812413.1	29618	29836	+	u
TCONS_00019620	XLOC_011786	NW_015812438.1	10376	11062	+	u
TCONS_00019639	XLOC_011793	NW_015812463.1	65459	65774	+	u
TCONS_00019641	XLOC_011795	NW_015812472.1	27071	27393	-	u
TCONS_00019675	XLOC_011805	NW_015812494.1	184	924	+	u
TCONS_00019699	XLOC_011826	NW_015812570.1	9	524	+	u
TCONS_00019709	XLOC_011831	NW_015812582.1	38839	39306	+	u
TCONS_00019710	XLOC_011832	NW_015812582.1	39357	39839	+	u
TCONS_00019731	XLOC_011844	NW_015812596.1	15914	16526	+	u
TCONS_00019742	XLOC_011853	NW_015812661.1	24303	24967	+	u
TCONS_00019743	XLOC_011854	NW_015812661.1	33224	33902	+	u
TCONS_00019744	XLOC_011855	NW_015812661.1	34064	34270	+	u
TCONS_00019797	XLOC_011881	NW_015812725.1	50616	51020	+	u
TCONS_00019873	XLOC_011927	NW_015812871.1	7492	8295	+	u
TCONS_00019913	XLOC_011950	NW_015812906.1	7859	8173	+	o
TCONS_00019926	XLOC_011958	NW_015812938.1	15872	16831	+	u
TCONS_00019927	XLOC_011959	NW_015812938.1	30669	31556	+	u
TCONS_00019928	XLOC_011960	NW_015812941.1	3644	4087	+	u
TCONS_00019943	XLOC_011966	NW_015812954.1	21740	22066	+	u
TCONS_00019944	XLOC_011967	NW_015812954.1	22751	23498	+	u
TCONS_00019945	XLOC_011968	NW_015812954.1	23603	24287	+	u
TCONS_00019950	XLOC_011972	NW_015812995.1	23550	23931	+	u
TCONS_00019954	XLOC_011976	NW_015813012.1	19676	19945	+	u
TCONS_00020005	XLOC_012004	NW_015813067.1	76353	76684	+	u
TCONS_00020022	XLOC_012013	NW_015813097.1	39622	39882	+	u
TCONS_00020038	XLOC_012021	NW_015813106.1	16134	16358	+	u
TCONS_00020039	XLOC_012022	NW_015813106.1	16426	16776	+	u
TCONS_00020040	XLOC_012023	NW_015813106.1	17221	17607	+	u
TCONS_00020065	XLOC_012040	NW_015813144.1	17795	18237	+	u
TCONS_00020089	XLOC_012056	NW_015813179.1	9509	10095	+	u
TCONS_00020157	XLOC_012092	NW_015813276.1	6365	6977	+	u
TCONS_00020158	XLOC_012093	NW_015813276.1	8138	8841	+	u
TCONS_00020160	XLOC_012095	NW_015813276.1	12774	13470	+	u
TCONS_00020161	XLOC_012096	NW_015813276.1	14171	14704	+	u
TCONS_00020162	XLOC_012097	NW_015813276.1	21910	22520	+	u
TCONS_00020165	XLOC_012100	NW_015813293.1	4008	4780	+	u
TCONS_00020174	XLOC_012108	NW_015813328.1	13401	13839	+	u
TCONS_00020178	XLOC_012112	NW_015813349.1	2585	3036	+	u
TCONS_00020179	XLOC_012113	NW_015813351.1	11710	12316	+	u
TCONS_00020200	XLOC_012125	NW_015813408.1	27708	28136	+	u
TCONS_00020201	XLOC_012126	NW_015813408.1	28711	29136	+	u
TCONS_00020202	XLOC_012127	NW_015813408.1	29275	30088	+	u
TCONS_00020203	XLOC_012128	NW_015813413.1	5360	5873	+	u
TCONS_00020225	XLOC_012136	NW_015813425.1	60115	60449	+	u
TCONS_00020248	XLOC_012145	NW_015813439.1	120176	120862	+	u
TCONS_00020348	XLOC_012196	NW_015813566.1	89752	90041	+	u
TCONS_00020349	XLOC_012197	NW_015813566.1	111207	111928	+	u
TCONS_00020352	XLOC_012200	NW_015813594.1	2	255	+	u
TCONS_00020371	XLOC_012213	NW_015813601.1	106048	106611	+	u
TCONS_00020436	XLOC_012247	NW_015813694.1	280279	280949	+	u
TCONS_00020449	XLOC_012259	NW_015813716.1	20404	20697	+	u
TCONS_00020463	XLOC_012272	NW_015813747.1	4365	5011	+	u
TCONS_00020471	XLOC_012280	NW_015813757.1	1731	2489	+	u
TCONS_00020477	XLOC_012286	NW_015813778.1	3633	4297	+	u
TCONS_00020534	XLOC_012313	NW_015813856.1	66864	67279	+	u
TCONS_00020535	XLOC_012314	NW_015813856.1	67620	68422	+	u
TCONS_00020587	XLOC_012341	NW_015813925.1	28980	29407	+	u
TCONS_00020625	XLOC_012363	NW_015813956.1	67886	68406	+	u
TCONS_00020626	XLOC_012364	NW_015813956.1	132962	133311	+	u
TCONS_00020629	XLOC_012367	NW_015813956.1	209739	210490	+	u
TCONS_00020630	XLOC_012368	NW_015813956.1	211392	212164	+	u
TCONS_00020655	XLOC_012385	NW_015814030.1	4721	5216	+	u
TCONS_00020671	XLOC_012394	NW_015814064.1	42	655	+	u
TCONS_00020690	XLOC_012407	NW_015814088.1	36969	37296	+	u
TCONS_00020734	XLOC_012434	NW_015814178.1	40406	40930	+	u
TCONS_00020735	XLOC_012435	NW_015814178.1	41121	41585	+	u
TCONS_00020736	XLOC_012436	NW_015814178.1	41744	42340	+	u
TCONS_00020737	XLOC_012437	NW_015814178.1	42724	43420	+	u
TCONS_00020762	XLOC_012454	NW_015814227.1	5	598	+	u
TCONS_00020797	XLOC_012468	NW_015814328.1	1413	1840	+	u
TCONS_00020823	XLOC_012487	NW_015814378.1	9670	9875	+	u
TCONS_00020859	XLOC_012505	NW_015814411.1	50311	51046	+	u
TCONS_00020889	XLOC_012522	NW_015814437.1	71867	72089	+	u
TCONS_00020899	XLOC_012524	NW_015814441.1	64099	64566	+	u
TCONS_00020938	XLOC_012551	NW_015814508.1	1448	1795	+	u
TCONS_00020939	XLOC_012552	NW_015814508.1	27917	28209	+	u
TCONS_00020957	XLOC_012563	NW_015814533.1	35331	36642	+	u
TCONS_00020958	XLOC_012564	NW_015814537.1	1833	2198	+	u
TCONS_00020962	XLOC_012568	NW_015814541.1	138	637	+	u
TCONS_00020987	XLOC_012587	NW_015814587.1	12398	12632	+	u
TCONS_00021009	XLOC_012603	NW_015814645.1	44247	44570	+	u
TCONS_00021025	XLOC_012610	NW_015814664.1	100019	101037	+	u
TCONS_00021033	XLOC_012616	NW_015814686.1	6296	6855	+	u
TCONS_00021077	XLOC_012648	NW_015814758.1	82880	85457	+	u
TCONS_00021123	XLOC_012669	NW_015814795.1	57788	58798	+	u
TCONS_00021134	XLOC_012679	NW_015814841.1	3635	4076	+	u
TCONS_00021135	XLOC_012680	NW_015814841.1	4763	6013	+	u
TCONS_00021136	XLOC_012681	NW_015814841.1	13256	13993	+	u
TCONS_00021147	XLOC_012688	NW_015814865.1	29282	29633	+	u
TCONS_00021168	XLOC_012705	NW_015814912.1	7884	8663	+	u
TCONS_00021175	XLOC_012710	NW_015814937.1	87516	87914	+	u
TCONS_00021230	XLOC_012747	NW_015815058.1	4580	5141	+	u
TCONS_00021231	XLOC_012748	NW_015815058.1	31703	32225	+	u
TCONS_00021259	XLOC_012767	NW_015815104.1	44006	44594	+	u
TCONS_00021274	XLOC_012776	NW_015815124.1	14417	14844	-	u
TCONS_00021286	XLOC_012783	NW_015815133.1	11607	12643	+	u
TCONS_00021321	XLOC_012789	NW_015815168.1	58045	59236	+	u
TCONS_00021322	XLOC_012790	NW_015815168.1	69386	70483	+	u
TCONS_00021323	XLOC_012791	NW_015815174.1	5649	6220	+	u
TCONS_00021333	XLOC_012798	NW_015815176.1	99415	99901	+	u
TCONS_00021342	XLOC_012803	NW_015815182.1	3146	4053	+	u
TCONS_00021382	XLOC_012819	NW_015815216.1	17117	17353	+	u
TCONS_00021383	XLOC_012820	NW_015815216.1	20066	20778	+	u
TCONS_00021390	XLOC_012825	NW_015815235.1	37727	38718	+	u
TCONS_00021396	XLOC_012829	NW_015815255.1	3	413	+	u
TCONS_00021438	XLOC_012856	NW_015815352.1	4612	4955	+	u
TCONS_00021499	XLOC_012889	NW_015815430.1	124333	125119	+	u
TCONS_00021598	XLOC_012956	NW_015815541.1	18856	19529	+	u
TCONS_00021629	XLOC_012976	NW_015815613.1	7272	8214	+	u
TCONS_00021630	XLOC_012977	NW_015815613.1	27285	27726	+	u
TCONS_00021643	XLOC_012987	NW_015815624.1	52069	52636	+	u
TCONS_00021651	XLOC_012993	NW_015815643.1	1467	2080	+	u
TCONS_00021689	XLOC_013022	NW_015815712.1	41098	42094	+	u
TCONS_00021700	XLOC_013027	NW_015815718.1	42308	46745	+	u
TCONS_00021723	XLOC_013038	NW_015815748.1	11846	13154	+	u
TCONS_00021770	XLOC_013070	NW_015815795.1	2326	2742	+	u
TCONS_00021771	XLOC_013071	NW_015815795.1	4203	4797	+	u
TCONS_00021807	XLOC_013092	NW_015815843.1	3050	3283	+	u
TCONS_00021832	XLOC_013102	NW_015815872.1	114503	115022	+	u
TCONS_00021834	XLOC_013104	NW_015815872.1	124091	125144	+	u
TCONS_00021843	XLOC_013113	NW_015815894.1	319162	319786	+	u
TCONS_00021867	XLOC_013129	NW_015815953.1	14604	15023	+	u
TCONS_00021918	XLOC_013171	NW_015816054.1	5233	5631	+	u
TCONS_00022003	XLOC_013216	NW_015816161.1	5607	6771	+	u
TCONS_00022047	XLOC_013239	NW_015816205.1	12818	13193	+	u
TCONS_00022050	XLOC_013242	NW_015816223.1	13016	13796	-	u
TCONS_00022051	XLOC_013242	NW_015816223.1	13167	13456	-	u
TCONS_00022061	XLOC_013251	NW_015816231.1	4604	5040	+	u
TCONS_00022077	XLOC_013258	NW_015816232.1	125320	125354	-	u
TCONS_00022081	XLOC_013260	NW_015816232.1	118845	119068	+	u
TCONS_00022141	XLOC_013278	NW_015816265.1	56402	57942	+	u
TCONS_00022168	XLOC_013291	NW_015816297.1	47943	48458	+	u
TCONS_00022178	XLOC_013298	NW_015816324.1	14793	15078	+	u
TCONS_00022181	XLOC_013301	NW_015816328.1	37716	38468	+	u
TCONS_00022240	XLOC_013338	NW_015816379.1	10660	10913	+	u
TCONS_00022275	XLOC_013356	NW_015816453.1	8728	9034	+	u
TCONS_00022300	XLOC_013370	NW_015816513.1	1	209	+	u
TCONS_00022320	XLOC_013383	NW_015816540.1	22631	23382	+	u
TCONS_00022376	XLOC_013421	NW_015816618.1	38911	39545	+	u
TCONS_00022407	XLOC_013450	NW_015816673.1	9635	10113	+	u
TCONS_00022411	XLOC_013452	NW_015816681.1	23638	24233	+	u
TCONS_00022454	XLOC_013475	NW_015816734.1	38270	38744	+	u
TCONS_00022544	XLOC_013517	NW_015816857.1	74659	75052	+	u
TCONS_00022554	XLOC_013523	NW_015816870.1	89856	90102	+	u
TCONS_00022555	XLOC_013524	NW_015816870.1	29995	30709	+	u
TCONS_00022556	XLOC_013525	NW_015816870.1	58164	58641	+	u
TCONS_00022559	XLOC_013528	NW_015816880.1	9191	11026	+	u
TCONS_00022568	XLOC_013536	NW_015816896.1	11870	12339	+	u
TCONS_00022593	XLOC_013555	NW_015816919.1	15932	16382	+	u
TCONS_00022594	XLOC_013556	NW_015816919.1	16571	17195	+	u
TCONS_00022604	XLOC_013562	NW_015816924.1	33445	34369	+	u
TCONS_00022623	XLOC_013570	NW_015816936.1	14167	14631	+	u
TCONS_00022629	XLOC_013576	NW_015816976.1	18971	19304	+	u
TCONS_00022633	XLOC_013579	NW_015816992.1	37551	37891	+	u
TCONS_00022634	XLOC_013580	NW_015816992.1	41164	41489	+	u
TCONS_00022638	XLOC_013584	NW_015816993.1	25652	25922	+	u
TCONS_00022698	XLOC_013617	NW_015817164.1	19892	19924	+	u
TCONS_00022706	XLOC_013621	NW_015817165.1	15991	17351	+	u
TCONS_00022738	XLOC_013645	NW_015817242.1	1253	3210	+	u
TCONS_00022741	XLOC_013648	NW_015817258.1	11492	11815	+	u
TCONS_00022742	XLOC_013649	NW_015817267.1	7674	8292	+	u
TCONS_00022787	XLOC_013671	NW_015817332.1	3913	4457	+	u
TCONS_00022788	XLOC_013671	NW_015817332.1	3970	4784	+	u
TCONS_00022824	XLOC_013677	NW_015817356.1	58797	59338	+	u
TCONS_00022835	XLOC_013685	NW_015817370.1	89996	90377	+	u
TCONS_00022856	XLOC_013699	NW_015817404.1	1	973	+	u
TCONS_00022858	XLOC_013701	NW_015817404.1	74952	75362	+	u
TCONS_00022951	XLOC_013750	NW_015817528.1	40333	41216	-	u
TCONS_00022952	XLOC_013750	NW_015817528.1	40333	40828	-	u
TCONS_00022953	XLOC_013750	NW_015817528.1	40333	41001	-	u
TCONS_00022956	XLOC_013752	NW_015817528.1	72000	72679	+	u
TCONS_00022968	XLOC_013760	NW_015817548.1	15792	16145	+	u
TCONS_00022984	XLOC_013775	NW_015817612.1	2251	2814	+	u
TCONS_00023050	XLOC_013813	NW_015817668.1	35478	36505	+	u
TCONS_00023053	XLOC_013816	NW_015817692.1	4817	5169	+	u
TCONS_00023054	XLOC_013817	NW_015817692.1	5406	6163	+	u
TCONS_00023060	XLOC_013822	NW_015817697.1	6311	7411	+	u
TCONS_00023061	XLOC_013823	NW_015817699.1	16050	16972	+	u
TCONS_00023062	XLOC_013824	NW_015817699.1	17193	17603	+	u
TCONS_00023076	XLOC_013834	NW_015817728.1	46031	46435	+	u
TCONS_00023077	XLOC_013835	NW_015817731.1	31	378	+	u
TCONS_00023078	XLOC_013836	NW_015817731.1	446	1572	+	u
TCONS_00023089	XLOC_013843	NW_015817743.1	6285	6964	+	u
TCONS_00023090	XLOC_013844	NW_015817743.1	7991	9347	+	u
TCONS_00023091	XLOC_013845	NW_015817743.1	9585	10186	+	u
TCONS_00023095	XLOC_013848	NW_015817744.1	20071	20441	-	u
TCONS_00023096	XLOC_013848	NW_015817744.1	20071	20441	-	u
TCONS_00023103	XLOC_013854	NW_015817773.1	17569	18086	+	u
TCONS_00023104	XLOC_013855	NW_015817773.1	18525	19042	+	u
TCONS_00023105	XLOC_013856	NW_015817773.1	27823	28600	+	u
TCONS_00023136	XLOC_013876	NW_015817831.1	11016	11373	+	u
TCONS_00023144	XLOC_013883	NW_015817847.1	6780	7181	+	u
TCONS_00023150	XLOC_013888	NW_015817852.1	134712	135594	+	u
TCONS_00023179	XLOC_013910	NW_015817906.1	19378	19966	+	u
TCONS_00023221	XLOC_013932	NW_015817989.1	13644	13891	+	u
TCONS_00023271	XLOC_013968	NW_015818073.1	6198	6900	+	u
TCONS_00023317	XLOC_013992	NW_015818116.1	1020	1323	+	u
TCONS_00023348	XLOC_014003	NW_015818147.1	27267	28081	+	u
TCONS_00023349	XLOC_014004	NW_015818147.1	35337	36311	+	u
TCONS_00023357	XLOC_014011	NW_015818170.1	29516	29819	+	u
TCONS_00023358	XLOC_014012	NW_015818170.1	34562	34821	+	u
TCONS_00023377	XLOC_014022	NW_015818177.1	58308	58942	+	u
TCONS_00023431	XLOC_014049	NW_015818259.1	5880	6232	+	u
TCONS_00023451	XLOC_014063	NW_015818284.1	3598	3999	+	u
TCONS_00023455	XLOC_014066	NW_015818287.1	16259	16972	+	u
TCONS_00023456	XLOC_014067	NW_015818287.1	32018	32831	+	u
TCONS_00023486	XLOC_014085	NW_015818345.1	17222	17944	+	u
TCONS_00023492	XLOC_014088	NW_015818357.1	7773	8175	+	u
TCONS_00023550	XLOC_014126	NW_015818434.1	143319	143898	+	u
TCONS_00023559	XLOC_014133	NW_015818465.1	157065	157328	+	u
TCONS_00023560	XLOC_014134	NW_015818465.1	158568	159377	+	u
TCONS_00023561	XLOC_014135	NW_015818465.1	159577	160280	+	u
TCONS_00023564	XLOC_014137	NW_015818469.1	20117	21001	+	u
TCONS_00023571	XLOC_014141	NW_015818477.1	108689	109013	+	u
TCONS_00023593	XLOC_014154	NW_015818522.1	2730	3247	+	u
TCONS_00023596	XLOC_014156	NW_015818529.1	26925	27507	-	u
TCONS_00023601	XLOC_014160	NW_015818530.1	8358	8736	+	u
TCONS_00023608	XLOC_014166	NW_015818550.1	17066	17552	+	u
TCONS_00023609	XLOC_014167	NW_015818550.1	35916	36527	+	u
TCONS_00023627	XLOC_014183	NW_015818577.1	21932	22515	+	u
TCONS_00023676	XLOC_014190	NW_015818606.1	316	652	+	u
TCONS_00023711	XLOC_014209	NW_015818682.1	63343	64109	+	u
TCONS_00023748	XLOC_014238	NW_015818785.1	25801	26482	+	u
TCONS_00023784	XLOC_014257	NW_015818826.1	8745	9203	+	u
TCONS_00023817	XLOC_014283	NW_015818894.1	1424	2180	+	u
TCONS_00023818	XLOC_014284	NW_015818896.1	39058	39379	+	u
TCONS_00023820	XLOC_014286	NW_015818896.1	141228	142007	+	u
TCONS_00023904	XLOC_014328	NW_015819002.1	72491	72932	+	u
TCONS_00023905	XLOC_014329	NW_015819010.1	7004	7634	+	u
TCONS_00023913	XLOC_014337	NW_015819019.1	81486	82544	+	u
TCONS_00023914	XLOC_014338	NW_015819019.1	40549	40799	+	u
TCONS_00023930	XLOC_014347	NW_015819034.1	29056	29484	+	u
TCONS_00023931	XLOC_014347	NW_015819034.1	32699	33163	+	u
TCONS_00023993	XLOC_014378	NW_015819075.1	29695	30226	+	u
TCONS_00024066	XLOC_014413	NW_015819153.1	606	840	+	u
TCONS_00024177	XLOC_014474	NW_015819383.1	2448	2861	+	u
TCONS_00024197	XLOC_014483	NW_015819406.1	4899	5106	+	u
TCONS_00024241	XLOC_014510	NW_015819504.1	14635	15312	+	u
TCONS_00024242	XLOC_014511	NW_015819505.1	11820	12171	+	u
TCONS_00024292	XLOC_014535	NW_015819561.1	1087	1628	+	u
TCONS_00024297	XLOC_014539	NW_015819569.1	59708	60323	+	u
TCONS_00024312	XLOC_014546	NW_015819617.1	275	643	+	u
TCONS_00024316	XLOC_014548	NW_015819622.1	9260	9300	-	u
TCONS_00024348	XLOC_014571	NW_015819713.1	28098	28612	+	u
TCONS_00024358	XLOC_014578	NW_015819750.1	273	594	+	u
TCONS_00024394	XLOC_014597	NW_015819776.1	5612	6221	+	u
TCONS_00024424	XLOC_014613	NW_015819804.1	3918	4222	+	u
TCONS_00024433	XLOC_014621	NW_015819838.1	95103	95188	-	u
TCONS_00024434	XLOC_014622	NW_015819838.1	12068	12797	+	u
TCONS_00024435	XLOC_014623	NW_015819838.1	13952	14808	+	u
TCONS_00024446	XLOC_014633	NW_015819876.1	47949	48433	+	u
TCONS_00024463	XLOC_014647	NW_015819897.1	8025	8713	+	u
TCONS_00024465	XLOC_014649	NW_015819897.1	11164	11924	+	u
TCONS_00024466	XLOC_014650	NW_015819897.1	12684	13964	+	u
TCONS_00024482	XLOC_014659	NW_015819935.1	7397	8399	+	u
TCONS_00024486	XLOC_014663	NW_015819951.1	11334	12021	+	u
TCONS_00024500	XLOC_014673	NW_015820022.1	1904	2303	+	u
TCONS_00024540	XLOC_014686	NW_015820081.1	2537	2979	+	u
TCONS_00024571	XLOC_014702	NW_015820147.1	306	1276	+	u
TCONS_00024585	XLOC_014714	NW_015820169.1	23514	23996	+	u
TCONS_00024597	XLOC_014720	NW_015820202.1	5	468	+	u
TCONS_00024602	XLOC_014725	NW_015820212.1	83610	84261	+	u
TCONS_00024661	XLOC_014767	NW_015820330.1	762	970	+	u
TCONS_00024667	XLOC_014772	NW_015820349.1	2767	3052	+	u
TCONS_00024683	XLOC_014778	NW_015820364.1	8629	9387	+	u
TCONS_00024708	XLOC_014792	NW_015820416.1	81378	81398	-	u
TCONS_00024709	XLOC_014792	NW_015820416.1	82728	83564	-	u
TCONS_00024712	XLOC_014795	NW_015820416.1	174192	174552	+	u
TCONS_00024735	XLOC_014814	NW_015820464.1	3383	3918	+	u
TCONS_00024738	XLOC_014817	NW_015820472.1	13198	13917	+	u
TCONS_00024739	XLOC_014818	NW_015820480.1	46175	46864	+	u
TCONS_00024790	XLOC_014842	NW_015820533.1	15170	15483	+	u
TCONS_00024791	XLOC_014843	NW_015820541.1	9273	9392	-	u
TCONS_00024854	XLOC_014866	NW_015820577.1	84966	85477	+	u
TCONS_00024938	XLOC_014913	NW_015820724.1	4216	5095	+	u
TCONS_00024956	XLOC_014923	NW_015820743.1	3302	4452	+	u
TCONS_00025003	XLOC_014952	NW_015820801.1	2625	3200	+	u
TCONS_00025005	XLOC_014954	NW_015820812.1	12661	12995	+	u
TCONS_00025010	XLOC_014958	NW_015820820.1	38474	39231	+	u
TCONS_00025046	XLOC_014979	NW_015820876.1	3799	4457	+	u
TCONS_00025049	XLOC_014982	NW_015820898.1	13349	13723	+	u
TCONS_00025114	XLOC_015014	NW_015821016.1	38729	39412	+	u
TCONS_00025135	XLOC_015026	NW_015821044.1	1588	1744	+	u
TCONS_00025136	XLOC_015026	NW_015821044.1	1588	2156	+	u
TCONS_00025149	XLOC_015033	NW_015821076.1	13472	14383	-	u
TCONS_00025167	XLOC_015046	NW_015821100.1	10981	11726	+	u
TCONS_00025169	XLOC_015048	NW_015821101.1	11783	12434	+	u
TCONS_00025213	XLOC_015075	NW_015821163.1	16429	16638	-	u
TCONS_00025242	XLOC_015093	NW_015821191.1	201221	201520	+	u
TCONS_00025252	XLOC_015100	NW_015821197.1	27518	28481	+	u
TCONS_00025255	XLOC_015103	NW_015821209.1	616	1402	+	u
TCONS_00025257	XLOC_015105	NW_015821211.1	161566	162046	+	u
TCONS_00025258	XLOC_015106	NW_015821211.1	163552	164320	+	u
TCONS_00025295	XLOC_015123	NW_015821268.1	96717	97474	+	u
TCONS_00025299	XLOC_015125	NW_015821276.1	31519	32170	+	u
TCONS_00025300	XLOC_015126	NW_015821276.1	30907	31386	+	u
TCONS_00025330	XLOC_015147	NW_015821343.1	17002	17652	+	u
TCONS_00025331	XLOC_015148	NW_015821343.1	18927	19540	+	u
TCONS_00025332	XLOC_015149	NW_015821349.1	17793	18496	+	u
TCONS_00025371	XLOC_015175	NW_015821436.1	70230	70647	+	u
TCONS_00025389	XLOC_015187	NW_015821457.1	1357	1632	+	u
TCONS_00025517	XLOC_015260	NW_015821686.1	2553	3163	+	u
TCONS_00025593	XLOC_015304	NW_015821854.1	8645	9363	+	u
TCONS_00025603	XLOC_015311	NW_015821878.1	5989	6654	+	u
TCONS_00025604	XLOC_015312	NW_015821878.1	6850	8430	+	u
TCONS_00025608	XLOC_015316	NW_015821879.1	17230	17722	+	u
TCONS_00025609	XLOC_015317	NW_015821880.1	16296	16808	+	u
TCONS_00025611	XLOC_015319	NW_015821897.1	198894	199086	+	u
TCONS_00025612	XLOC_015320	NW_015821897.1	51875	52233	+	u
TCONS_00025613	XLOC_015321	NW_015821897.1	249922	250882	+	u
TCONS_00025614	XLOC_015322	NW_015821897.1	251140	251918	+	u
TCONS_00025640	XLOC_015342	NW_015821951.1	2653	3067	+	u
TCONS_00025644	XLOC_015346	NW_015821957.1	48822	49310	+	u
TCONS_00025645	XLOC_015347	NW_015821963.1	92	1151	+	u
TCONS_00025713	XLOC_015381	NW_015822054.1	1357	1825	+	u
TCONS_00025717	XLOC_015384	NW_015822068.1	5453	5606	-	u
TCONS_00025729	XLOC_015395	NW_015822093.1	3634	4860	+	u
TCONS_00025733	XLOC_015399	NW_015822104.1	10514	11051	+	u
TCONS_00025761	XLOC_015414	NW_015822140.1	3351	3839	+	u
TCONS_00025816	XLOC_015454	NW_015822260.1	574	891	+	u
TCONS_00025835	XLOC_015467	NW_015822293.1	32438	32791	+	u
TCONS_00025858	XLOC_015485	NW_015822352.1	7727	8581	+	u
TCONS_00025890	XLOC_015501	NW_015822365.1	66374	66679	+	u
TCONS_00025891	XLOC_015502	NW_015822365.1	66753	67560	+	u
TCONS_00025976	XLOC_015548	NW_015822501.1	1296	1819	+	u
TCONS_00025989	XLOC_015560	NW_015822518.1	8589	9102	+	u
TCONS_00026001	XLOC_015567	NW_015822538.1	4442	5331	+	u
TCONS_00026004	XLOC_015569	NW_015822546.1	12731	13435	+	u
TCONS_00026021	XLOC_015583	NW_015822574.1	4	435	+	u
TCONS_00026037	XLOC_015585	NW_015822579.1	60898	61845	+	u
TCONS_00026039	XLOC_015587	NW_015822579.1	67753	68340	+	u
TCONS_00026079	XLOC_015614	NW_015822621.1	95213	95803	+	u
TCONS_00026130	XLOC_015637	NW_015822674.1	41553	42032	+	u
TCONS_00026135	XLOC_015641	NW_015822683.1	42155	43046	+	u
TCONS_00026158	XLOC_015654	NW_015822729.1	117735	118196	+	u
TCONS_00026188	XLOC_015670	NW_015822786.1	88565	89405	+	u
TCONS_00026204	XLOC_015685	NW_015822824.1	161567	162252	+	u
TCONS_00026232	XLOC_015701	NW_015822881.1	16286	17537	+	u
TCONS_00026233	XLOC_015702	NW_015822881.1	44864	45924	+	u
TCONS_00026244	XLOC_015708	NW_015822883.1	1750	2174	+	u
TCONS_00026258	XLOC_015717	NW_015822933.1	334	940	+	u
TCONS_00026264	XLOC_015722	NW_015822939.1	74420	75157	+	u
TCONS_00026265	XLOC_015723	NW_015822939.1	127917	128255	+	u
TCONS_00026272	XLOC_015730	NW_015822961.1	11771	11800	-	u
TCONS_00026289	XLOC_015746	NW_015823020.1	2599	3473	+	u
TCONS_00026291	XLOC_015748	NW_015823022.1	1238	1773	+	u
TCONS_00026319	XLOC_015762	NW_015823045.1	89728	89765	-	u
TCONS_00026347	XLOC_015774	NW_015823099.1	1634	2209	+	u
TCONS_00026370	XLOC_015789	NW_015823139.1	62785	63126	+	u
TCONS_00026376	XLOC_015793	NW_015823176.1	28253	28876	+	u
TCONS_00026385	XLOC_015798	NW_015823227.1	3384	4179	+	u
TCONS_00026386	XLOC_015799	NW_015823227.1	4522	4925	+	u
TCONS_00026388	XLOC_015801	NW_015823235.1	65796	66885	+	u
TCONS_00026396	XLOC_015806	NW_015823240.1	77750	78936	+	u
TCONS_00026402	XLOC_015810	NW_015823240.1	66630	67583	+	u
TCONS_00026460	XLOC_015853	NW_015823386.1	7043	7270	+	u
TCONS_00026473	XLOC_015866	NW_015823430.1	103725	104037	+	u
TCONS_00026478	XLOC_015870	NW_015823441.1	3422	3726	+	u
TCONS_00026485	XLOC_015874	NW_015823451.1	76174	76828	+	u
TCONS_00026497	XLOC_015883	NW_015823465.1	16013	16437	+	u
TCONS_00026524	XLOC_015900	NW_015823495.1	13836	14564	+	u
TCONS_00026571	XLOC_015918	NW_015823536.1	6871	7455	+	u
TCONS_00026578	XLOC_015922	NW_015823557.1	4225	4728	+	u
TCONS_00026585	XLOC_015925	NW_015823569.1	13766	14167	+	u
TCONS_00026589	XLOC_015928	NW_015823577.1	72686	73139	+	u
TCONS_00026598	XLOC_015934	NW_015823608.1	2417	3024	+	u
TCONS_00026599	XLOC_015935	NW_015823613.1	18263	19268	+	u
TCONS_00026600	XLOC_015935	NW_015823613.1	18263	18693	+	u
TCONS_00026637	XLOC_015955	NW_015823637.1	10217	11091	+	u
TCONS_00026639	XLOC_015957	NW_015823650.1	4435	5433	+	u
TCONS_00026642	XLOC_015960	NW_015823691.1	37	497	+	u
TCONS_00026728	XLOC_015993	NW_015823766.1	26826	27113	+	u
TCONS_00026743	XLOC_016003	NW_015823808.1	149	441	+	u
TCONS_00026745	XLOC_016005	NW_015823811.1	60519	60949	+	u
TCONS_00026797	XLOC_016037	NW_015823883.1	16592	17015	-	u
TCONS_00026798	XLOC_016038	NW_015823883.1	17390	17840	+	u
TCONS_00026803	XLOC_016042	NW_015823887.1	619	1230	+	u
TCONS_00026837	XLOC_016056	NW_015823958.1	59417	59929	+	u
TCONS_00026871	XLOC_016082	NW_015824022.1	5048	5512	+	u
TCONS_00026904	XLOC_016104	NW_015824101.1	16644	17075	+	u
TCONS_00026911	XLOC_016109	NW_015824114.1	27527	28060	+	u
TCONS_00026973	XLOC_016125	NW_015824164.1	4150	5039	+	u
TCONS_00026978	XLOC_016129	NW_015824171.1	202011	202279	+	u
TCONS_00026979	XLOC_016130	NW_015824171.1	220399	221259	+	u
TCONS_00026983	XLOC_016133	NW_015824181.1	18171	18624	+	u
TCONS_00026984	XLOC_016134	NW_015824181.1	18979	19515	+	u
TCONS_00027003	XLOC_016149	NW_015824213.1	27379	27840	+	u
TCONS_00027006	XLOC_016152	NW_015824219.1	10807	11115	+	u
TCONS_00027046	XLOC_016180	NW_015824283.1	23440	23781	+	u
TCONS_00027137	XLOC_016219	NW_015824391.1	913	1609	+	u
TCONS_00027147	XLOC_016229	NW_015824423.1	2289	2952	+	u
TCONS_00027175	XLOC_016240	NW_015824462.1	8	499	+	u
TCONS_00027177	XLOC_016242	NW_015824466.1	14140	14901	+	u
TCONS_00027204	XLOC_016258	NW_015824475.1	177989	178346	+	u
TCONS_00027220	XLOC_016267	NW_015824488.1	27861	28568	+	u
TCONS_00027248	XLOC_016275	NW_015824501.1	67	933	+	u
TCONS_00027251	XLOC_016277	NW_015824510.1	9770	10289	+	u
TCONS_00027334	XLOC_016310	NW_015824606.1	22959	23611	+	u
TCONS_00027335	XLOC_016311	NW_015824606.1	24083	25652	+	u
TCONS_00027403	XLOC_016365	NW_015824723.1	65072	65625	+	u
TCONS_00027410	XLOC_016369	NW_015824735.1	13608	14560	+	u
TCONS_00027416	XLOC_016374	NW_015824755.1	3751	4428	+	u
TCONS_00027417	XLOC_016375	NW_015824755.1	5389	5974	+	u
TCONS_00027452	XLOC_016400	NW_015824822.1	43197	43839	+	u
TCONS_00027460	XLOC_016407	NW_015824826.1	8869	9748	+	u
TCONS_00027514	XLOC_016432	NW_015824878.1	87634	88507	+	u
TCONS_00027529	XLOC_016443	NW_015824912.1	2687	4196	+	u
TCONS_00027531	XLOC_016445	NW_015824917.1	18263	18552	+	u
TCONS_00027564	XLOC_016465	NW_015825005.1	15834	16261	+	u
TCONS_00027565	XLOC_016466	NW_015825005.1	16335	16663	+	u
TCONS_00027588	XLOC_016479	NW_015825042.1	15603	15930	+	u
TCONS_00027654	XLOC_016527	NW_015825161.1	9268	9715	+	u
TCONS_00027655	XLOC_016528	NW_015825161.1	15237	15844	+	u
TCONS_00027677	XLOC_016545	NW_015825262.1	86030	86308	+	u
TCONS_00027705	XLOC_016563	NW_015825322.1	2081	2782	+	u
TCONS_00027707	XLOC_016565	NW_015825331.1	8263	8600	+	u
TCONS_00027719	XLOC_016575	NW_015825357.1	183962	184562	+	u
TCONS_00027762	XLOC_016593	NW_015825368.1	47673	48271	+	u
TCONS_00027785	XLOC_016607	NW_015825396.1	643	1027	-	u
TCONS_00027786	XLOC_016607	NW_015825396.1	643	1858	-	u
TCONS_00027789	XLOC_016610	NW_015825399.1	18703	18986	+	u
TCONS_00027799	XLOC_016617	NW_015825418.1	104329	105080	+	u
TCONS_00027832	XLOC_016636	NW_015825490.1	12081	12524	+	u
TCONS_00027841	XLOC_016642	NW_015825515.1	15125	15649	-	u
TCONS_00027842	XLOC_016642	NW_015825515.1	15125	15644	-	u
TCONS_00027843	XLOC_016642	NW_015825515.1	15125	15651	-	u
TCONS_00027844	XLOC_016643	NW_015825515.1	16171	16720	+	u
TCONS_00027845	XLOC_016644	NW_015825518.1	22847	23601	+	u
TCONS_00027868	XLOC_016655	NW_015825528.1	100223	100654	+	u
TCONS_00027926	XLOC_016691	NW_015825658.1	36028	36640	+	u
TCONS_00027929	XLOC_016694	NW_015825680.1	3036	3470	+	u
TCONS_00027932	XLOC_016697	NW_015825689.1	108171	108591	+	u
TCONS_00027933	XLOC_016698	NW_015825689.1	116806	117569	+	u
TCONS_00027970	XLOC_016725	NW_015825749.1	33382	33919	+	u
TCONS_00027979	XLOC_016733	NW_015825762.1	1331	1603	+	u
TCONS_00027980	XLOC_016734	NW_015825768.1	36229	36678	+	u
TCONS_00027981	XLOC_016735	NW_015825768.1	58837	59381	+	u
TCONS_00027982	XLOC_016736	NW_015825768.1	76631	77155	+	u
TCONS_00027983	XLOC_016736	NW_015825768.1	77554	78196	+	u
TCONS_00027999	XLOC_016749	NW_015825795.1	16176	17899	+	u
TCONS_00028004	XLOC_016754	NW_015825807.1	20014	20617	+	u
TCONS_00028006	XLOC_016756	NW_015825810.1	3659	3920	-	u
TCONS_00028056	XLOC_016783	NW_015825898.1	37351	38197	+	u
TCONS_00028154	XLOC_016837	NW_015826071.1	15757	16233	+	u
TCONS_00028174	XLOC_016842	NW_015826088.1	12217	12792	+	u
TCONS_00028199	XLOC_016859	NW_015826182.1	28277	29111	+	u
TCONS_00028253	XLOC_016902	NW_015826292.1	1742	1976	+	u
TCONS_00028289	XLOC_016922	NW_015826387.1	34114	34164	+	u
TCONS_00028292	XLOC_016924	NW_015826387.1	40650	41337	+	u
TCONS_00028293	XLOC_016925	NW_015826387.1	42001	42309	+	u
TCONS_00028302	XLOC_016931	NW_015826406.1	136038	137657	+	u
TCONS_00028309	XLOC_016938	NW_015826406.1	148379	149040	+	u
TCONS_00028311	XLOC_016940	NW_015826421.1	846	2327	+	u
TCONS_00028327	XLOC_016954	NW_015826482.1	16216	16547	+	u
TCONS_00028343	XLOC_016960	NW_015826495.1	12423	13283	+	u
TCONS_00028345	XLOC_016962	NW_015826511.1	4399	5051	+	u
TCONS_00028354	XLOC_016969	NW_015826516.1	1555	2348	+	u
TCONS_00028355	XLOC_016970	NW_015826516.1	3058	3675	+	u
TCONS_00028358	XLOC_016972	NW_015826526.1	9322	9894	+	u
TCONS_00028388	XLOC_016989	NW_015826580.1	1753	2027	+	u
TCONS_00028389	XLOC_016990	NW_015826586.1	19338	19923	+	u
TCONS_00028401	XLOC_017000	NW_015826606.1	77894	79061	+	u
TCONS_00028402	XLOC_017001	NW_015826606.1	79211	79775	+	u
TCONS_00028428	XLOC_017019	NW_015826652.1	14495	15000	+	u
TCONS_00028480	XLOC_017054	NW_015826713.1	58302	58662	+	u
TCONS_00028548	XLOC_017078	NW_015826784.1	13739	14577	+	u
TCONS_00028562	XLOC_017085	NW_015826799.1	115682	116080	-	u
TCONS_00028622	XLOC_017116	NW_015826896.1	4320	4832	+	u
TCONS_00028633	XLOC_017123	NW_015826912.1	134500	134748	+	u
TCONS_00028653	XLOC_017129	NW_015826944.1	15989	16470	+	u
TCONS_00028713	XLOC_017166	NW_015827040.1	12578	13028	-	u
TCONS_00028750	XLOC_017183	NW_015827075.1	74932	75462	+	u
TCONS_00028751	XLOC_017184	NW_015827075.1	93477	94337	+	u
TCONS_00028785	XLOC_017202	NW_015827166.1	138209	138572	+	u
TCONS_00028836	XLOC_017223	NW_015827224.1	18881	19415	+	u
TCONS_00028874	XLOC_017245	NW_015827302.1	12236	12899	+	u
TCONS_00028887	XLOC_017252	NW_015827319.1	3193	3589	+	u
TCONS_00028972	XLOC_017299	NW_015827492.1	10438	11298	+	u
TCONS_00029004	XLOC_017323	NW_015827578.1	8708	9049	+	u
TCONS_00029047	XLOC_017352	NW_015827659.1	31112	32885	+	u
TCONS_00029049	XLOC_017354	NW_015827664.1	7	748	+	u
TCONS_00029069	XLOC_017365	NW_015827690.1	121	496	+	u
TCONS_00029079	XLOC_017371	NW_015827727.1	808	1118	+	u
TCONS_00029084	XLOC_017375	NW_015827752.1	27173	27754	+	u
TCONS_00029110	XLOC_017395	NW_015827793.1	85711	86296	-	u
TCONS_00029175	XLOC_017431	NW_015827844.1	161689	162587	+	u
TCONS_00029176	XLOC_017432	NW_015827847.1	34740	35354	+	u
TCONS_00029196	XLOC_017449	NW_015827934.1	29358	30392	+	u
TCONS_00029199	XLOC_017452	NW_015827946.1	14571	14858	+	u
TCONS_00029242	XLOC_017475	NW_015828012.1	32356	33229	+	u
TCONS_00029252	XLOC_017481	NW_015828041.1	200	1270	+	u
TCONS_00029255	XLOC_017484	NW_015828044.1	171782	173116	+	u
TCONS_00029270	XLOC_017494	NW_015828083.1	9802	10114	+	u
TCONS_00029271	XLOC_017495	NW_015828083.1	10426	10980	+	u
TCONS_00029275	XLOC_017499	NW_015828089.1	39363	39804	-	u
TCONS_00029276	XLOC_017499	NW_015828089.1	39380	40015	-	u
TCONS_00029335	XLOC_017542	NW_015828210.1	89621	90527	+	u
TCONS_00029359	XLOC_017558	NW_015828225.1	121516	122088	+	u
TCONS_00029363	XLOC_017561	NW_015828234.1	3573	5213	+	u
TCONS_00029433	XLOC_017610	NW_015828366.1	101	589	+	u
TCONS_00029442	XLOC_017616	NW_015828387.1	20488	21040	+	u
TCONS_00029448	XLOC_017622	NW_015828432.1	58796	59156	+	u
TCONS_00029482	XLOC_017641	NW_015828500.1	25731	25966	+	u
TCONS_00029503	XLOC_017655	NW_015828538.1	1645	2177	+	u
TCONS_00029520	XLOC_017671	NW_015828580.1	728	1241	+	u
TCONS_00029537	XLOC_017684	NW_015828634.1	91555	91889	+	u
TCONS_00029549	XLOC_017694	NW_015828652.1	158049	158153	-	u
TCONS_00029558	XLOC_017700	NW_015828665.1	90092	90412	+	u
TCONS_00029613	XLOC_017735	NW_015828763.1	113	1301	+	u
TCONS_00029632	XLOC_017746	NW_015828806.1	41354	41713	+	u
TCONS_00029633	XLOC_017747	NW_015828806.1	55179	55740	+	u
TCONS_00029655	XLOC_017759	NW_015828848.1	6744	7517	+	u
TCONS_00029656	XLOC_017760	NW_015828848.1	15354	16153	+	u
TCONS_00029679	XLOC_017778	NW_015828910.1	1863	2070	+	u
TCONS_00029681	XLOC_017780	NW_015828922.1	10804	11550	+	u
TCONS_00029712	XLOC_017802	NW_015829012.1	6759	8240	+	u
TCONS_00029812	XLOC_017853	NW_015829175.1	82841	83386	+	u
TCONS_00029814	XLOC_017855	NW_015829194.1	25608	26552	+	u
TCONS_00029815	XLOC_017856	NW_015829194.1	44152	44435	+	u
TCONS_00029847	XLOC_017865	NW_015829224.1	25768	26275	+	u
TCONS_00029848	XLOC_017865	NW_015829224.1	25768	26001	+	u
TCONS_00029849	XLOC_017866	NW_015829224.1	41119	42085	+	u
TCONS_00029873	XLOC_017885	NW_015829263.1	228406	228875	+	u
TCONS_00029945	XLOC_017919	NW_015829359.1	41393	42275	+	u
TCONS_00029946	XLOC_017920	NW_015829359.1	107531	108200	+	u
TCONS_00029947	XLOC_017921	NW_015829359.1	113227	113839	+	u
TCONS_00029953	XLOC_017926	NW_015829376.1	684	1094	+	u
TCONS_00029957	XLOC_017930	NW_015829394.1	472	805	+	u
TCONS_00029966	XLOC_017938	NW_015829417.1	6615	7005	-	u
TCONS_00029969	XLOC_017940	NW_015829417.1	8142	8421	+	u
TCONS_00029974	XLOC_017944	NW_015829428.1	10517	10745	+	u
TCONS_00029998	XLOC_017955	NW_015829444.1	123660	124164	+	u
TCONS_00030039	XLOC_017974	NW_015829473.1	7666	7984	+	u
TCONS_00030048	XLOC_017982	NW_015829522.1	4	421	+	u
TCONS_00030049	XLOC_017983	NW_015829522.1	5550	5938	+	u
TCONS_00030054	XLOC_017986	NW_015829526.1	1245	1634	+	u
TCONS_00030215	XLOC_018087	NW_015829740.1	2361	2973	+	u
TCONS_00030216	XLOC_018088	NW_015829740.1	11399	11954	+	u
TCONS_00030222	XLOC_018092	NW_015829750.1	1192	1648	+	u
TCONS_00030224	XLOC_018094	NW_015829761.1	8095	8604	+	u
TCONS_00030256	XLOC_018112	NW_015829787.1	7448	7844	+	u
TCONS_00030301	XLOC_018133	NW_015829832.1	9696	10337	+	u
TCONS_00030319	XLOC_018146	NW_015829853.1	8171	8893	+	u
TCONS_00030325	XLOC_018151	NW_015829865.1	2648	2709	+	u
TCONS_00030385	XLOC_018200	NW_015830023.1	16723	16948	+	u
TCONS_00030386	XLOC_018201	NW_015830024.1	1198	1458	+	u
TCONS_00030445	XLOC_018230	NW_015830164.1	2272	3313	+	u
TCONS_00030448	XLOC_018233	NW_015830170.1	8431	8966	+	u
TCONS_00030449	XLOC_018234	NW_015830179.1	201	633	+	u
TCONS_00030456	XLOC_018238	NW_015830188.1	12674	13376	-	u
TCONS_00030492	XLOC_018259	NW_015830241.1	12415	12771	+	u
TCONS_00030499	XLOC_018264	NW_015830245.1	42327	43246	+	u
TCONS_00030536	XLOC_018291	NW_015830296.1	7868	8795	+	u
TCONS_00030538	XLOC_018293	NW_015830303.1	35896	36540	+	u
TCONS_00030550	XLOC_018303	NW_015830315.1	25511	25860	+	u
TCONS_00030573	XLOC_018318	NW_015830387.1	5504	7369	+	u
TCONS_00030633	XLOC_018351	NW_015830496.1	87953	88636	+	u
TCONS_00030661	XLOC_018365	NW_015830512.1	22234	22690	+	u
TCONS_00030669	XLOC_018372	NW_015830529.1	19384	19783	+	u
TCONS_00030702	XLOC_018394	NW_015830588.1	780	1524	+	u
TCONS_00030711	XLOC_018402	NW_015830619.1	1073	1461	+	u
TCONS_00030735	XLOC_018418	NW_015830697.1	32144	33148	+	u
TCONS_00030736	XLOC_018419	NW_015830697.1	33230	33858	+	u
TCONS_00030737	XLOC_018420	NW_015830703.1	1659	2421	+	u
TCONS_00030768	XLOC_018441	NW_015830791.1	14988	15290	+	u
TCONS_00030784	XLOC_018444	NW_015830798.1	21820	22102	+	u
TCONS_00030795	XLOC_018451	NW_015830838.1	9628	10237	+	u
TCONS_00030801	XLOC_018457	NW_015830852.1	105922	106474	+	u
TCONS_00030836	XLOC_018486	NW_015830951.1	30543	30905	+	u
TCONS_00030843	XLOC_018491	NW_015830968.1	3148	3319	-	u
TCONS_00030858	XLOC_018503	NW_015830998.1	29815	30270	+	u
TCONS_00030860	XLOC_018505	NW_015831011.1	94208	94821	+	u
TCONS_00030861	XLOC_018505	NW_015831011.1	94208	94542	+	u
TCONS_00030864	XLOC_018507	NW_015831011.1	119340	119996	+	u
TCONS_00030868	XLOC_018511	NW_015831031.1	2947	3694	+	u
TCONS_00030873	XLOC_018515	NW_015831060.1	26240	26739	+	u
TCONS_00030875	XLOC_018517	NW_015831062.1	877	1100	+	u
TCONS_00030894	XLOC_018528	NW_015831084.1	174714	175197	+	u
TCONS_00030905	XLOC_018536	NW_015831110.1	3167	4070	+	u
TCONS_00030918	XLOC_018545	NW_015831121.1	4116	4437	+	u
TCONS_00030931	XLOC_018556	NW_015831152.1	32101	32794	+	u
TCONS_00030936	XLOC_018561	NW_015831186.1	73	641	+	u
TCONS_00030942	XLOC_018566	NW_015831194.1	37929	38477	+	u
TCONS_00030983	XLOC_018594	NW_015831235.1	5114	5992	+	u
TCONS_00030984	XLOC_018595	NW_015831235.1	16390	17323	+	u
TCONS_00031074	XLOC_018648	NW_015831396.1	60714	61193	+	u
TCONS_00031076	XLOC_018650	NW_015831396.1	37039	37852	+	u
TCONS_00031100	XLOC_018668	NW_015831436.1	16338	17045	+	u
TCONS_00031101	XLOC_018669	NW_015831436.1	25386	25825	+	u
TCONS_00031102	XLOC_018670	NW_015831436.1	109981	110446	+	u
TCONS_00031147	XLOC_018705	NW_015831514.1	33473	33550	-	u
TCONS_00031184	XLOC_018729	NW_015831555.1	9715	10533	+	u
TCONS_00031360	XLOC_018785	NW_015831690.1	6607	7222	+	u
TCONS_00031377	XLOC_018796	NW_015831730.1	7920	8664	+	u
TCONS_00031378	XLOC_018797	NW_015831730.1	8729	9293	+	u
TCONS_00031424	XLOC_018826	NW_015831809.1	1033	1594	+	u
TCONS_00031463	XLOC_018842	NW_015831859.1	34580	35131	+	u
TCONS_00031464	XLOC_018843	NW_015831861.1	4565	4769	+	u
TCONS_00031468	XLOC_018847	NW_015831872.1	586	1263	+	u
TCONS_00031509	XLOC_018881	NW_015831987.1	5632	6052	+	u
TCONS_00031564	XLOC_018910	NW_015832036.1	95297	96016	+	u
TCONS_00031593	XLOC_018933	NW_015832115.1	283	1211	+	u
TCONS_00031607	XLOC_018947	NW_015832131.1	23506	24010	+	u
TCONS_00031616	XLOC_018951	NW_015832148.1	3470	3862	+	u
TCONS_00031630	XLOC_018960	NW_015832181.1	209239	209495	+	u
TCONS_00031631	XLOC_018960	NW_015832181.1	209239	211988	+	u
TCONS_00031632	XLOC_018961	NW_015832181.1	209249	209459	-	u
TCONS_00031636	XLOC_018964	NW_015832188.1	33680	34290	+	u
TCONS_00031640	XLOC_018968	NW_015832201.1	78994	79063	+	u
TCONS_00031641	XLOC_018969	NW_015832219.1	86	711	+	u
TCONS_00031648	XLOC_018973	NW_015832227.1	30679	31817	+	u
TCONS_00031695	XLOC_019006	NW_015832319.1	24141	25514	+	u
TCONS_00031696	XLOC_019007	NW_015832319.1	27688	28130	+	u
TCONS_00031819	XLOC_019072	NW_015832521.1	1433	1959	+	u
TCONS_00031820	XLOC_019073	NW_015832526.1	904	1879	+	u
TCONS_00031833	XLOC_019076	NW_015832530.1	19	148	-	u
TCONS_00031854	XLOC_019089	NW_015832562.1	10946	11641	+	u
TCONS_00031884	XLOC_019110	NW_015832617.1	30658	31073	+	u
TCONS_00031907	XLOC_019125	NW_015832682.1	46	638	+	u
TCONS_00031989	XLOC_019184	NW_015832851.1	18896	19312	+	u
TCONS_00031990	XLOC_019185	NW_015832856.1	29235	30862	+	u
TCONS_00032002	XLOC_019194	NW_015832878.1	27172	27712	+	u
TCONS_00032022	XLOC_019208	NW_015832911.1	15942	16238	+	u
TCONS_00032039	XLOC_019216	NW_015832922.1	15936	16354	+	u
TCONS_00032041	XLOC_019218	NW_015832922.1	19616	20431	+	u
TCONS_00032042	XLOC_019219	NW_015832931.1	624	1244	+	u
TCONS_00032043	XLOC_019220	NW_015832931.1	2285	2800	+	u
TCONS_00032046	XLOC_019223	NW_015832931.1	5870	6427	+	u
TCONS_00032141	XLOC_019274	NW_015833120.1	16	521	+	u
TCONS_00032147	XLOC_019280	NW_015833157.1	5595	5970	+	u
TCONS_00032150	XLOC_019283	NW_015833178.1	79467	79856	+	u
TCONS_00032151	XLOC_019284	NW_015833178.1	134386	134979	+	u
TCONS_00032188	XLOC_019293	NW_015833194.1	12812	13248	+	u
TCONS_00032189	XLOC_019294	NW_015833194.1	15778	16407	+	u
TCONS_00032205	XLOC_019303	NW_015833229.1	24840	25174	+	u
TCONS_00032206	XLOC_019304	NW_015833238.1	28024	28340	+	u
TCONS_00032238	XLOC_019331	NW_015833289.1	3445	4109	+	u
TCONS_00032240	XLOC_019333	NW_015833291.1	13278	13906	+	u
TCONS_00032244	XLOC_019335	NW_015833298.1	8076	8356	+	u
TCONS_00032252	XLOC_019340	NW_015833313.1	12359	13084	-	u
TCONS_00032253	XLOC_019341	NW_015833315.1	1235	1650	+	u
TCONS_00032254	XLOC_019342	NW_015833315.1	1929	2376	+	u
TCONS_00032260	XLOC_019347	NW_015833326.1	57635	58419	+	u
TCONS_00032261	XLOC_019348	NW_015833326.1	67394	67996	+	u
TCONS_00032269	XLOC_019353	NW_015833334.1	41376	41760	+	o
TCONS_00032271	XLOC_019354	NW_015833336.1	24197	25226	-	u
TCONS_00032272	XLOC_019354	NW_015833336.1	24293	24399	-	u
TCONS_00032273	XLOC_019355	NW_015833349.1	34	854	+	u
TCONS_00032334	XLOC_019399	NW_015833481.1	3830	4114	+	u
TCONS_00032356	XLOC_019418	NW_015833512.1	11646	12500	+	u
TCONS_00032357	XLOC_019419	NW_015833512.1	13606	14437	+	u
TCONS_00032379	XLOC_019438	NW_015833563.1	1751	2429	+	u
TCONS_00032420	XLOC_019461	NW_015833589.1	298	659	+	u
TCONS_00032428	XLOC_019466	NW_015833608.1	3571	4894	-	u
TCONS_00032429	XLOC_019467	NW_015833608.1	5773	5959	-	u
TCONS_00032497	XLOC_019493	NW_015833681.1	85926	86444	+	u
TCONS_00032529	XLOC_019513	NW_015833744.1	51725	52513	+	u
TCONS_00032571	XLOC_019543	NW_015833825.1	164519	165448	+	u
TCONS_00032573	XLOC_019545	NW_015833830.1	3675	4109	+	u
TCONS_00032585	XLOC_019553	NW_015833862.1	53576	54043	+	u
TCONS_00032598	XLOC_019561	NW_015833892.1	3345	3967	+	u
TCONS_00032614	XLOC_019575	NW_015833983.1	25916	26408	+	u
TCONS_00032624	XLOC_019583	NW_015833994.1	8187	8507	+	u
TCONS_00032631	XLOC_019586	NW_015834007.1	9910	10276	+	u
TCONS_00032648	XLOC_019594	NW_015834060.1	7491	8781	+	u
TCONS_00032668	XLOC_019610	NW_015834096.1	7772	9311	+	u
TCONS_00032686	XLOC_019615	NW_015834104.1	205	576	+	u
TCONS_00032731	XLOC_019642	NW_015834184.1	2300	2542	+	u
TCONS_00032744	XLOC_019652	NW_015834215.1	4996	5524	+	u
TCONS_00032796	XLOC_019680	NW_015834287.1	11748	12408	+	u
TCONS_00032809	XLOC_019689	NW_015834301.1	1650	2399	-	u
TCONS_00032828	XLOC_019703	NW_015834349.1	35	283	+	u
TCONS_00032835	XLOC_019707	NW_015834357.1	763	2578	+	u
TCONS_00032846	XLOC_019716	NW_015834379.1	3683	4066	+	u
TCONS_00032847	XLOC_019716	NW_015834379.1	4255	4915	+	u
TCONS_00032895	XLOC_019743	NW_015834453.1	21017	21382	+	u
TCONS_00032911	XLOC_019755	NW_015834466.1	47542	48910	+	u
TCONS_00032913	XLOC_019757	NW_015834471.1	601	1154	+	u
TCONS_00032941	XLOC_019763	NW_015834484.1	678	1569	+	u
TCONS_00032943	XLOC_019765	NW_015834484.1	57545	57771	+	u
TCONS_00032965	XLOC_019778	NW_015834528.1	19652	20345	+	u
TCONS_00032974	XLOC_019785	NW_015834568.1	4395	5090	-	u
TCONS_00032994	XLOC_019796	NW_015834639.1	98824	101003	+	u
TCONS_00033020	XLOC_019802	NW_015834654.1	17095	17132	-	u
TCONS_00033021	XLOC_019803	NW_015834654.1	30345	31062	+	u
TCONS_00033050	XLOC_019823	NW_015834705.1	18599	19294	+	u
TCONS_00033051	XLOC_019824	NW_015834705.1	19544	19969	+	u
TCONS_00033052	XLOC_019825	NW_015834705.1	20394	20613	+	u
TCONS_00033081	XLOC_019844	NW_015834809.1	21367	21810	+	u
TCONS_00033082	XLOC_019845	NW_015834809.1	22051	22448	+	u
TCONS_00033100	XLOC_019855	NW_015834866.1	52880	53383	+	u
TCONS_00033147	XLOC_019883	NW_015834966.1	52159	53089	+	u
TCONS_00033157	XLOC_019892	NW_015834997.1	76936	77212	+	u
TCONS_00033169	XLOC_019902	NW_015835006.1	295	1043	+	u
TCONS_00033179	XLOC_019909	NW_015835020.1	3935	4169	+	u
TCONS_00033189	XLOC_019917	NW_015835043.1	7666	7704	-	u
TCONS_00033204	XLOC_019930	NW_015835110.1	844	1059	+	u
TCONS_00033209	XLOC_019935	NW_015835149.1	534	2002	-	u
TCONS_00033210	XLOC_019935	NW_015835149.1	534	804	-	u
TCONS_00033284	XLOC_019980	NW_015835221.1	8626	9296	+	u
TCONS_00033286	XLOC_019982	NW_015835225.1	41082	41364	+	u
TCONS_00033295	XLOC_019990	NW_015835247.1	51338	51940	+	u
TCONS_00033302	XLOC_019997	NW_015835262.1	13845	14057	+	u
TCONS_00033303	XLOC_019997	NW_015835262.1	13883	14057	+	u
TCONS_00033304	XLOC_019998	NW_015835262.1	13212	13516	+	u
TCONS_00033311	XLOC_020004	NW_015835282.1	187	499	+	u
TCONS_00033336	XLOC_020019	NW_015835348.1	83987	84373	+	u
TCONS_00033342	XLOC_020022	NW_015835348.1	60341	60998	+	u
TCONS_00033343	XLOC_020023	NW_015835348.1	69709	70248	+	u
TCONS_00033398	XLOC_020040	NW_015835448.1	1682	2184	+	u
TCONS_00033404	XLOC_020044	NW_015835458.1	53253	53611	+	u
TCONS_00033408	XLOC_020048	NW_015835467.1	23706	24522	+	u
TCONS_00033423	XLOC_020062	NW_015835502.1	1158	3043	+	u
TCONS_00033428	XLOC_020066	NW_015835521.1	1083	1513	+	u
TCONS_00033443	XLOC_020077	NW_015835537.1	113353	113946	+	u
TCONS_00033455	XLOC_020089	NW_015835596.1	275	833	+	u
TCONS_00033462	XLOC_020095	NW_015835599.1	16234	16473	+	u
TCONS_00033530	XLOC_020152	NW_015835814.1	47928	48250	+	u
TCONS_00033540	XLOC_020162	NW_015835837.1	16042	16790	+	u
TCONS_00033541	XLOC_020163	NW_015835838.1	917	1802	+	u
TCONS_00033553	XLOC_020170	NW_015835842.1	1557	1575	-	u
TCONS_00033568	XLOC_020178	NW_015835846.1	127689	128063	+	u
TCONS_00033574	XLOC_020181	NW_015835852.1	148049	149473	+	u
TCONS_00033601	XLOC_020194	NW_015835880.1	1337	1931	+	u
TCONS_00033633	XLOC_020214	NW_015835951.1	234019	235225	+	u
TCONS_00033645	XLOC_020224	NW_015835963.1	720	1304	+	u
TCONS_00033646	XLOC_020225	NW_015835963.1	1717	2792	+	u
TCONS_00033676	XLOC_020249	NW_015836008.1	66902	67137	+	u
TCONS_00033681	XLOC_020254	NW_015836018.1	580	856	+	u
TCONS_00033693	XLOC_020266	NW_015836063.1	3875	4300	+	u
TCONS_00033721	XLOC_020278	NW_015836095.1	2627	2824	+	o
TCONS_00033724	XLOC_020281	NW_015836095.1	50751	51456	+	u
TCONS_00033726	XLOC_020283	NW_015836108.1	2735	3540	+	u
TCONS_00033769	XLOC_020306	NW_015836149.1	40587	41222	+	u
TCONS_00033801	XLOC_020323	NW_015836166.1	1437	2211	+	u
TCONS_00033807	XLOC_020329	NW_015836175.1	2099	2368	+	u
TCONS_00033845	XLOC_020342	NW_015836203.1	75126	75545	+	u
TCONS_00033856	XLOC_020350	NW_015836233.1	18374	19152	+	u
TCONS_00033861	XLOC_020355	NW_015836251.1	1	581	+	u
TCONS_00033865	XLOC_020359	NW_015836262.1	36566	37819	+	u
TCONS_00033866	XLOC_020360	NW_015836262.1	38015	39225	+	u
TCONS_00033923	XLOC_020395	NW_015836314.1	21911	22598	+	u
TCONS_00033948	XLOC_020414	NW_015836386.1	30	451	+	u
TCONS_00033953	XLOC_020419	NW_015836393.1	44454	45214	+	u
TCONS_00033980	XLOC_020437	NW_015836442.1	12	279	+	u
TCONS_00033997	XLOC_020447	NW_015836532.1	7439	8030	+	u
TCONS_00034031	XLOC_020463	NW_015836590.1	2499	3185	+	u
TCONS_00034056	XLOC_020479	NW_015836616.1	150009	150718	+	u
TCONS_00034101	XLOC_020497	NW_015836656.1	25	494	+	u
TCONS_00034105	XLOC_020499	NW_015836665.1	79	630	+	u
TCONS_00034124	XLOC_020511	NW_015836733.1	10217	10772	+	u
TCONS_00034125	XLOC_020512	NW_015836733.1	11293	12263	+	u
TCONS_00034142	XLOC_020527	NW_015836783.1	154650	155376	+	u
TCONS_00034143	XLOC_020528	NW_015836783.1	155567	156368	+	u
TCONS_00034207	XLOC_020568	NW_015836913.1	1656	2152	+	u
TCONS_00034220	XLOC_020576	NW_015836920.1	78638	78955	+	u
TCONS_00034238	XLOC_020588	NW_015836956.1	9127	9354	+	u
TCONS_00034253	XLOC_020596	NW_015836971.1	39427	40627	+	u
TCONS_00034264	XLOC_020604	NW_015836983.1	88615	89559	-	u
TCONS_00034265	XLOC_020604	NW_015836983.1	88864	88969	-	u
TCONS_00034272	XLOC_020611	NW_015837002.1	2080	2666	+	u
TCONS_00034273	XLOC_020612	NW_015837002.1	8572	9013	+	u
TCONS_00034276	XLOC_020615	NW_015837008.1	4833	5537	+	u
TCONS_00034284	XLOC_020623	NW_015837041.1	173	795	+	u
TCONS_00034300	XLOC_020635	NW_015837100.1	11497	11674	-	u
TCONS_00034306	XLOC_020641	NW_015837100.1	71550	71840	+	u
TCONS_00034322	XLOC_020651	NW_015837136.1	15319	15856	+	u
TCONS_00034364	XLOC_020679	NW_015837230.1	11989	14579	+	u
TCONS_00034374	XLOC_020687	NW_015837261.1	4302	4705	+	u
TCONS_00034375	XLOC_020687	NW_015837261.1	4305	5179	+	u
TCONS_00034406	XLOC_020710	NW_015837344.1	14063	14541	+	u
TCONS_00034407	XLOC_020710	NW_015837344.1	15190	15737	+	u
TCONS_00034447	XLOC_020741	NW_015837480.1	26500	26989	+	u
TCONS_00034463	XLOC_020752	NW_015837508.1	13793	14554	+	u
TCONS_00034497	XLOC_020769	NW_015837581.1	34647	34776	+	u
TCONS_00034517	XLOC_020780	NW_015837630.1	17439	18129	+	u
TCONS_00034609	XLOC_020830	NW_015837740.1	17683	17955	+	u
TCONS_00034625	XLOC_020838	NW_015837755.1	6491	7007	+	u
TCONS_00034636	XLOC_020844	NW_015837775.1	3655	4089	+	u
TCONS_00034676	XLOC_020869	NW_015837832.1	56976	57231	+	u
TCONS_00034714	XLOC_020884	NW_015837843.1	230148	230494	+	u
TCONS_00034727	XLOC_020890	NW_015837843.1	267967	268117	-	u
TCONS_00034754	XLOC_020909	NW_015837901.1	35914	36505	+	u
TCONS_00034760	XLOC_020914	NW_015837922.1	34243	35171	+	u
TCONS_00034771	XLOC_020921	NW_015837967.1	6760	7019	-	u
TCONS_00034772	XLOC_020922	NW_015837967.1	8844	9550	+	u
TCONS_00034773	XLOC_020923	NW_015837967.1	9744	10161	+	u
TCONS_00034777	XLOC_020927	NW_015837971.1	19645	19689	-	u
TCONS_00034801	XLOC_020936	NW_015837989.1	11718	12604	+	u
TCONS_00034806	XLOC_020939	NW_015837991.1	72160	72407	-	u
TCONS_00034824	XLOC_020953	NW_015838017.1	945	1286	+	u
TCONS_00034855	XLOC_020975	NW_015838086.1	88766	89293	+	u
TCONS_00034890	XLOC_021002	NW_015838183.1	11593	11974	+	u
TCONS_00034895	XLOC_021006	NW_015838205.1	5538	5870	+	u
TCONS_00034913	XLOC_021019	NW_015838259.1	180	955	+	u
TCONS_00034945	XLOC_021039	NW_015838348.1	119562	120052	+	u
TCONS_00034976	XLOC_021050	NW_015838382.1	53283	53328	-	u
TCONS_00034977	XLOC_021050	NW_015838382.1	53283	53328	-	u
TCONS_00034995	XLOC_021064	NW_015838405.1	21107	21688	+	u
TCONS_00035060	XLOC_021101	NW_015838546.1	1534	2009	+	u
TCONS_00035093	XLOC_021119	NW_015838642.1	665	1137	+	u
TCONS_00035095	XLOC_021121	NW_015838652.1	23480	23888	+	u
TCONS_00035130	XLOC_021147	NW_015838732.1	3281	3500	+	u
TCONS_00035134	XLOC_021151	NW_015838741.1	6920	7620	+	u
TCONS_00035160	XLOC_021169	NW_015838808.1	3850	4250	+	u
TCONS_00035184	XLOC_021184	NW_015838853.1	418	714	+	u
TCONS_00035198	XLOC_021191	NW_015838862.1	1661	2193	+	u
TCONS_00035199	XLOC_021192	NW_015838864.1	7129	7410	-	u
TCONS_00035232	XLOC_021216	NW_015838903.1	38931	39442	+	u
TCONS_00035233	XLOC_021217	NW_015838903.1	39652	39900	+	u
TCONS_00035282	XLOC_021241	NW_015838996.1	2325	3054	+	u
TCONS_00035308	XLOC_021259	NW_015839047.1	32208	32577	+	u
TCONS_00035313	XLOC_021263	NW_015839057.1	1087	1293	+	u
TCONS_00035325	XLOC_021272	NW_015839098.1	5244	6521	+	u
TCONS_00035331	XLOC_021276	NW_015839119.1	34	487	+	u
TCONS_00035332	XLOC_021277	NW_015839119.1	913	1178	+	u
TCONS_00035386	XLOC_021303	NW_015839231.1	11010	11904	+	u
TCONS_00035409	XLOC_021317	NW_015839283.1	1824	2581	+	u
TCONS_00035427	XLOC_021327	NW_015839324.1	118058	118503	-	u
TCONS_00035428	XLOC_021327	NW_015839324.1	118058	118486	-	u
TCONS_00035429	XLOC_021328	NW_015839324.1	119151	119473	+	u
TCONS_00035439	XLOC_021336	NW_015839344.1	183995	184676	+	u
TCONS_00035457	XLOC_021352	NW_015839395.1	73288	73632	+	u
TCONS_00035472	XLOC_021361	NW_015839430.1	38984	39453	+	u
TCONS_00035489	XLOC_021372	NW_015839454.1	28870	29221	+	u
TCONS_00035515	XLOC_021382	NW_015839491.1	522	964	+	u
TCONS_00035516	XLOC_021383	NW_015839491.1	1070	1469	+	u
TCONS_00035530	XLOC_021395	NW_015839531.1	59994	60589	+	u
TCONS_00035537	XLOC_021399	NW_015839565.1	16356	16760	+	u
TCONS_00035538	XLOC_021399	NW_015839565.1	16356	17762	+	u
TCONS_00035539	XLOC_021400	NW_015839565.1	26798	27075	+	u
TCONS_00035550	XLOC_021406	NW_015839600.1	68	286	+	u
TCONS_00035557	XLOC_021411	NW_015839610.1	63407	64023	+	u
TCONS_00035577	XLOC_021423	NW_015839634.1	41529	42415	+	u
TCONS_00035578	XLOC_021424	NW_015839634.1	50975	51656	+	u
TCONS_00035675	XLOC_021489	NW_015839868.1	10599	11180	+	u
TCONS_00035687	XLOC_021495	NW_015839894.1	7481	9188	-	u
TCONS_00035738	XLOC_021530	NW_015839971.1	6826	7448	+	u
TCONS_00035741	XLOC_021533	NW_015839976.1	27904	28155	+	u
TCONS_00035810	XLOC_021582	NW_015840170.1	3036	3656	+	u
TCONS_00035837	XLOC_021597	NW_015840200.1	30659	31136	+	u
TCONS_00035838	XLOC_021598	NW_015840200.1	32456	32872	+	u
TCONS_00035844	XLOC_021604	NW_015840212.1	107020	107432	+	u
TCONS_00035869	XLOC_021620	NW_015840229.1	73550	74028	+	u
TCONS_00035870	XLOC_021621	NW_015840229.1	154260	154906	+	u
TCONS_00035937	XLOC_021668	NW_015840311.1	25	282	+	u
TCONS_00035938	XLOC_021669	NW_015840311.1	16614	16898	+	u
TCONS_00035943	XLOC_021674	NW_015840320.1	167140	167882	+	u
TCONS_00035959	XLOC_021680	NW_015840337.1	49443	50227	+	u
TCONS_00035993	XLOC_021694	NW_015840404.1	40273	40794	+	u
TCONS_00036005	XLOC_021703	NW_015840449.1	22186	23049	+	u
TCONS_00036006	XLOC_021704	NW_015840449.1	34061	34857	+	u
TCONS_00036007	XLOC_021705	NW_015840457.1	407	1138	+	u
TCONS_00036008	XLOC_021706	NW_015840457.1	15340	16321	+	u
TCONS_00036018	XLOC_021710	NW_015840466.1	12487	13117	+	u
TCONS_00036021	XLOC_021713	NW_015840493.1	1158	1491	+	u
TCONS_00036027	XLOC_021719	NW_015840509.1	34985	35320	+	u
TCONS_00036060	XLOC_021737	NW_015840605.1	39795	40264	+	u
TCONS_00036083	XLOC_021753	NW_015840640.1	32976	34476	+	u
TCONS_00036091	XLOC_021761	NW_015840644.1	31491	31765	+	u
TCONS_00036145	XLOC_021790	NW_015840727.1	37166	37785	+	u
TCONS_00036178	XLOC_021807	NW_015840771.1	10182	11181	+	u
TCONS_00036257	XLOC_021848	NW_015840894.1	1810	2287	+	u
TCONS_00036260	XLOC_021851	NW_015840906.1	15801	16361	+	u
TCONS_00036263	XLOC_021854	NW_015840908.1	8859	9174	+	u
TCONS_00036326	XLOC_021887	NW_015840982.1	11771	12167	+	u
TCONS_00036327	XLOC_021888	NW_015840982.1	17078	17674	+	u
TCONS_00036330	XLOC_021891	NW_015840992.1	1	360	+	u
TCONS_00036351	XLOC_021902	NW_015841037.1	20480	20963	+	u
TCONS_00036382	XLOC_021919	NW_015841096.1	2558	2787	+	u
TCONS_00036403	XLOC_021933	NW_015841123.1	3799	4084	+	u
TCONS_00036404	XLOC_021934	NW_015841124.1	85136	85762	+	u
TCONS_00036468	XLOC_021967	NW_015841212.1	18725	19186	+	u
TCONS_00036487	XLOC_021976	NW_015841230.1	168531	168734	+	u
TCONS_00036488	XLOC_021977	NW_015841230.1	169073	169337	+	u
TCONS_00036494	XLOC_021981	NW_015841244.1	24	844	+	u
TCONS_00036495	XLOC_021982	NW_015841244.1	1261	1759	+	u
TCONS_00036523	XLOC_021999	NW_015841300.1	4707	5083	+	u
TCONS_00036531	XLOC_022007	NW_015841342.1	2263	2617	+	u
TCONS_00036557	XLOC_022020	NW_015841358.1	53280	53574	+	u
TCONS_00036558	XLOC_022021	NW_015841367.1	43090	43464	+	u
TCONS_00036559	XLOC_022022	NW_015841367.1	5150	5561	+	u
TCONS_00036561	XLOC_022024	NW_015841374.1	6288	6488	+	u
TCONS_00036562	XLOC_022025	NW_015841379.1	6027	6714	+	u
TCONS_00036563	XLOC_022026	NW_015841380.1	1086	1490	+	u
TCONS_00036569	XLOC_022031	NW_015841403.1	1	243	+	u
TCONS_00036580	XLOC_022041	NW_015841422.1	49270	49842	+	u
TCONS_00036581	XLOC_022042	NW_015841422.1	61902	62547	+	u
TCONS_00036653	XLOC_022083	NW_015841547.1	42164	42309	+	u
TCONS_00036658	XLOC_022086	NW_015841547.1	43335	43762	+	u
TCONS_00036664	XLOC_022090	NW_015841563.1	56633	57249	+	u
TCONS_00036697	XLOC_022113	NW_015841640.1	11615	11867	+	u
TCONS_00036702	XLOC_022117	NW_015841640.1	27581	28118	+	u
TCONS_00036703	XLOC_022118	NW_015841644.1	36	496	+	u
TCONS_00036718	XLOC_022130	NW_015841675.1	26138	26479	+	u
TCONS_00036741	XLOC_022144	NW_015841717.1	22719	23601	+	u
TCONS_00036757	XLOC_022155	NW_015841746.1	78762	79281	+	o
TCONS_00036761	XLOC_022156	NW_015841746.1	78763	79275	-	x
TCONS_00036763	XLOC_022158	NW_015841746.1	3334	3776	+	u
TCONS_00036764	XLOC_022159	NW_015841746.1	4029	4456	+	u
TCONS_00036833	XLOC_022187	NW_015841840.1	15038	15396	+	u
TCONS_00036842	XLOC_022193	NW_015841844.1	110830	111305	+	u
TCONS_00036881	XLOC_022217	NW_015841885.1	22426	22897	+	u
TCONS_00036914	XLOC_022238	NW_015841918.1	32880	33213	+	u
TCONS_00036915	XLOC_022239	NW_015841918.1	33412	33613	+	u
TCONS_00036951	XLOC_022261	NW_015841963.1	38714	39045	+	u
TCONS_00036953	XLOC_022263	NW_015841965.1	18326	18775	+	u
TCONS_00036982	XLOC_022284	NW_015842015.1	132	531	+	u
TCONS_00036983	XLOC_022285	NW_015842017.1	12348	12998	+	u
TCONS_00036992	XLOC_022291	NW_015842050.1	52032	52719	+	u
TCONS_00037004	XLOC_022301	NW_015842085.1	103892	104319	+	u
TCONS_00037020	XLOC_022313	NW_015842094.1	28035	29001	+	u
TCONS_00037023	XLOC_022314	NW_015842094.1	29646	29920	+	u
TCONS_00037066	XLOC_022339	NW_015842154.1	48969	49513	+	u
TCONS_00037104	XLOC_022364	NW_015842217.1	167115	167895	+	u
TCONS_00037176	XLOC_022399	NW_015842314.1	32455	33219	+	u
TCONS_00037188	XLOC_022402	NW_015842328.1	64978	65626	-	u
TCONS_00037189	XLOC_022402	NW_015842328.1	64978	65292	-	u
TCONS_00037190	XLOC_022403	NW_015842328.1	89109	89133	-	u
TCONS_00037191	XLOC_022403	NW_015842328.1	89210	89905	-	u
TCONS_00037208	XLOC_022418	NW_015842399.1	25200	25668	+	u
TCONS_00037217	XLOC_022425	NW_015842419.1	131279	131805	+	u
TCONS_00037218	XLOC_022426	NW_015842419.1	141778	142363	+	u
TCONS_00037257	XLOC_022454	NW_015842543.1	37596	37927	+	u
TCONS_00037258	XLOC_022455	NW_015842544.1	31138	31702	+	u
TCONS_00037278	XLOC_022468	NW_015842629.1	48392	48722	+	u
TCONS_00037286	XLOC_022473	NW_015842637.1	89907	90992	+	u
TCONS_00037320	XLOC_022488	NW_015842659.1	60483	60762	+	u
TCONS_00037328	XLOC_022494	NW_015842686.1	43512	44009	+	u
TCONS_00037338	XLOC_022502	NW_015842704.1	2106	3114	+	u
TCONS_00037339	XLOC_022503	NW_015842704.1	3580	4782	+	u
TCONS_00037362	XLOC_022518	NW_015842735.1	10008	10393	-	u
TCONS_00037363	XLOC_022518	NW_015842735.1	10008	10465	-	u
TCONS_00037417	XLOC_022545	NW_015842808.1	20124	20484	+	u
TCONS_00037429	XLOC_022553	NW_015842849.1	12053	12778	+	u
TCONS_00037432	XLOC_022556	NW_015842849.1	20600	21184	+	u
TCONS_00037444	XLOC_022565	NW_015842891.1	14703	15774	+	u
TCONS_00037445	XLOC_022566	NW_015842896.1	8655	9056	+	u
TCONS_00037498	XLOC_022603	NW_015842988.1	1817	2793	+	u
TCONS_00037518	XLOC_022616	NW_015842995.1	27533	28032	+	u
TCONS_00037532	XLOC_022625	NW_015843010.1	15122	15984	+	u
TCONS_00037563	XLOC_022639	NW_015843033.1	6393	6682	+	u
TCONS_00037564	XLOC_022639	NW_015843033.1	6992	7450	+	u
TCONS_00037572	XLOC_022646	NW_015843045.1	1985	2604	+	u
TCONS_00037581	XLOC_022654	NW_015843067.1	27313	27724	+	u
TCONS_00037583	XLOC_022656	NW_015843076.1	2801	3361	+	u
TCONS_00037587	XLOC_022659	NW_015843094.1	2022	2986	+	u
[truncated: 5,850 more rows]
