# Supplementary material for: Systematic Identification of Methyl Jasmonate-Responsive Long Noncoding RNAs and Their Nearby Coding Genes Unveils Their Potential Defence Roles in Tobacco BY-2 Cells
Source: Int J Mol Sci. 2022 Dec 8;23(24):15568. doi: 10.3390/ijms232415568 (PMC9778826; doi:10.3390/ijms232415568)
Supplement: Supplementary file 1 [file ijms-23-15568-s001.zip › Table S10. Cis-acting elements of up- and downregulated MeJA-responsive lncRNAs with cis-target genes.xlsx]

## Sheet: Sheet1
Table S10. Cis-acting elements of up- and downregulated MeJA-responsive lncRNAs with cis-target genes.
Up-regulated MeJA-responsive IncRNAs with target genes
Up-regulated MeJA-responsive IncRNAs with target genes	Name	Sequence	Kinds		Down-regulated MeJA-responsive IncRNAs with target genes	Name	Sequence	Kinds
TCONS_00000734	O2-site	GATGACATGG	zein metabolism regulation		TCONS_00001741	O2-site	GATGA(C/T)(A/G)TG(A/G)	zein metabolism regulation
TCONS_00002328	O2-site	GATGATGTGG	zein metabolism regulation		TCONS_00058451	O2-site	GATGA(C/T)(A/G)TG(A/G)	zein metabolism regulation
TCONS_00002328	O2-site	GTTGACGTGA	zein metabolism regulation		TCONS_00099768	O2-site	GATGA(C/T)(A/G)TG(A/G)	zein metabolism regulation
TCONS_00006864	O2-site	GTTGACGTGA	zein metabolism regulation		TCONS_00111457	O2-site	GATGA(C/T)(A/G)TG(A/G)	zein metabolism regulation
TCONS_00008511	O2-site	GATGACATGG	zein metabolism regulation		TCONS_00115111	O2-site	GATGA(C/T)(A/G)TG(A/G)	zein metabolism regulation
TCONS_00008712	O2-site	GATGA(C/T)(A/G)TG(A/G)	zein metabolism regulation		TCONS_00125789	O2-site	GATGA(C/T)(A/G)TG(A/G)	zein metabolism regulation
TCONS_00010053	O2-site	GATGATGTGG	zein metabolism regulation		TCONS_00001741	O2-site	GATGACATGG	zein metabolism regulation
TCONS_00012256	O2-site	GATGACATGG	zein metabolism regulation		TCONS_00006242	O2-site	GATGACATGG	zein metabolism regulation
TCONS_00016673	O2-site	GATGACATGG	zein metabolism regulation		TCONS_00045825	O2-site	GATGACATGG	zein metabolism regulation
TCONS_00017450	O2-site	GATGA(C/T)(A/G)TG(A/G)	zein metabolism regulation		TCONS_00069138	O2-site	GATGACATGG	zein metabolism regulation
TCONS_00018130	O2-site	GATGA(C/T)(A/G)TG(A/G)	zein metabolism regulation		TCONS_00082087	O2-site	GATGACATGG	zein metabolism regulation
TCONS_00021009	O2-site	GATGA(C/T)(A/G)TG(A/G)	zein metabolism regulation		TCONS_00116633	O2-site	GATGACATGG	zein metabolism regulation
TCONS_00022835	O2-site	GATGACATGG	zein metabolism regulation		TCONS_00131321	O2-site	GATGACATGG	zein metabolism regulation
TCONS_00024465	O2-site	GATGATGTGG	zein metabolism regulation		TCONS_00141229	O2-site	GATGACATGG	zein metabolism regulation
TCONS_00024465	O2-site	GATGATGTGG	zein metabolism regulation		TCONS_00001741	O2-site	GATGATGTGG	zein metabolism regulation
TCONS_00027514	O2-site	GATGACATGG	zein metabolism regulation		TCONS_00057202	O2-site	GATGATGTGG	zein metabolism regulation
TCONS_00027514	O2-site	GTTGACGTGA	zein metabolism regulation		TCONS_00061587	O2-site	GATGATGTGG	zein metabolism regulation
TCONS_00031833	O2-site	GATGATGTGG	zein metabolism regulation		TCONS_00067592	O2-site	GATGATGTGG	zein metabolism regulation
TCONS_00032835	O2-site	GTTGACGTGA	zein metabolism regulation		TCONS_00092654	O2-site	GATGATGTGG	zein metabolism regulation
TCONS_00033443	O2-site	GATGACATGG	zein metabolism regulation		TCONS_00102779	O2-site	GATGATGTGG	zein metabolism regulation
TCONS_00034777	O2-site	GATGATGTGG	zein metabolism regulation		TCONS_00105093	O2-site	GATGATGTGG	zein metabolism regulation
TCONS_00036351	O2-site	GTTGACGTGA	zein metabolism regulation		TCONS_00108472	O2-site	GATGATGTGG	zein metabolism regulation
TCONS_00036653	O2-site	GATGATGTGG	zein metabolism regulation		TCONS_00117083	O2-site	GATGATGTGG	zein metabolism regulation
TCONS_00037532	O2-site	GTTGACGTGA	zein metabolism regulation		TCONS_00140067	O2-site	GATGATGTGG	zein metabolism regulation
TCONS_00039749	O2-site	GTTGACGTGA	zein metabolism regulation		TCONS_00140722	O2-site	GATGATGTGG	zein metabolism regulation
TCONS_00039749	O2-site	GATGA(C/T)(A/G)TG(A/G)	zein metabolism regulation		TCONS_00002581	O2-site	GTTGACGTGA	zein metabolism regulation
TCONS_00041481	O2-site	GATGACATGG	zein metabolism regulation		TCONS_00004993	O2-site	GTTGACGTGA	zein metabolism regulation
TCONS_00041482	O2-site	GATGACATGG	zein metabolism regulation		TCONS_00035578	O2-site	GTTGACGTGA	zein metabolism regulation
TCONS_00042852	O2-site	GATGATGTGG	zein metabolism regulation		TCONS_00052489	O2-site	GTTGACGTGA	zein metabolism regulation
TCONS_00043404	O2-site	GATGA(C/T)(A/G)TG(A/G)	zein metabolism regulation		TCONS_00052896	O2-site	GTTGACGTGA	zein metabolism regulation
TCONS_00043404	O2-site	GTTGACGTGA	zein metabolism regulation		TCONS_00067592	O2-site	GTTGACGTGA	zein metabolism regulation
TCONS_00046139	O2-site	GATGA(C/T)(A/G)TG(A/G)	zein metabolism regulation		TCONS_00078360	O2-site	GTTGACGTGA	zein metabolism regulation
TCONS_00048462	O2-site	GATGATGTGG	zein metabolism regulation		TCONS_00092654	O2-site	GTTGACGTGA	zein metabolism regulation
TCONS_00048662	O2-site	GATGA(C/T)(A/G)TG(A/G)	zein metabolism regulation		TCONS_00005674	WUN-motif	AAATTTCCT	wound-responsive
TCONS_00048662	O2-site	GATGA(C/T)(A/G)TG(A/G)	zein metabolism regulation		TCONS_00017640	WUN-motif	AAATTTCCT	wound-responsive
TCONS_00050870	O2-site	GATGACATGG	zein metabolism regulation		TCONS_00036581	WUN-motif	AAATTTCCT	wound-responsive
TCONS_00050870	O2-site	GATGACATGG	zein metabolism regulation		TCONS_00052489	WUN-motif	AAATTTCCT	wound-responsive
TCONS_00053147	O2-site	GATGATGTGG	zein metabolism regulation		TCONS_00062324	WUN-motif	AAATTTCCT	wound-responsive
TCONS_00055011	O2-site	GATGACATGG	zein metabolism regulation		TCONS_00092347	WUN-motif	AAATTTCCT	wound-responsive
TCONS_00060098	O2-site	GATGA(C/T)(A/G)TG(A/G)	zein metabolism regulation		TCONS_00120315	WUN-motif	AAATTTCCT	wound-responsive
TCONS_00060098	O2-site	GATGATGTGG	zein metabolism regulation		TCONS_00125110	WUN-motif	AAATTTCCT	wound-responsive
TCONS_00060227	O2-site	GATGACATGG	zein metabolism regulation		TCONS_00140067	WUN-motif	AAATTTCCT	wound-responsive
TCONS_00060582	O2-site	GATGACATGG	zein metabolism regulation		TCONS_00141215	WUN-motif	AAATTTCCT	wound-responsive
TCONS_00061423	O2-site	GATGACATGG	zein metabolism regulation		TCONS_00005674	WUN-motif	AAATTTCCT	wound-responsive
TCONS_00071037	O2-site	GATGA(C/T)(A/G)TG(A/G)	zein metabolism regulation		TCONS_00017640	WUN-motif	AAATTTCCT	wound-responsive
TCONS_00071037	O2-site	GATGATGTGG	zein metabolism regulation		TCONS_00036581	WUN-motif	AAATTTCCT	wound-responsive
TCONS_00072341	O2-site	GATGACATGG	zein metabolism regulation		TCONS_00052489	WUN-motif	AAATTTCCT	wound-responsive
TCONS_00073568	O2-site	GATGATGTGG	zein metabolism regulation		TCONS_00062324	WUN-motif	AAATTTCCT	wound-responsive
TCONS_00073568	O2-site	GATGACATGG	zein metabolism regulation		TCONS_00092347	WUN-motif	AAATTTCCT	wound-responsive
TCONS_00073703	O2-site	GATGACATGG	zein metabolism regulation		TCONS_00120315	WUN-motif	AAATTTCCT	wound-responsive
TCONS_00073703	O2-site	GATGATGTGG	zein metabolism regulation		TCONS_00125110	WUN-motif	AAATTTCCT	wound-responsive
TCONS_00073703	O2-site	GATGACATGG	zein metabolism regulation		TCONS_00140067	WUN-motif	AAATTTCCT	wound-responsive
TCONS_00073704	O2-site	GATGACATGG	zein metabolism regulation		TCONS_00141215	WUN-motif	AAATTTCCT	wound-responsive
TCONS_00073704	O2-site	GATGATGTGG	zein metabolism regulation		TCONS_00005674	WUN-motif	AAATTTCCT	wound-responsive
TCONS_00073704	O2-site	GATGACATGG	zein metabolism regulation		TCONS_00017640	WUN-motif	AAATTTCCT	wound-responsive
TCONS_00075328	O2-site	GATGATGTGG	zein metabolism regulation		TCONS_00036581	WUN-motif	AAATTTCCT	wound-responsive
TCONS_00077067	O2-site	GATGATGTGG	zein metabolism regulation		TCONS_00052489	WUN-motif	AAATTTCCT	wound-responsive
TCONS_00078124	O2-site	GATGACATGG	zein metabolism regulation		TCONS_00062324	WUN-motif	AAATTTCCT	wound-responsive
TCONS_00078840	O2-site	GATGATGTGG	zein metabolism regulation		TCONS_00092347	WUN-motif	AAATTTCCT	wound-responsive
TCONS_00079693	O2-site	GATGATGTGG	zein metabolism regulation		TCONS_00120315	WUN-motif	AAATTTCCT	wound-responsive
TCONS_00080456	O2-site	GTTGACGTGA	zein metabolism regulation		TCONS_00125110	WUN-motif	AAATTTCCT	wound-responsive
TCONS_00082557	O2-site	GTTGACGTGA	zein metabolism regulation		TCONS_00140067	WUN-motif	AAATTTCCT	wound-responsive
TCONS_00089453	O2-site	GATGA(C/T)(A/G)TG(A/G)	zein metabolism regulation		TCONS_00141215	WUN-motif	AAATTTCCT	wound-responsive
TCONS_00091533	O2-site	GATGACATGG	zein metabolism regulation		TCONS_00005674	WUN-motif	AAATTTCCT	wound-responsive
TCONS_00093450	O2-site	GTTGACGTGA	zein metabolism regulation		TCONS_00017640	WUN-motif	AAATTTCCT	wound-responsive
TCONS_00100350	O2-site	GATGATGTGG	zein metabolism regulation		TCONS_00036581	WUN-motif	AAATTTCCT	wound-responsive
TCONS_00101733	O2-site	GATGACATGG	zein metabolism regulation		TCONS_00052489	WUN-motif	AAATTTCCT	wound-responsive
TCONS_00101874	O2-site	GTTGACGTGA	zein metabolism regulation		TCONS_00062324	WUN-motif	AAATTTCCT	wound-responsive
TCONS_00101921	O2-site	GATGATGTGG	zein metabolism regulation		TCONS_00092347	WUN-motif	AAATTTCCT	wound-responsive
TCONS_00101921	O2-site	GATGACATGG	zein metabolism regulation		TCONS_00120315	WUN-motif	AAATTTCCT	wound-responsive
TCONS_00105879	O2-site	GTTGACGTGA	zein metabolism regulation		TCONS_00125110	WUN-motif	AAATTTCCT	wound-responsive
TCONS_00109048	O2-site	GTTGACGTGA	zein metabolism regulation		TCONS_00140067	WUN-motif	AAATTTCCT	wound-responsive
TCONS_00109225	O2-site	GATGATGTGG	zein metabolism regulation		TCONS_00141215	WUN-motif	AAATTTCCT	wound-responsive
TCONS_00112024	O2-site	GATGATGTGG	zein metabolism regulation		TCONS_00005674	WUN-motif	AAATTTCCT	wound-responsive
TCONS_00113053	O2-site	GATGACATGG	zein metabolism regulation		TCONS_00017640	WUN-motif	AAATTTCCT	wound-responsive
TCONS_00115932	O2-site	GATGATGTGG	zein metabolism regulation		TCONS_00036581	WUN-motif	AAATTTCCT	wound-responsive
TCONS_00116174	O2-site	GATGACATGG	zein metabolism regulation		TCONS_00052489	WUN-motif	AAATTTCCT	wound-responsive
TCONS_00118242	O2-site	GATGATGTGG	zein metabolism regulation		TCONS_00062324	WUN-motif	AAATTTCCT	wound-responsive
TCONS_00118242	O2-site	GATGACATGG	zein metabolism regulation		TCONS_00092347	WUN-motif	AAATTTCCT	wound-responsive
TCONS_00121414	O2-site	GATGATGTGG	zein metabolism regulation		TCONS_00120315	WUN-motif	AAATTTCCT	wound-responsive
TCONS_00123333	O2-site	GATGATGTGG	zein metabolism regulation		TCONS_00125110	WUN-motif	AAATTTCCT	wound-responsive
TCONS_00125415	O2-site	GATGATGTGG	zein metabolism regulation		TCONS_00140067	WUN-motif	AAATTTCCT	wound-responsive
TCONS_00125415	O2-site	GATGACATGG	zein metabolism regulation		TCONS_00141215	WUN-motif	AAATTTCCT	wound-responsive
TCONS_00127413	O2-site	GATGACATGG	zein metabolism regulation		TCONS_00005674	WUN-motif	AAATTTCCT	wound-responsive
TCONS_00129206	O2-site	GATGACATGG	zein metabolism regulation		TCONS_00017640	WUN-motif	AAATTTCCT	wound-responsive
TCONS_00130273	O2-site	GTTGACGTGA	zein metabolism regulation		TCONS_00036581	WUN-motif	AAATTTCCT	wound-responsive
TCONS_00132002	O2-site	GATGATGTGG	zein metabolism regulation		TCONS_00052489	WUN-motif	AAATTTCCT	wound-responsive
TCONS_00132056	O2-site	GATGACATGG	zein metabolism regulation		TCONS_00062324	WUN-motif	AAATTTCCT	wound-responsive
TCONS_00132056	O2-site	GATGA(C/T)(A/G)TG(A/G)	zein metabolism regulation		TCONS_00092347	WUN-motif	AAATTTCCT	wound-responsive
TCONS_00132369	O2-site	GTTGACGTGA	zein metabolism regulation		TCONS_00120315	WUN-motif	AAATTTCCT	wound-responsive
TCONS_00132418	O2-site	GATGACATGG	zein metabolism regulation		TCONS_00125110	WUN-motif	AAATTTCCT	wound-responsive
TCONS_00132422	O2-site	GATGATGTGG	zein metabolism regulation		TCONS_00140067	WUN-motif	AAATTTCCT	wound-responsive
TCONS_00132422	O2-site	GATGACATGG	zein metabolism regulation		TCONS_00141215	WUN-motif	AAATTTCCT	wound-responsive
TCONS_00140769	O2-site	GATGATGTGG	zein metabolism regulation		TCONS_00005674	WUN-motif	AAATTTCCT	wound-responsive
TCONS_00141203	O2-site	GATGATGTGG	zein metabolism regulation		TCONS_00017640	WUN-motif	AAATTTCCT	wound-responsive
TCONS_00144759	O2-site	GATGACATGG	zein metabolism regulation		TCONS_00036581	WUN-motif	AAATTTCCT	wound-responsive
TCONS_00144759	O2-site	GATGA(C/T)(A/G)TG(A/G)	zein metabolism regulation		TCONS_00052489	WUN-motif	AAATTTCCT	wound-responsive
TCONS_00006864	WUN-motif	AAATTTCCT	wound-responsive		TCONS_00062324	WUN-motif	AAATTTCCT	wound-responsive
TCONS_00022835	WUN-motif	AAATTTCCT	wound-responsive		TCONS_00092347	WUN-motif	AAATTTCCT	wound-responsive
TCONS_00060191	WUN-motif	AAATTTCCT	wound-responsive		TCONS_00120315	WUN-motif	AAATTTCCT	wound-responsive
TCONS_00063370	WUN-motif	AAATTTCCT	wound-responsive		TCONS_00125110	WUN-motif	AAATTTCCT	wound-responsive
TCONS_00064480	WUN-motif	AAATTTCCT	wound-responsive		TCONS_00140067	WUN-motif	AAATTTCCT	wound-responsive
TCONS_00065467	WUN-motif	AAATTTCCT	wound-responsive		TCONS_00141215	WUN-motif	AAATTTCCT	wound-responsive
TCONS_00084609	WUN-motif	AAATTTCCT	wound-responsive		TCONS_00005674	WUN-motif	AAATTTCCT	wound-responsive
TCONS_00096905	WUN-motif	AAATTTCCT	wound-responsive		TCONS_00017640	WUN-motif	AAATTTCCT	wound-responsive
TCONS_00116174	WUN-motif	AAATTTCCT	wound-responsive		TCONS_00036581	WUN-motif	AAATTTCCT	wound-responsive
TCONS_00120946	WUN-motif	AAATTTCCT	wound-responsive		TCONS_00052489	WUN-motif	AAATTTCCT	wound-responsive
TCONS_00132369	WUN-motif	AAATTTCCT	wound-responsive		TCONS_00062324	WUN-motif	AAATTTCCT	wound-responsive
TCONS_00132377	WUN-motif	AAATTTCCT	wound-responsive		TCONS_00092347	WUN-motif	AAATTTCCT	wound-responsive
TCONS_00133732	WUN-motif	AAATTTCCT	wound-responsive		TCONS_00120315	WUN-motif	AAATTTCCT	wound-responsive
TCONS_00141783	WUN-motif	AAATTTCCT	wound-responsive		TCONS_00125110	WUN-motif	AAATTTCCT	wound-responsive
TCONS_00006864	WUN-motif	AAATTTCCT	wound-responsive		TCONS_00140067	WUN-motif	AAATTTCCT	wound-responsive
TCONS_00022835	WUN-motif	AAATTTCCT	wound-responsive		TCONS_00141215	WUN-motif	AAATTTCCT	wound-responsive
TCONS_00060191	WUN-motif	AAATTTCCT	wound-responsive		TCONS_00003125	RY-element	CATGCATG	seed-specific regulation
TCONS_00063370	WUN-motif	AAATTTCCT	wound-responsive		TCONS_00083386	RY-element	CATGCATG	seed-specific regulation
TCONS_00064480	WUN-motif	AAATTTCCT	wound-responsive		TCONS_00001741	TCA-element	CCATCTTTTT	salicylic-acid-responsive
TCONS_00065467	WUN-motif	AAATTTCCT	wound-responsive		TCONS_00001741	TCA-element	CCATCTTTTT	salicylic-acid-responsive
TCONS_00084609	WUN-motif	AAATTTCCT	wound-responsive		TCONS_00001741	TCA-element	CCATCTTTTT	salicylic-acid-responsive
TCONS_00096905	WUN-motif	AAATTTCCT	wound-responsive		TCONS_00004993	TCA-element	CCATCTTTTT	salicylic-acid-responsive
TCONS_00116174	WUN-motif	AAATTTCCT	wound-responsive		TCONS_00004993	TCA-element	CCATCTTTTT	salicylic-acid-responsive
TCONS_00120946	WUN-motif	AAATTTCCT	wound-responsive		TCONS_00005455	TCA-element	CCATCTTTTT	salicylic-acid-responsive
TCONS_00132369	WUN-motif	AAATTTCCT	wound-responsive		TCONS_00005674	TCA-element	CCATCTTTTT	salicylic-acid-responsive
TCONS_00132377	WUN-motif	AAATTTCCT	wound-responsive		TCONS_00014951	TCA-element	CCATCTTTTT	salicylic-acid-responsive
TCONS_00133732	WUN-motif	AAATTTCCT	wound-responsive		TCONS_00037217	TCA-element	CCATCTTTTT	salicylic-acid-responsive
TCONS_00141783	WUN-motif	AAATTTCCT	wound-responsive		TCONS_00039018	TCA-element	CCATCTTTTT	salicylic-acid-responsive
TCONS_00010053	RY-element	CATGCATG	seed-specific regulation		TCONS_00045097	TCA-element	CCATCTTTTT	salicylic-acid-responsive
TCONS_00022623	RY-element	CATGCATG	seed-specific regulation		TCONS_00045825	TCA-element	CCATCTTTTT	salicylic-acid-responsive
TCONS_00067503	RY-element	CATGCATG	seed-specific regulation		TCONS_00053372	TCA-element	CCATCTTTTT	salicylic-acid-responsive
TCONS_00076889	RY-element	CATGCATG	seed-specific regulation		TCONS_00054449	TCA-element	CCATCTTTTT	salicylic-acid-responsive
TCONS_00084610	RY-element	CATGCATG	seed-specific regulation		TCONS_00057537	TCA-element	CCATCTTTTT	salicylic-acid-responsive
TCONS_00084630	RY-element	CATGCATG	seed-specific regulation		TCONS_00060306	TCA-element	CCATCTTTTT	salicylic-acid-responsive
TCONS_00093450	RY-element	CATGCATG	seed-specific regulation		TCONS_00060633	TCA-element	CCATCTTTTT	salicylic-acid-responsive
TCONS_00100123	RY-element	CATGCATG	seed-specific regulation		TCONS_00063537	TCA-element	CCATCTTTTT	salicylic-acid-responsive
TCONS_00105879	RY-element	CATGCATG	seed-specific regulation		TCONS_00063537	TCA-element	CCATCTTTTT	salicylic-acid-responsive
TCONS_00052610	SARE	TTCGACCATCTT	salicylic-acid-responsive		TCONS_00067592	TCA-element	CCATCTTTTT	salicylic-acid-responsive
TCONS_00104002	SARE	TTCGACCATCTT	salicylic-acid-responsive		TCONS_00067592	TCA-element	CCATCTTTTT	salicylic-acid-responsive
TCONS_00000317	TCA-element	CCATCTTTTT	salicylic-acid-responsive		TCONS_00067592	TCA-element	CCATCTTTTT	salicylic-acid-responsive
TCONS_00001783	TCA-element	CCATCTTTTT	salicylic-acid-responsive		TCONS_00069138	TCA-element	CCATCTTTTT	salicylic-acid-responsive
TCONS_00002328	TCA-element	CCATCTTTTT	salicylic-acid-responsive		TCONS_00072490	TCA-element	CCATCTTTTT	salicylic-acid-responsive
TCONS_00002328	TCA-element	TCAGAAGAGG	salicylic-acid-responsive		TCONS_00075230	TCA-element	CCATCTTTTT	salicylic-acid-responsive
TCONS_00002328	TCA-element	CCATCTTTTT	salicylic-acid-responsive		TCONS_00078384	TCA-element	CCATCTTTTT	salicylic-acid-responsive
TCONS_00004496	TCA-element	CCATCTTTTT	salicylic-acid-responsive		TCONS_00083343	TCA-element	CCATCTTTTT	salicylic-acid-responsive
TCONS_00004496	TCA-element	CCATCTTTTT	salicylic-acid-responsive		TCONS_00092347	TCA-element	CCATCTTTTT	salicylic-acid-responsive
TCONS_00004496	TCA-element	CCATCTTTTT	salicylic-acid-responsive		TCONS_00102327	TCA-element	CCATCTTTTT	salicylic-acid-responsive
TCONS_00004496	TCA-element	CCATCTTTTT	salicylic-acid-responsive		TCONS_00102779	TCA-element	CCATCTTTTT	salicylic-acid-responsive
TCONS_00005096	TCA-element	TCAGAAGAGG	salicylic-acid-responsive		TCONS_00109169	TCA-element	CCATCTTTTT	salicylic-acid-responsive
TCONS_00005096	TCA-element	CCATCTTTTT	salicylic-acid-responsive		TCONS_00110826	TCA-element	CCATCTTTTT	salicylic-acid-responsive
TCONS_00005096	TCA-element	CCATCTTTTT	salicylic-acid-responsive		TCONS_00111457	TCA-element	CCATCTTTTT	salicylic-acid-responsive
TCONS_00006864	TCA-element	TCAGAAGAGG	salicylic-acid-responsive		TCONS_00115795	TCA-element	CCATCTTTTT	salicylic-acid-responsive
TCONS_00010345	TCA-element	CCATCTTTTT	salicylic-acid-responsive		TCONS_00121854	TCA-element	CCATCTTTTT	salicylic-acid-responsive
TCONS_00010345	TCA-element	TCAGAAGAGG	salicylic-acid-responsive		TCONS_00124508	TCA-element	CCATCTTTTT	salicylic-acid-responsive
TCONS_00010345	TCA-element	CCATCTTTTT	salicylic-acid-responsive		TCONS_00135451	TCA-element	CCATCTTTTT	salicylic-acid-responsive
TCONS_00012058	TCA-element	CCATCTTTTT	salicylic-acid-responsive		TCONS_00135451	TCA-element	CCATCTTTTT	salicylic-acid-responsive
TCONS_00012058	TCA-element	CCATCTTTTT	salicylic-acid-responsive		TCONS_00136570	TCA-element	CCATCTTTTT	salicylic-acid-responsive
TCONS_00012058	TCA-element	CCATCTTTTT	salicylic-acid-responsive		TCONS_00136570	TCA-element	CCATCTTTTT	salicylic-acid-responsive
TCONS_00012362	TCA-element	CCATCTTTTT	salicylic-acid-responsive		TCONS_00005674	TCA-element	TCAGAAGAGG	salicylic-acid-responsive
TCONS_00012362	TCA-element	CCATCTTTTT	salicylic-acid-responsive		TCONS_00037217	TCA-element	TCAGAAGAGG	salicylic-acid-responsive
TCONS_00016673	TCA-element	TCAGAAGAGG	salicylic-acid-responsive		TCONS_00039521	TCA-element	TCAGAAGAGG	salicylic-acid-responsive
TCONS_00017618	TCA-element	CCATCTTTTT	salicylic-acid-responsive		TCONS_00063537	TCA-element	TCAGAAGAGG	salicylic-acid-responsive
TCONS_00017618	TCA-element	CCATCTTTTT	salicylic-acid-responsive		TCONS_00082087	TCA-element	TCAGAAGAGG	salicylic-acid-responsive
TCONS_00018130	TCA-element	CCATCTTTTT	salicylic-acid-responsive		TCONS_00092347	TCA-element	TCAGAAGAGG	salicylic-acid-responsive
TCONS_00018161	TCA-element	CCATCTTTTT	salicylic-acid-responsive		TCONS_00105093	TCA-element	TCAGAAGAGG	salicylic-acid-responsive
TCONS_00018351	TCA-element	TCAGAAGAGG	salicylic-acid-responsive		TCONS_00108472	TCA-element	TCAGAAGAGG	salicylic-acid-responsive
TCONS_00018887	TCA-element	TCAGAAGAGG	salicylic-acid-responsive		TCONS_00109445	TCA-element	TCAGAAGAGG	salicylic-acid-responsive
TCONS_00019042	TCA-element	CCATCTTTTT	salicylic-acid-responsive		TCONS_00125110	TCA-element	TCAGAAGAGG	salicylic-acid-responsive
TCONS_00020174	TCA-element	TCAGAAGAGG	salicylic-acid-responsive		TCONS_00129901	TCA-element	TCAGAAGAGG	salicylic-acid-responsive
TCONS_00020630	TCA-element	CCATCTTTTT	salicylic-acid-responsive		TCONS_00136570	TCA-element	TCAGAAGAGG	salicylic-acid-responsive
TCONS_00021009	TCA-element	CCATCTTTTT	salicylic-acid-responsive		TCONS_00140780	TCA-element	TCAGAAGAGG	salicylic-acid-responsive
TCONS_00021009	TCA-element	CCATCTTTTT	salicylic-acid-responsive		TCONS_00001741	TCA-element	CCATCTTTTT	salicylic-acid-responsive
TCONS_00024463	TCA-element	CCATCTTTTT	salicylic-acid-responsive		TCONS_00001741	TCA-element	CCATCTTTTT	salicylic-acid-responsive
TCONS_00027514	TCA-element	CCATCTTTTT	salicylic-acid-responsive		TCONS_00001741	TCA-element	CCATCTTTTT	salicylic-acid-responsive
TCONS_00032648	TCA-element	CCATCTTTTT	salicylic-acid-responsive		TCONS_00004993	TCA-element	CCATCTTTTT	salicylic-acid-responsive
TCONS_00032835	TCA-element	CCATCTTTTT	salicylic-acid-responsive		TCONS_00004993	TCA-element	CCATCTTTTT	salicylic-acid-responsive
TCONS_00038353	TCA-element	CCATCTTTTT	salicylic-acid-responsive		TCONS_00005455	TCA-element	CCATCTTTTT	salicylic-acid-responsive
TCONS_00038353	TCA-element	CCATCTTTTT	salicylic-acid-responsive		TCONS_00005674	TCA-element	CCATCTTTTT	salicylic-acid-responsive
TCONS_00041481	TCA-element	TCAGAAGAGG	salicylic-acid-responsive		TCONS_00014951	TCA-element	CCATCTTTTT	salicylic-acid-responsive
TCONS_00041482	TCA-element	TCAGAAGAGG	salicylic-acid-responsive		TCONS_00037217	TCA-element	CCATCTTTTT	salicylic-acid-responsive
TCONS_00042852	TCA-element	CCATCTTTTT	salicylic-acid-responsive		TCONS_00039018	TCA-element	CCATCTTTTT	salicylic-acid-responsive
TCONS_00043404	TCA-element	CCATCTTTTT	salicylic-acid-responsive		TCONS_00045097	TCA-element	CCATCTTTTT	salicylic-acid-responsive
TCONS_00043404	TCA-element	TCAGAAGAGG	salicylic-acid-responsive		TCONS_00045825	TCA-element	CCATCTTTTT	salicylic-acid-responsive
TCONS_00043801	TCA-element	TCAGAAGAGG	salicylic-acid-responsive		TCONS_00053372	TCA-element	CCATCTTTTT	salicylic-acid-responsive
TCONS_00043801	TCA-element	CCATCTTTTT	salicylic-acid-responsive		TCONS_00054449	TCA-element	CCATCTTTTT	salicylic-acid-responsive
TCONS_00044102	TCA-element	CCATCTTTTT	salicylic-acid-responsive		TCONS_00057537	TCA-element	CCATCTTTTT	salicylic-acid-responsive
TCONS_00051576	TCA-element	CCATCTTTTT	salicylic-acid-responsive		TCONS_00060306	TCA-element	CCATCTTTTT	salicylic-acid-responsive
TCONS_00057133	TCA-element	TCAGAAGAGG	salicylic-acid-responsive		TCONS_00060633	TCA-element	CCATCTTTTT	salicylic-acid-responsive
TCONS_00057303	TCA-element	CCATCTTTTT	salicylic-acid-responsive		TCONS_00063537	TCA-element	CCATCTTTTT	salicylic-acid-responsive
TCONS_00057636	TCA-element	CCATCTTTTT	salicylic-acid-responsive		TCONS_00063537	TCA-element	CCATCTTTTT	salicylic-acid-responsive
TCONS_00059869	TCA-element	CCATCTTTTT	salicylic-acid-responsive		TCONS_00067592	TCA-element	CCATCTTTTT	salicylic-acid-responsive
TCONS_00059870	TCA-element	CCATCTTTTT	salicylic-acid-responsive		TCONS_00067592	TCA-element	CCATCTTTTT	salicylic-acid-responsive
TCONS_00061423	TCA-element	CCATCTTTTT	salicylic-acid-responsive		TCONS_00067592	TCA-element	CCATCTTTTT	salicylic-acid-responsive
TCONS_00064480	TCA-element	CCATCTTTTT	salicylic-acid-responsive		TCONS_00069138	TCA-element	CCATCTTTTT	salicylic-acid-responsive
TCONS_00066456	TCA-element	CCATCTTTTT	salicylic-acid-responsive		TCONS_00072490	TCA-element	CCATCTTTTT	salicylic-acid-responsive
TCONS_00071821	TCA-element	CCATCTTTTT	salicylic-acid-responsive		TCONS_00075230	TCA-element	CCATCTTTTT	salicylic-acid-responsive
TCONS_00072028	TCA-element	CCATCTTTTT	salicylic-acid-responsive		TCONS_00078384	TCA-element	CCATCTTTTT	salicylic-acid-responsive
TCONS_00073568	TCA-element	TCAGAAGAGG	salicylic-acid-responsive		TCONS_00083343	TCA-element	CCATCTTTTT	salicylic-acid-responsive
TCONS_00076671	TCA-element	CCATCTTTTT	salicylic-acid-responsive		TCONS_00092347	TCA-element	CCATCTTTTT	salicylic-acid-responsive
TCONS_00078124	TCA-element	CCATCTTTTT	salicylic-acid-responsive		TCONS_00102327	TCA-element	CCATCTTTTT	salicylic-acid-responsive
TCONS_00079693	TCA-element	CCATCTTTTT	salicylic-acid-responsive		TCONS_00102779	TCA-element	CCATCTTTTT	salicylic-acid-responsive
TCONS_00079693	TCA-element	CCATCTTTTT	salicylic-acid-responsive		TCONS_00109169	TCA-element	CCATCTTTTT	salicylic-acid-responsive
TCONS_00080456	TCA-element	CCATCTTTTT	salicylic-acid-responsive		TCONS_00110826	TCA-element	CCATCTTTTT	salicylic-acid-responsive
TCONS_00081391	TCA-element	CCATCTTTTT	salicylic-acid-responsive		TCONS_00111457	TCA-element	CCATCTTTTT	salicylic-acid-responsive
TCONS_00081391	TCA-element	TCAGAAGAGG	salicylic-acid-responsive		TCONS_00115795	TCA-element	CCATCTTTTT	salicylic-acid-responsive
TCONS_00082557	TCA-element	CCATCTTTTT	salicylic-acid-responsive		TCONS_00121854	TCA-element	CCATCTTTTT	salicylic-acid-responsive
TCONS_00084606	TCA-element	TCAGAAGAGG	salicylic-acid-responsive		TCONS_00124508	TCA-element	CCATCTTTTT	salicylic-acid-responsive
TCONS_00086647	TCA-element	CCATCTTTTT	salicylic-acid-responsive		TCONS_00135451	TCA-element	CCATCTTTTT	salicylic-acid-responsive
TCONS_00088353	TCA-element	TCAGAAGAGG	salicylic-acid-responsive		TCONS_00135451	TCA-element	CCATCTTTTT	salicylic-acid-responsive
TCONS_00089453	TCA-element	CCATCTTTTT	salicylic-acid-responsive		TCONS_00136570	TCA-element	CCATCTTTTT	salicylic-acid-responsive
TCONS_00091163	TCA-element	CCATCTTTTT	salicylic-acid-responsive		TCONS_00136570	TCA-element	CCATCTTTTT	salicylic-acid-responsive
TCONS_00091533	TCA-element	TCAGAAGAGG	salicylic-acid-responsive		TCONS_00005674	TCA-element	TCAGAAGAGG	salicylic-acid-responsive
TCONS_00092973	TCA-element	CCATCTTTTT	salicylic-acid-responsive		TCONS_00037217	TCA-element	TCAGAAGAGG	salicylic-acid-responsive
TCONS_00092973	TCA-element	CCATCTTTTT	salicylic-acid-responsive		TCONS_00039521	TCA-element	TCAGAAGAGG	salicylic-acid-responsive
TCONS_00093786	TCA-element	CCATCTTTTT	salicylic-acid-responsive		TCONS_00063537	TCA-element	TCAGAAGAGG	salicylic-acid-responsive
TCONS_00093786	TCA-element	CCATCTTTTT	salicylic-acid-responsive		TCONS_00082087	TCA-element	TCAGAAGAGG	salicylic-acid-responsive
TCONS_00098550	TCA-element	CCATCTTTTT	salicylic-acid-responsive		TCONS_00092347	TCA-element	TCAGAAGAGG	salicylic-acid-responsive
TCONS_00100350	TCA-element	TCAGAAGAGG	salicylic-acid-responsive		TCONS_00105093	TCA-element	TCAGAAGAGG	salicylic-acid-responsive
TCONS_00101270	TCA-element	CCATCTTTTT	salicylic-acid-responsive		TCONS_00108472	TCA-element	TCAGAAGAGG	salicylic-acid-responsive
TCONS_00102438	TCA-element	CCATCTTTTT	salicylic-acid-responsive		TCONS_00109445	TCA-element	TCAGAAGAGG	salicylic-acid-responsive
TCONS_00102438	TCA-element	CCATCTTTTT	salicylic-acid-responsive		TCONS_00125110	TCA-element	TCAGAAGAGG	salicylic-acid-responsive
TCONS_00102438	TCA-element	TCAGAAGAGG	salicylic-acid-responsive		TCONS_00129901	TCA-element	TCAGAAGAGG	salicylic-acid-responsive
TCONS_00104316	TCA-element	CCATCTTTTT	salicylic-acid-responsive		TCONS_00136570	TCA-element	TCAGAAGAGG	salicylic-acid-responsive
TCONS_00105163	TCA-element	TCAGAAGAGG	salicylic-acid-responsive		TCONS_00140780	TCA-element	TCAGAAGAGG	salicylic-acid-responsive
TCONS_00105382	TCA-element	CCATCTTTTT	salicylic-acid-responsive		TCONS_00001741	TCA-element	CCATCTTTTT	salicylic-acid-responsive
TCONS_00105382	TCA-element	CCATCTTTTT	salicylic-acid-responsive		TCONS_00001741	TCA-element	CCATCTTTTT	salicylic-acid-responsive
TCONS_00105455	TCA-element	CCATCTTTTT	salicylic-acid-responsive		TCONS_00001741	TCA-element	CCATCTTTTT	salicylic-acid-responsive
TCONS_00105839	TCA-element	CCATCTTTTT	salicylic-acid-responsive		TCONS_00004993	TCA-element	CCATCTTTTT	salicylic-acid-responsive
TCONS_00105839	TCA-element	TCAGAAGAGG	salicylic-acid-responsive		TCONS_00004993	TCA-element	CCATCTTTTT	salicylic-acid-responsive
TCONS_00105879	TCA-element	CCATCTTTTT	salicylic-acid-responsive		TCONS_00005455	TCA-element	CCATCTTTTT	salicylic-acid-responsive
TCONS_00105879	TCA-element	CCATCTTTTT	salicylic-acid-responsive		TCONS_00005674	TCA-element	CCATCTTTTT	salicylic-acid-responsive
TCONS_00109225	TCA-element	CCATCTTTTT	salicylic-acid-responsive		TCONS_00014951	TCA-element	CCATCTTTTT	salicylic-acid-responsive
TCONS_00109730	TCA-element	CCATCTTTTT	salicylic-acid-responsive		TCONS_00037217	TCA-element	CCATCTTTTT	salicylic-acid-responsive
TCONS_00110152	TCA-element	CCATCTTTTT	salicylic-acid-responsive		TCONS_00039018	TCA-element	CCATCTTTTT	salicylic-acid-responsive
TCONS_00110152	TCA-element	CCATCTTTTT	salicylic-acid-responsive		TCONS_00045097	TCA-element	CCATCTTTTT	salicylic-acid-responsive
TCONS_00110152	TCA-element	CCATCTTTTT	salicylic-acid-responsive		TCONS_00045825	TCA-element	CCATCTTTTT	salicylic-acid-responsive
TCONS_00112024	TCA-element	CCATCTTTTT	salicylic-acid-responsive		TCONS_00053372	TCA-element	CCATCTTTTT	salicylic-acid-responsive
TCONS_00113053	TCA-element	CCATCTTTTT	salicylic-acid-responsive		TCONS_00054449	TCA-element	CCATCTTTTT	salicylic-acid-responsive
TCONS_00119209	TCA-element	CCATCTTTTT	salicylic-acid-responsive		TCONS_00057537	TCA-element	CCATCTTTTT	salicylic-acid-responsive
TCONS_00125415	TCA-element	TCAGAAGAGG	salicylic-acid-responsive		TCONS_00060306	TCA-element	CCATCTTTTT	salicylic-acid-responsive
TCONS_00125651	TCA-element	TCAGAAGAGG	salicylic-acid-responsive		TCONS_00060633	TCA-element	CCATCTTTTT	salicylic-acid-responsive
TCONS_00129206	TCA-element	CCATCTTTTT	salicylic-acid-responsive		TCONS_00063537	TCA-element	CCATCTTTTT	salicylic-acid-responsive
TCONS_00129206	TCA-element	CCATCTTTTT	salicylic-acid-responsive		TCONS_00063537	TCA-element	CCATCTTTTT	salicylic-acid-responsive
TCONS_00129891	TCA-element	CCATCTTTTT	salicylic-acid-responsive		TCONS_00067592	TCA-element	CCATCTTTTT	salicylic-acid-responsive
TCONS_00129891	TCA-element	CCATCTTTTT	salicylic-acid-responsive		TCONS_00067592	TCA-element	CCATCTTTTT	salicylic-acid-responsive
TCONS_00130273	TCA-element	CCATCTTTTT	salicylic-acid-responsive		TCONS_00067592	TCA-element	CCATCTTTTT	salicylic-acid-responsive
TCONS_00132369	TCA-element	CCATCTTTTT	salicylic-acid-responsive		TCONS_00069138	TCA-element	CCATCTTTTT	salicylic-acid-responsive
TCONS_00132369	TCA-element	CCATCTTTTT	salicylic-acid-responsive		TCONS_00072490	TCA-element	CCATCTTTTT	salicylic-acid-responsive
TCONS_00132378	TCA-element	CCATCTTTTT	salicylic-acid-responsive		TCONS_00075230	TCA-element	CCATCTTTTT	salicylic-acid-responsive
TCONS_00132422	TCA-element	CCATCTTTTT	salicylic-acid-responsive		TCONS_00078384	TCA-element	CCATCTTTTT	salicylic-acid-responsive
TCONS_00132422	TCA-element	CCATCTTTTT	salicylic-acid-responsive		TCONS_00083343	TCA-element	CCATCTTTTT	salicylic-acid-responsive
TCONS_00134574	TCA-element	CCATCTTTTT	salicylic-acid-responsive		TCONS_00092347	TCA-element	CCATCTTTTT	salicylic-acid-responsive
TCONS_00134574	TCA-element	TCAGAAGAGG	salicylic-acid-responsive		TCONS_00102327	TCA-element	CCATCTTTTT	salicylic-acid-responsive
TCONS_00136591	TCA-element	CCATCTTTTT	salicylic-acid-responsive		TCONS_00102779	TCA-element	CCATCTTTTT	salicylic-acid-responsive
TCONS_00136591	TCA-element	CCATCTTTTT	salicylic-acid-responsive		TCONS_00109169	TCA-element	CCATCTTTTT	salicylic-acid-responsive
TCONS_00137597	TCA-element	CCATCTTTTT	salicylic-acid-responsive		TCONS_00110826	TCA-element	CCATCTTTTT	salicylic-acid-responsive
TCONS_00139796	TCA-element	CCATCTTTTT	salicylic-acid-responsive		TCONS_00111457	TCA-element	CCATCTTTTT	salicylic-acid-responsive
TCONS_00141783	TCA-element	CCATCTTTTT	salicylic-acid-responsive		TCONS_00115795	TCA-element	CCATCTTTTT	salicylic-acid-responsive
TCONS_00141783	TCA-element	CCATCTTTTT	salicylic-acid-responsive		TCONS_00121854	TCA-element	CCATCTTTTT	salicylic-acid-responsive
TCONS_00141854	TCA-element	TCAGAAGAGG	salicylic-acid-responsive		TCONS_00124508	TCA-element	CCATCTTTTT	salicylic-acid-responsive
TCONS_00141854	TCA-element	CCATCTTTTT	salicylic-acid-responsive		TCONS_00135451	TCA-element	CCATCTTTTT	salicylic-acid-responsive
TCONS_00142313	TCA-element	CCATCTTTTT	salicylic-acid-responsive		TCONS_00135451	TCA-element	CCATCTTTTT	salicylic-acid-responsive
TCONS_00142314	TCA-element	CCATCTTTTT	salicylic-acid-responsive		TCONS_00136570	TCA-element	CCATCTTTTT	salicylic-acid-responsive
TCONS_00143112	TCA-element	CCATCTTTTT	salicylic-acid-responsive		TCONS_00136570	TCA-element	CCATCTTTTT	salicylic-acid-responsive
TCONS_00143577	TCA-element	TCAGAAGAGG	salicylic-acid-responsive		TCONS_00005674	TCA-element	TCAGAAGAGG	salicylic-acid-responsive
TCONS_00143577	TCA-element	CCATCTTTTT	salicylic-acid-responsive		TCONS_00037217	TCA-element	TCAGAAGAGG	salicylic-acid-responsive
TCONS_00143577	TCA-element	CCATCTTTTT	salicylic-acid-responsive		TCONS_00039521	TCA-element	TCAGAAGAGG	salicylic-acid-responsive
TCONS_00043348	motif I	gGTACGTGGCG	root specific		TCONS_00063537	TCA-element	TCAGAAGAGG	salicylic-acid-responsive
TCONS_00075724	motif I	gGTACGTGGCG	root specific		TCONS_00082087	TCA-element	TCAGAAGAGG	salicylic-acid-responsive
TCONS_00017361	Unnamed_1	GGATTTTACAGT	phytochrome down-regulation expression		TCONS_00092347	TCA-element	TCAGAAGAGG	salicylic-acid-responsive
TCONS_00079249	Unnamed_1	GGATTTTACAGT	phytochrome down-regulation expression		TCONS_00105093	TCA-element	TCAGAAGAGG	salicylic-acid-responsive
TCONS_00119210	Unnamed_1	GGATTTTACAGT	phytochrome down-regulation expression		TCONS_00108472	TCA-element	TCAGAAGAGG	salicylic-acid-responsive
TCONS_00017361	Unnamed_1	GGATTTTACAGT	phytochrome down-regulation expression		TCONS_00109445	TCA-element	TCAGAAGAGG	salicylic-acid-responsive
TCONS_00079249	Unnamed_1	GGATTTTACAGT	phytochrome down-regulation expression		TCONS_00125110	TCA-element	TCAGAAGAGG	salicylic-acid-responsive
TCONS_00119210	Unnamed_1	GGATTTTACAGT	phytochrome down-regulation expression		TCONS_00129901	TCA-element	TCAGAAGAGG	salicylic-acid-responsive
TCONS_00000317	CAT-box	GCCACT	meristem expression		TCONS_00136570	TCA-element	TCAGAAGAGG	salicylic-acid-responsive
TCONS_00000317	CAT-box	GCCACT	meristem expression		TCONS_00140780	TCA-element	TCAGAAGAGG	salicylic-acid-responsive
TCONS_00000734	CAT-box	GCCACT	meristem expression		TCONS_00014903	HD-Zip 1	CAAT(A/T)ATTG	palisade mesophyll cells
TCONS_00001783	CAT-box	GCCACT	meristem expression		TCONS_00047515	HD-Zip 1	CAAT(A/T)ATTG	palisade mesophyll cells
TCONS_00001783	CAT-box	GCCACT	meristem expression		TCONS_00069433	HD-Zip 1	CAAT(A/T)ATTG	palisade mesophyll cells
TCONS_00002328	CAT-box	GCCACT	meristem expression		TCONS_00001741	CAT-box	GCCACT	meristem expression
TCONS_00005938	CAT-box	GCCACT	meristem expression		TCONS_00001741	CAT-box	GCCACT	meristem expression
TCONS_00008511	CAT-box	GCCACT	meristem expression		TCONS_00002581	CAT-box	GCCACT	meristem expression
TCONS_00008511	CAT-box	GCCACT	meristem expression		TCONS_00004379	CAT-box	GCCACT	meristem expression
TCONS_00008511	CAT-box	GCCACT	meristem expression		TCONS_00005455	CAT-box	GCCACT	meristem expression
TCONS_00010345	CAT-box	GCCACT	meristem expression		TCONS_00005455	CAT-box	GCCACT	meristem expression
TCONS_00012362	CAT-box	GCCACT	meristem expression		TCONS_00013381	CAT-box	GCCACT	meristem expression
TCONS_00016673	CAT-box	GCCACT	meristem expression		TCONS_00013475	CAT-box	GCCACT	meristem expression
TCONS_00016673	CAT-box	GCCACT	meristem expression		TCONS_00014903	CAT-box	GCCACT	meristem expression
TCONS_00017361	CAT-box	GCCACT	meristem expression		TCONS_00014903	CAT-box	GCCACT	meristem expression
TCONS_00017618	CAT-box	GCCACT	meristem expression		TCONS_00014903	CAT-box	GCCACT	meristem expression
TCONS_00018129	CAT-box	GCCACT	meristem expression		TCONS_00014903	CAT-box	GCCACT	meristem expression
TCONS_00018130	CAT-box	GCCACT	meristem expression		TCONS_00017640	CAT-box	GCCACT	meristem expression
TCONS_00019042	CAT-box	GCCACT	meristem expression		TCONS_00017640	CAT-box	GCCACT	meristem expression
TCONS_00020174	CAT-box	GCCACT	meristem expression		TCONS_00020957	CAT-box	GCCACT	meristem expression
TCONS_00020630	CAT-box	GCCACT	meristem expression		TCONS_00020957	CAT-box	GCCACT	meristem expression
TCONS_00024463	CAT-box	GCCACT	meristem expression		TCONS_00034306	CAT-box	GCCACT	meristem expression
TCONS_00024465	CAT-box	GCCACT	meristem expression		TCONS_00034306	CAT-box	GCCACT	meristem expression
TCONS_00024571	CAT-box	GCCACT	meristem expression		TCONS_00034447	CAT-box	GCCACT	meristem expression
TCONS_00025835	CAT-box	GCCACT	meristem expression		TCONS_00035578	CAT-box	GCCACT	meristem expression
TCONS_00027868	CAT-box	GCCACT	meristem expression		TCONS_00036581	CAT-box	GCCACT	meristem expression
TCONS_00032261	CAT-box	GCCACT	meristem expression		TCONS_00037191	CAT-box	GCCACT	meristem expression
TCONS_00032261	CAT-box	GCCACT	meristem expression		TCONS_00037217	CAT-box	GCCACT	meristem expression
TCONS_00032598	CAT-box	GCCACT	meristem expression		TCONS_00037218	CAT-box	GCCACT	meristem expression
TCONS_00032648	CAT-box	GCCACT	meristem expression		TCONS_00039018	CAT-box	GCCACT	meristem expression
TCONS_00032648	CAT-box	GCCACT	meristem expression		TCONS_00039521	CAT-box	GCCACT	meristem expression
TCONS_00032648	CAT-box	GCCACT	meristem expression		TCONS_00047515	CAT-box	GCCACT	meristem expression
TCONS_00032835	CAT-box	GCCACT	meristem expression		TCONS_00047874	CAT-box	GCCACT	meristem expression
TCONS_00033342	CAT-box	GCCACT	meristem expression		TCONS_00053237	CAT-box	GCCACT	meristem expression
TCONS_00033342	CAT-box	GCCACT	meristem expression		TCONS_00054603	CAT-box	GCCACT	meristem expression
TCONS_00033342	CAT-box	GCCACT	meristem expression		TCONS_00057202	CAT-box	GCCACT	meristem expression
TCONS_00033343	CAT-box	GCCACT	meristem expression		TCONS_00057537	CAT-box	GCCACT	meristem expression
TCONS_00033343	CAT-box	GCCACT	meristem expression		TCONS_00057537	CAT-box	GCCACT	meristem expression
TCONS_00033443	CAT-box	GCCACT	meristem expression		TCONS_00057537	CAT-box	GCCACT	meristem expression
TCONS_00034777	CAT-box	GCCACT	meristem expression		TCONS_00058427	CAT-box	GCCACT	meristem expression
TCONS_00034777	CAT-box	GCCACT	meristem expression		TCONS_00058427	CAT-box	GCCACT	meristem expression
TCONS_00035557	CAT-box	GCCACT	meristem expression		TCONS_00058536	CAT-box	GCCACT	meristem expression
TCONS_00036351	CAT-box	GCCACT	meristem expression		TCONS_00060306	CAT-box	GCCACT	meristem expression
TCONS_00036653	CAT-box	GCCACT	meristem expression		TCONS_00062324	CAT-box	GCCACT	meristem expression
TCONS_00037532	CAT-box	GCCACT	meristem expression		TCONS_00067592	CAT-box	GCCACT	meristem expression
TCONS_00039749	CAT-box	GCCACT	meristem expression		TCONS_00069433	CAT-box	GCCACT	meristem expression
TCONS_00039749	CAT-box	GCCACT	meristem expression		TCONS_00070263	CAT-box	GCCACT	meristem expression
TCONS_00041481	CAT-box	GCCACT	meristem expression		TCONS_00071702	CAT-box	GCCACT	meristem expression
TCONS_00041481	CAT-box	GCCACT	meristem expression		TCONS_00071702	CAT-box	GCCACT	meristem expression
TCONS_00041482	CAT-box	GCCACT	meristem expression		TCONS_00072490	CAT-box	GCCACT	meristem expression
TCONS_00041482	CAT-box	GCCACT	meristem expression		TCONS_00078360	CAT-box	GCCACT	meristem expression
TCONS_00042744	CAT-box	GCCACT	meristem expression		TCONS_00078384	CAT-box	GCCACT	meristem expression
TCONS_00042907	CAT-box	GCCACT	meristem expression		TCONS_00083343	CAT-box	GCCACT	meristem expression
TCONS_00043348	CAT-box	GCCACT	meristem expression		TCONS_00085467	CAT-box	GCCACT	meristem expression
TCONS_00044102	CAT-box	GCCACT	meristem expression		TCONS_00092347	CAT-box	GCCACT	meristem expression
TCONS_00045466	CAT-box	GCCACT	meristem expression		TCONS_00097994	CAT-box	GCCACT	meristem expression
TCONS_00045466	CAT-box	GCCACT	meristem expression		TCONS_00099768	CAT-box	GCCACT	meristem expression
TCONS_00052610	CAT-box	GCCACT	meristem expression		TCONS_00102327	CAT-box	GCCACT	meristem expression
TCONS_00059869	CAT-box	GCCACT	meristem expression		TCONS_00102327	CAT-box	GCCACT	meristem expression
TCONS_00059870	CAT-box	GCCACT	meristem expression		TCONS_00102779	CAT-box	GCCACT	meristem expression
TCONS_00060191	CAT-box	GCCACT	meristem expression		TCONS_00104377	CAT-box	GCCACT	meristem expression
TCONS_00060227	CAT-box	GCCACT	meristem expression		TCONS_00105093	CAT-box	GCCACT	meristem expression
TCONS_00060227	CAT-box	GCCACT	meristem expression		TCONS_00114832	CAT-box	GCCACT	meristem expression
TCONS_00061423	CAT-box	GCCACT	meristem expression		TCONS_00115111	CAT-box	GCCACT	meristem expression
TCONS_00063402	CAT-box	GCCACT	meristem expression		TCONS_00116633	CAT-box	GCCACT	meristem expression
TCONS_00063402	CAT-box	GCCACT	meristem expression		TCONS_00120372	CAT-box	GCCACT	meristem expression
TCONS_00063448	CAT-box	GCCACT	meristem expression		TCONS_00121854	CAT-box	GCCACT	meristem expression
TCONS_00064480	CAT-box	GCCACT	meristem expression		TCONS_00124508	CAT-box	GCCACT	meristem expression
TCONS_00064480	CAT-box	GCCACT	meristem expression		TCONS_00125871	CAT-box	GCCACT	meristem expression
TCONS_00066206	CAT-box	GCCACT	meristem expression		TCONS_00129834	CAT-box	GCCACT	meristem expression
TCONS_00066206	CAT-box	GCCACT	meristem expression		TCONS_00131340	CAT-box	GCCACT	meristem expression
TCONS_00066456	CAT-box	GCCACT	meristem expression		TCONS_00131340	CAT-box	GCCACT	meristem expression
TCONS_00066456	CAT-box	GCCACT	meristem expression		TCONS_00135915	CAT-box	GCCACT	meristem expression
TCONS_00066456	CAT-box	GCCACT	meristem expression		TCONS_00135915	CAT-box	GCCACT	meristem expression
TCONS_00073568	CAT-box	GCCACT	meristem expression		TCONS_00136570	CAT-box	GCCACT	meristem expression
TCONS_00076163	CAT-box	GCCACT	meristem expression		TCONS_00136570	CAT-box	GCCACT	meristem expression
TCONS_00077067	CAT-box	GCCACT	meristem expression		TCONS_00136586	CAT-box	GCCACT	meristem expression
TCONS_00078598	CAT-box	GCCACT	meristem expression		TCONS_00137259	CAT-box	GCCACT	meristem expression
TCONS_00079249	CAT-box	GCCACT	meristem expression		TCONS_00140182	CAT-box	GCCACT	meristem expression
TCONS_00086934	CAT-box	GCCACT	meristem expression		TCONS_00140722	CAT-box	GCCACT	meristem expression
TCONS_00091163	CAT-box	GCCACT	meristem expression		TCONS_00140722	CAT-box	GCCACT	meristem expression
TCONS_00091163	CAT-box	GCCACT	meristem expression		TCONS_00140722	CAT-box	GCCACT	meristem expression
TCONS_00091307	CAT-box	GCCACT	meristem expression		TCONS_00141215	CAT-box	GCCACT	meristem expression
TCONS_00092725	CAT-box	GCCACT	meristem expression		TCONS_00141229	CAT-box	GCCACT	meristem expression
TCONS_00092725	CAT-box	GCCACT	meristem expression		TCONS_00141229	CAT-box	GCCACT	meristem expression
TCONS_00093450	CAT-box	GCCACT	meristem expression		TCONS_00141750	CAT-box	GCCACT	meristem expression
TCONS_00094185	CAT-box	GCCACT	meristem expression		TCONS_00141750	CAT-box	GCCACT	meristem expression
TCONS_00096905	CAT-box	GCCACT	meristem expression		TCONS_00141750	CAT-box	GCCACT	meristem expression
TCONS_00097389	CAT-box	GCCACT	meristem expression		TCONS_00144656	CAT-box	GCCACT	meristem expression
TCONS_00101733	CAT-box	GCCACT	meristem expression		TCONS_00001446	CGTCA-motif	CGTCA	MeJA-responsive
TCONS_00101857	CAT-box	GCCACT	meristem expression		TCONS_00001741	CGTCA-motif	CGTCA	MeJA-responsive
TCONS_00102438	CAT-box	GCCACT	meristem expression		TCONS_00002581	CGTCA-motif	CGTCA	MeJA-responsive
TCONS_00103608	CAT-box	GCCACT	meristem expression		TCONS_00002581	CGTCA-motif	CGTCA	MeJA-responsive
TCONS_00103608	CAT-box	GCCACT	meristem expression		TCONS_00003125	CGTCA-motif	CGTCA	MeJA-responsive
TCONS_00104002	CAT-box	GCCACT	meristem expression		TCONS_00004993	CGTCA-motif	CGTCA	MeJA-responsive
TCONS_00105455	CAT-box	GCCACT	meristem expression		TCONS_00004993	CGTCA-motif	CGTCA	MeJA-responsive
TCONS_00105455	CAT-box	GCCACT	meristem expression		TCONS_00004993	CGTCA-motif	CGTCA	MeJA-responsive
TCONS_00105839	CAT-box	GCCACT	meristem expression		TCONS_00004993	CGTCA-motif	CGTCA	MeJA-responsive
TCONS_00107095	CAT-box	GCCACT	meristem expression		TCONS_00005674	CGTCA-motif	CGTCA	MeJA-responsive
TCONS_00109581	CAT-box	GCCACT	meristem expression		TCONS_00013381	CGTCA-motif	CGTCA	MeJA-responsive
TCONS_00109581	CAT-box	GCCACT	meristem expression		TCONS_00013381	CGTCA-motif	CGTCA	MeJA-responsive
TCONS_00112024	CAT-box	GCCACT	meristem expression		TCONS_00013475	CGTCA-motif	CGTCA	MeJA-responsive
TCONS_00118242	CAT-box	GCCACT	meristem expression		TCONS_00013475	CGTCA-motif	CGTCA	MeJA-responsive
TCONS_00118242	CAT-box	GCCACT	meristem expression		TCONS_00014951	CGTCA-motif	CGTCA	MeJA-responsive
TCONS_00119210	CAT-box	GCCACT	meristem expression		TCONS_00017287	CGTCA-motif	CGTCA	MeJA-responsive
TCONS_00120946	CAT-box	GCCACT	meristem expression		TCONS_00017287	CGTCA-motif	CGTCA	MeJA-responsive
TCONS_00128619	CAT-box	GCCACT	meristem expression		TCONS_00017287	CGTCA-motif	CGTCA	MeJA-responsive
TCONS_00130273	CAT-box	GCCACT	meristem expression		TCONS_00017640	CGTCA-motif	CGTCA	MeJA-responsive
TCONS_00132002	CAT-box	GCCACT	meristem expression		TCONS_00017640	CGTCA-motif	CGTCA	MeJA-responsive
TCONS_00132377	CAT-box	GCCACT	meristem expression		TCONS_00020957	CGTCA-motif	CGTCA	MeJA-responsive
TCONS_00132377	CAT-box	GCCACT	meristem expression		TCONS_00020957	CGTCA-motif	CGTCA	MeJA-responsive
TCONS_00132378	CAT-box	GCCACT	meristem expression		TCONS_00034447	CGTCA-motif	CGTCA	MeJA-responsive
TCONS_00134574	CAT-box	GCCACT	meristem expression		TCONS_00035578	CGTCA-motif	CGTCA	MeJA-responsive
TCONS_00135376	CAT-box	GCCACT	meristem expression		TCONS_00036581	CGTCA-motif	CGTCA	MeJA-responsive
TCONS_00135378	CAT-box	GCCACT	meristem expression		TCONS_00036581	CGTCA-motif	CGTCA	MeJA-responsive
TCONS_00137597	CAT-box	GCCACT	meristem expression		TCONS_00036881	CGTCA-motif	CGTCA	MeJA-responsive
TCONS_00137597	CAT-box	GCCACT	meristem expression		TCONS_00036881	CGTCA-motif	CGTCA	MeJA-responsive
TCONS_00139795	CAT-box	GCCACT	meristem expression		TCONS_00037217	CGTCA-motif	CGTCA	MeJA-responsive
TCONS_00139796	CAT-box	GCCACT	meristem expression		TCONS_00039018	CGTCA-motif	CGTCA	MeJA-responsive
TCONS_00141783	CAT-box	GCCACT	meristem expression		TCONS_00045097	CGTCA-motif	CGTCA	MeJA-responsive
TCONS_00142776	CAT-box	GCCACT	meristem expression		TCONS_00045825	CGTCA-motif	CGTCA	MeJA-responsive
TCONS_00143112	CAT-box	GCCACT	meristem expression		TCONS_00046744	CGTCA-motif	CGTCA	MeJA-responsive
TCONS_00000317	CGTCA-motif	CGTCA	MeJA-responsive		TCONS_00046744	CGTCA-motif	CGTCA	MeJA-responsive
TCONS_00000317	CGTCA-motif	CGTCA	MeJA-responsive		TCONS_00047515	CGTCA-motif	CGTCA	MeJA-responsive
TCONS_00000734	CGTCA-motif	CGTCA	MeJA-responsive		TCONS_00047874	CGTCA-motif	CGTCA	MeJA-responsive
TCONS_00001783	CGTCA-motif	CGTCA	MeJA-responsive		TCONS_00052489	CGTCA-motif	CGTCA	MeJA-responsive
TCONS_00002328	CGTCA-motif	CGTCA	MeJA-responsive		TCONS_00052489	CGTCA-motif	CGTCA	MeJA-responsive
TCONS_00002794	CGTCA-motif	CGTCA	MeJA-responsive		TCONS_00052489	CGTCA-motif	CGTCA	MeJA-responsive
TCONS_00002794	CGTCA-motif	CGTCA	MeJA-responsive		TCONS_00052489	CGTCA-motif	CGTCA	MeJA-responsive
TCONS_00002794	CGTCA-motif	CGTCA	MeJA-responsive		TCONS_00052489	CGTCA-motif	CGTCA	MeJA-responsive
TCONS_00002794	CGTCA-motif	CGTCA	MeJA-responsive		TCONS_00052489	CGTCA-motif	CGTCA	MeJA-responsive
TCONS_00004496	CGTCA-motif	CGTCA	MeJA-responsive		TCONS_00052896	CGTCA-motif	CGTCA	MeJA-responsive
TCONS_00005938	CGTCA-motif	CGTCA	MeJA-responsive		TCONS_00052896	CGTCA-motif	CGTCA	MeJA-responsive
TCONS_00005938	CGTCA-motif	CGTCA	MeJA-responsive		TCONS_00053372	CGTCA-motif	CGTCA	MeJA-responsive
TCONS_00008511	CGTCA-motif	CGTCA	MeJA-responsive		TCONS_00054449	CGTCA-motif	CGTCA	MeJA-responsive
TCONS_00008511	CGTCA-motif	CGTCA	MeJA-responsive		TCONS_00054603	CGTCA-motif	CGTCA	MeJA-responsive
TCONS_00008511	CGTCA-motif	CGTCA	MeJA-responsive		TCONS_00054603	CGTCA-motif	CGTCA	MeJA-responsive
TCONS_00008511	CGTCA-motif	CGTCA	MeJA-responsive		TCONS_00056126	CGTCA-motif	CGTCA	MeJA-responsive
TCONS_00008511	CGTCA-motif	CGTCA	MeJA-responsive		TCONS_00057537	CGTCA-motif	CGTCA	MeJA-responsive
TCONS_00008712	CGTCA-motif	CGTCA	MeJA-responsive		TCONS_00057537	CGTCA-motif	CGTCA	MeJA-responsive
TCONS_00008712	CGTCA-motif	CGTCA	MeJA-responsive		TCONS_00057537	CGTCA-motif	CGTCA	MeJA-responsive
TCONS_00008712	CGTCA-motif	CGTCA	MeJA-responsive		TCONS_00058451	CGTCA-motif	CGTCA	MeJA-responsive
TCONS_00010053	CGTCA-motif	CGTCA	MeJA-responsive		TCONS_00058536	CGTCA-motif	CGTCA	MeJA-responsive
TCONS_00010053	CGTCA-motif	CGTCA	MeJA-responsive		TCONS_00058536	CGTCA-motif	CGTCA	MeJA-responsive
TCONS_00010053	CGTCA-motif	CGTCA	MeJA-responsive		TCONS_00058536	CGTCA-motif	CGTCA	MeJA-responsive
TCONS_00010345	CGTCA-motif	CGTCA	MeJA-responsive		TCONS_00058536	CGTCA-motif	CGTCA	MeJA-responsive
TCONS_00012362	CGTCA-motif	CGTCA	MeJA-responsive		TCONS_00058536	CGTCA-motif	CGTCA	MeJA-responsive
TCONS_00016673	CGTCA-motif	CGTCA	MeJA-responsive		TCONS_00060306	CGTCA-motif	CGTCA	MeJA-responsive
TCONS_00017361	CGTCA-motif	CGTCA	MeJA-responsive		TCONS_00061023	CGTCA-motif	CGTCA	MeJA-responsive
TCONS_00017361	CGTCA-motif	CGTCA	MeJA-responsive		TCONS_00061587	CGTCA-motif	CGTCA	MeJA-responsive
TCONS_00017361	CGTCA-motif	CGTCA	MeJA-responsive		TCONS_00061587	CGTCA-motif	CGTCA	MeJA-responsive
TCONS_00017361	CGTCA-motif	CGTCA	MeJA-responsive		TCONS_00063892	CGTCA-motif	CGTCA	MeJA-responsive
TCONS_00017361	CGTCA-motif	CGTCA	MeJA-responsive		TCONS_00067592	CGTCA-motif	CGTCA	MeJA-responsive
TCONS_00017450	CGTCA-motif	CGTCA	MeJA-responsive		TCONS_00067592	CGTCA-motif	CGTCA	MeJA-responsive
TCONS_00017450	CGTCA-motif	CGTCA	MeJA-responsive		TCONS_00069138	CGTCA-motif	CGTCA	MeJA-responsive
TCONS_00017618	CGTCA-motif	CGTCA	MeJA-responsive		TCONS_00069138	CGTCA-motif	CGTCA	MeJA-responsive
TCONS_00018129	CGTCA-motif	CGTCA	MeJA-responsive		TCONS_00069433	CGTCA-motif	CGTCA	MeJA-responsive
TCONS_00018129	CGTCA-motif	CGTCA	MeJA-responsive		TCONS_00069433	CGTCA-motif	CGTCA	MeJA-responsive
TCONS_00018351	CGTCA-motif	CGTCA	MeJA-responsive		TCONS_00069433	CGTCA-motif	CGTCA	MeJA-responsive
TCONS_00018887	CGTCA-motif	CGTCA	MeJA-responsive		TCONS_00070263	CGTCA-motif	CGTCA	MeJA-responsive
TCONS_00018887	CGTCA-motif	CGTCA	MeJA-responsive		TCONS_00071702	CGTCA-motif	CGTCA	MeJA-responsive
TCONS_00018887	CGTCA-motif	CGTCA	MeJA-responsive		TCONS_00071702	CGTCA-motif	CGTCA	MeJA-responsive
TCONS_00018887	CGTCA-motif	CGTCA	MeJA-responsive		TCONS_00071702	CGTCA-motif	CGTCA	MeJA-responsive
TCONS_00019042	CGTCA-motif	CGTCA	MeJA-responsive		TCONS_00072490	CGTCA-motif	CGTCA	MeJA-responsive
TCONS_00020174	CGTCA-motif	CGTCA	MeJA-responsive		TCONS_00072490	CGTCA-motif	CGTCA	MeJA-responsive
TCONS_00020174	CGTCA-motif	CGTCA	MeJA-responsive		TCONS_00072490	CGTCA-motif	CGTCA	MeJA-responsive
TCONS_00021009	CGTCA-motif	CGTCA	MeJA-responsive		TCONS_00073951	CGTCA-motif	CGTCA	MeJA-responsive
TCONS_00021009	CGTCA-motif	CGTCA	MeJA-responsive		TCONS_00075230	CGTCA-motif	CGTCA	MeJA-responsive
TCONS_00021009	CGTCA-motif	CGTCA	MeJA-responsive		TCONS_00078360	CGTCA-motif	CGTCA	MeJA-responsive
TCONS_00021499	CGTCA-motif	CGTCA	MeJA-responsive		TCONS_00078360	CGTCA-motif	CGTCA	MeJA-responsive
TCONS_00021499	CGTCA-motif	CGTCA	MeJA-responsive		TCONS_00078360	CGTCA-motif	CGTCA	MeJA-responsive
TCONS_00021499	CGTCA-motif	CGTCA	MeJA-responsive		TCONS_00078384	CGTCA-motif	CGTCA	MeJA-responsive
TCONS_00022835	CGTCA-motif	CGTCA	MeJA-responsive		TCONS_00082087	CGTCA-motif	CGTCA	MeJA-responsive
TCONS_00024465	CGTCA-motif	CGTCA	MeJA-responsive		TCONS_00082087	CGTCA-motif	CGTCA	MeJA-responsive
TCONS_00024465	CGTCA-motif	CGTCA	MeJA-responsive		TCONS_00082737	CGTCA-motif	CGTCA	MeJA-responsive
TCONS_00025835	CGTCA-motif	CGTCA	MeJA-responsive		TCONS_00083386	CGTCA-motif	CGTCA	MeJA-responsive
TCONS_00027514	CGTCA-motif	CGTCA	MeJA-responsive		TCONS_00085467	CGTCA-motif	CGTCA	MeJA-responsive
TCONS_00027514	CGTCA-motif	CGTCA	MeJA-responsive		TCONS_00085467	CGTCA-motif	CGTCA	MeJA-responsive
TCONS_00027868	CGTCA-motif	CGTCA	MeJA-responsive		TCONS_00085467	CGTCA-motif	CGTCA	MeJA-responsive
TCONS_00027868	CGTCA-motif	CGTCA	MeJA-responsive		TCONS_00087842	CGTCA-motif	CGTCA	MeJA-responsive
TCONS_00027868	CGTCA-motif	CGTCA	MeJA-responsive		TCONS_00092347	CGTCA-motif	CGTCA	MeJA-responsive
TCONS_00028253	CGTCA-motif	CGTCA	MeJA-responsive		TCONS_00092654	CGTCA-motif	CGTCA	MeJA-responsive
TCONS_00031833	CGTCA-motif	CGTCA	MeJA-responsive		TCONS_00092654	CGTCA-motif	CGTCA	MeJA-responsive
TCONS_00031833	CGTCA-motif	CGTCA	MeJA-responsive		TCONS_00097994	CGTCA-motif	CGTCA	MeJA-responsive
TCONS_00032261	CGTCA-motif	CGTCA	MeJA-responsive		TCONS_00098689	CGTCA-motif	CGTCA	MeJA-responsive
TCONS_00032598	CGTCA-motif	CGTCA	MeJA-responsive		TCONS_00098689	CGTCA-motif	CGTCA	MeJA-responsive
TCONS_00032598	CGTCA-motif	CGTCA	MeJA-responsive		TCONS_00099768	CGTCA-motif	CGTCA	MeJA-responsive
TCONS_00032835	CGTCA-motif	CGTCA	MeJA-responsive		TCONS_00099768	CGTCA-motif	CGTCA	MeJA-responsive
TCONS_00033342	CGTCA-motif	CGTCA	MeJA-responsive		TCONS_00099842	CGTCA-motif	CGTCA	MeJA-responsive
TCONS_00033343	CGTCA-motif	CGTCA	MeJA-responsive		TCONS_00102779	CGTCA-motif	CGTCA	MeJA-responsive
TCONS_00033443	CGTCA-motif	CGTCA	MeJA-responsive		TCONS_00102779	CGTCA-motif	CGTCA	MeJA-responsive
TCONS_00035198	CGTCA-motif	CGTCA	MeJA-responsive		TCONS_00102779	CGTCA-motif	CGTCA	MeJA-responsive
TCONS_00035557	CGTCA-motif	CGTCA	MeJA-responsive		TCONS_00104377	CGTCA-motif	CGTCA	MeJA-responsive
TCONS_00035557	CGTCA-motif	CGTCA	MeJA-responsive		TCONS_00105093	CGTCA-motif	CGTCA	MeJA-responsive
TCONS_00035557	CGTCA-motif	CGTCA	MeJA-responsive		TCONS_00109443	CGTCA-motif	CGTCA	MeJA-responsive
TCONS_00036653	CGTCA-motif	CGTCA	MeJA-responsive		TCONS_00109443	CGTCA-motif	CGTCA	MeJA-responsive
TCONS_00037532	CGTCA-motif	CGTCA	MeJA-responsive		TCONS_00109443	CGTCA-motif	CGTCA	MeJA-responsive
TCONS_00037532	CGTCA-motif	CGTCA	MeJA-responsive		TCONS_00109445	CGTCA-motif	CGTCA	MeJA-responsive
TCONS_00037532	CGTCA-motif	CGTCA	MeJA-responsive		TCONS_00110826	CGTCA-motif	CGTCA	MeJA-responsive
TCONS_00037532	CGTCA-motif	CGTCA	MeJA-responsive		TCONS_00110826	CGTCA-motif	CGTCA	MeJA-responsive
TCONS_00037532	CGTCA-motif	CGTCA	MeJA-responsive		TCONS_00111457	CGTCA-motif	CGTCA	MeJA-responsive
TCONS_00037532	CGTCA-motif	CGTCA	MeJA-responsive		TCONS_00114729	CGTCA-motif	CGTCA	MeJA-responsive
TCONS_00038353	CGTCA-motif	CGTCA	MeJA-responsive		TCONS_00114832	CGTCA-motif	CGTCA	MeJA-responsive
TCONS_00039749	CGTCA-motif	CGTCA	MeJA-responsive		TCONS_00115111	CGTCA-motif	CGTCA	MeJA-responsive
TCONS_00039749	CGTCA-motif	CGTCA	MeJA-responsive		TCONS_00115795	CGTCA-motif	CGTCA	MeJA-responsive
TCONS_00040082	CGTCA-motif	CGTCA	MeJA-responsive		TCONS_00116633	CGTCA-motif	CGTCA	MeJA-responsive
TCONS_00040082	CGTCA-motif	CGTCA	MeJA-responsive		TCONS_00116633	CGTCA-motif	CGTCA	MeJA-responsive
TCONS_00040222	CGTCA-motif	CGTCA	MeJA-responsive		TCONS_00117083	CGTCA-motif	CGTCA	MeJA-responsive
TCONS_00042744	CGTCA-motif	CGTCA	MeJA-responsive		TCONS_00120372	CGTCA-motif	CGTCA	MeJA-responsive
TCONS_00042744	CGTCA-motif	CGTCA	MeJA-responsive		TCONS_00121854	CGTCA-motif	CGTCA	MeJA-responsive
TCONS_00042744	CGTCA-motif	CGTCA	MeJA-responsive		TCONS_00122763	CGTCA-motif	CGTCA	MeJA-responsive
TCONS_00042744	CGTCA-motif	CGTCA	MeJA-responsive		TCONS_00122763	CGTCA-motif	CGTCA	MeJA-responsive
TCONS_00042744	CGTCA-motif	CGTCA	MeJA-responsive		TCONS_00124508	CGTCA-motif	CGTCA	MeJA-responsive
TCONS_00042907	CGTCA-motif	CGTCA	MeJA-responsive		TCONS_00124508	CGTCA-motif	CGTCA	MeJA-responsive
TCONS_00042907	CGTCA-motif	CGTCA	MeJA-responsive		TCONS_00125871	CGTCA-motif	CGTCA	MeJA-responsive
TCONS_00042907	CGTCA-motif	CGTCA	MeJA-responsive		TCONS_00125871	CGTCA-motif	CGTCA	MeJA-responsive
TCONS_00043348	CGTCA-motif	CGTCA	MeJA-responsive		TCONS_00129901	CGTCA-motif	CGTCA	MeJA-responsive
TCONS_00043404	CGTCA-motif	CGTCA	MeJA-responsive		TCONS_00129901	CGTCA-motif	CGTCA	MeJA-responsive
TCONS_00043404	CGTCA-motif	CGTCA	MeJA-responsive		TCONS_00129901	CGTCA-motif	CGTCA	MeJA-responsive
TCONS_00043404	CGTCA-motif	CGTCA	MeJA-responsive		TCONS_00131321	CGTCA-motif	CGTCA	MeJA-responsive
TCONS_00043801	CGTCA-motif	CGTCA	MeJA-responsive		TCONS_00131321	CGTCA-motif	CGTCA	MeJA-responsive
TCONS_00043801	CGTCA-motif	CGTCA	MeJA-responsive		TCONS_00131340	CGTCA-motif	CGTCA	MeJA-responsive
TCONS_00043801	CGTCA-motif	CGTCA	MeJA-responsive		TCONS_00135123	CGTCA-motif	CGTCA	MeJA-responsive
TCONS_00044102	CGTCA-motif	CGTCA	MeJA-responsive		TCONS_00135123	CGTCA-motif	CGTCA	MeJA-responsive
TCONS_00045466	CGTCA-motif	CGTCA	MeJA-responsive		TCONS_00135123	CGTCA-motif	CGTCA	MeJA-responsive
TCONS_00046139	CGTCA-motif	CGTCA	MeJA-responsive		TCONS_00135123	CGTCA-motif	CGTCA	MeJA-responsive
TCONS_00048662	CGTCA-motif	CGTCA	MeJA-responsive		TCONS_00135123	CGTCA-motif	CGTCA	MeJA-responsive
TCONS_00048662	CGTCA-motif	CGTCA	MeJA-responsive		TCONS_00135123	CGTCA-motif	CGTCA	MeJA-responsive
TCONS_00048662	CGTCA-motif	CGTCA	MeJA-responsive		TCONS_00135915	CGTCA-motif	CGTCA	MeJA-responsive
TCONS_00048662	CGTCA-motif	CGTCA	MeJA-responsive		TCONS_00135968	CGTCA-motif	CGTCA	MeJA-responsive
TCONS_00048662	CGTCA-motif	CGTCA	MeJA-responsive		TCONS_00136586	CGTCA-motif	CGTCA	MeJA-responsive
TCONS_00050870	CGTCA-motif	CGTCA	MeJA-responsive		TCONS_00136586	CGTCA-motif	CGTCA	MeJA-responsive
TCONS_00050870	CGTCA-motif	CGTCA	MeJA-responsive		TCONS_00136586	CGTCA-motif	CGTCA	MeJA-responsive
TCONS_00051576	CGTCA-motif	CGTCA	MeJA-responsive		TCONS_00137259	CGTCA-motif	CGTCA	MeJA-responsive
TCONS_00052610	CGTCA-motif	CGTCA	MeJA-responsive		TCONS_00137259	CGTCA-motif	CGTCA	MeJA-responsive
TCONS_00052610	CGTCA-motif	CGTCA	MeJA-responsive		TCONS_00137259	CGTCA-motif	CGTCA	MeJA-responsive
TCONS_00053147	CGTCA-motif	CGTCA	MeJA-responsive		TCONS_00138214	CGTCA-motif	CGTCA	MeJA-responsive
TCONS_00054541	CGTCA-motif	CGTCA	MeJA-responsive		TCONS_00140067	CGTCA-motif	CGTCA	MeJA-responsive
TCONS_00057133	CGTCA-motif	CGTCA	MeJA-responsive		TCONS_00140182	CGTCA-motif	CGTCA	MeJA-responsive
TCONS_00057133	CGTCA-motif	CGTCA	MeJA-responsive		TCONS_00141215	CGTCA-motif	CGTCA	MeJA-responsive
TCONS_00057636	CGTCA-motif	CGTCA	MeJA-responsive		TCONS_00141229	CGTCA-motif	CGTCA	MeJA-responsive
TCONS_00059869	CGTCA-motif	CGTCA	MeJA-responsive		TCONS_00141229	CGTCA-motif	CGTCA	MeJA-responsive
TCONS_00059869	CGTCA-motif	CGTCA	MeJA-responsive		TCONS_00142420	CGTCA-motif	CGTCA	MeJA-responsive
TCONS_00059869	CGTCA-motif	CGTCA	MeJA-responsive		TCONS_00142753	CGTCA-motif	CGTCA	MeJA-responsive
TCONS_00059870	CGTCA-motif	CGTCA	MeJA-responsive		TCONS_00142753	CGTCA-motif	CGTCA	MeJA-responsive
TCONS_00059870	CGTCA-motif	CGTCA	MeJA-responsive		TCONS_00144656	CGTCA-motif	CGTCA	MeJA-responsive
TCONS_00060098	CGTCA-motif	CGTCA	MeJA-responsive		TCONS_00001446	TGACG-motif	TGACG	MeJA-responsive
TCONS_00060191	CGTCA-motif	CGTCA	MeJA-responsive		TCONS_00001741	TGACG-motif	TGACG	MeJA-responsive
TCONS_00060191	CGTCA-motif	CGTCA	MeJA-responsive		TCONS_00002581	TGACG-motif	TGACG	MeJA-responsive
TCONS_00060582	CGTCA-motif	CGTCA	MeJA-responsive		TCONS_00002581	TGACG-motif	TGACG	MeJA-responsive
TCONS_00061423	CGTCA-motif	CGTCA	MeJA-responsive		TCONS_00003125	TGACG-motif	TGACG	MeJA-responsive
TCONS_00061423	CGTCA-motif	CGTCA	MeJA-responsive		TCONS_00004993	TGACG-motif	TGACG	MeJA-responsive
TCONS_00063370	CGTCA-motif	CGTCA	MeJA-responsive		TCONS_00004993	TGACG-motif	TGACG	MeJA-responsive
TCONS_00063370	CGTCA-motif	CGTCA	MeJA-responsive		TCONS_00004993	TGACG-motif	TGACG	MeJA-responsive
TCONS_00063370	CGTCA-motif	CGTCA	MeJA-responsive		TCONS_00004993	TGACG-motif	TGACG	MeJA-responsive
TCONS_00063402	CGTCA-motif	CGTCA	MeJA-responsive		TCONS_00005674	TGACG-motif	TGACG	MeJA-responsive
TCONS_00063448	CGTCA-motif	CGTCA	MeJA-responsive		TCONS_00013381	TGACG-motif	TGACG	MeJA-responsive
TCONS_00063448	CGTCA-motif	CGTCA	MeJA-responsive		TCONS_00013381	TGACG-motif	TGACG	MeJA-responsive
TCONS_00063448	CGTCA-motif	CGTCA	MeJA-responsive		TCONS_00013475	TGACG-motif	TGACG	MeJA-responsive
TCONS_00063448	CGTCA-motif	CGTCA	MeJA-responsive		TCONS_00013475	TGACG-motif	TGACG	MeJA-responsive
TCONS_00063654	CGTCA-motif	CGTCA	MeJA-responsive		TCONS_00014951	TGACG-motif	TGACG	MeJA-responsive
TCONS_00063654	CGTCA-motif	CGTCA	MeJA-responsive		TCONS_00017287	TGACG-motif	TGACG	MeJA-responsive
TCONS_00065467	CGTCA-motif	CGTCA	MeJA-responsive		TCONS_00017287	TGACG-motif	TGACG	MeJA-responsive
TCONS_00066206	CGTCA-motif	CGTCA	MeJA-responsive		TCONS_00017287	TGACG-motif	TGACG	MeJA-responsive
TCONS_00071037	CGTCA-motif	CGTCA	MeJA-responsive		TCONS_00017640	TGACG-motif	TGACG	MeJA-responsive
TCONS_00071037	CGTCA-motif	CGTCA	MeJA-responsive		TCONS_00017640	TGACG-motif	TGACG	MeJA-responsive
TCONS_00071821	CGTCA-motif	CGTCA	MeJA-responsive		TCONS_00020957	TGACG-motif	TGACG	MeJA-responsive
TCONS_00072028	CGTCA-motif	CGTCA	MeJA-responsive		TCONS_00020957	TGACG-motif	TGACG	MeJA-responsive
TCONS_00073568	CGTCA-motif	CGTCA	MeJA-responsive		TCONS_00034447	TGACG-motif	TGACG	MeJA-responsive
TCONS_00073703	CGTCA-motif	CGTCA	MeJA-responsive		TCONS_00035578	TGACG-motif	TGACG	MeJA-responsive
TCONS_00073703	CGTCA-motif	CGTCA	MeJA-responsive		TCONS_00036581	TGACG-motif	TGACG	MeJA-responsive
TCONS_00073704	CGTCA-motif	CGTCA	MeJA-responsive		TCONS_00036581	TGACG-motif	TGACG	MeJA-responsive
TCONS_00073704	CGTCA-motif	CGTCA	MeJA-responsive		TCONS_00036881	TGACG-motif	TGACG	MeJA-responsive
TCONS_00075724	CGTCA-motif	CGTCA	MeJA-responsive		TCONS_00036881	TGACG-motif	TGACG	MeJA-responsive
TCONS_00076163	CGTCA-motif	CGTCA	MeJA-responsive		TCONS_00037217	TGACG-motif	TGACG	MeJA-responsive
TCONS_00076163	CGTCA-motif	CGTCA	MeJA-responsive		TCONS_00039018	TGACG-motif	TGACG	MeJA-responsive
TCONS_00076163	CGTCA-motif	CGTCA	MeJA-responsive		TCONS_00045097	TGACG-motif	TGACG	MeJA-responsive
TCONS_00076657	CGTCA-motif	CGTCA	MeJA-responsive		TCONS_00045825	TGACG-motif	TGACG	MeJA-responsive
TCONS_00076657	CGTCA-motif	CGTCA	MeJA-responsive		TCONS_00046744	TGACG-motif	TGACG	MeJA-responsive
TCONS_00076657	CGTCA-motif	CGTCA	MeJA-responsive		TCONS_00046744	TGACG-motif	TGACG	MeJA-responsive
TCONS_00076657	CGTCA-motif	CGTCA	MeJA-responsive		TCONS_00047515	TGACG-motif	TGACG	MeJA-responsive
TCONS_00076657	CGTCA-motif	CGTCA	MeJA-responsive		TCONS_00047874	TGACG-motif	TGACG	MeJA-responsive
TCONS_00076671	CGTCA-motif	CGTCA	MeJA-responsive		TCONS_00052489	TGACG-motif	TGACG	MeJA-responsive
TCONS_00077067	CGTCA-motif	CGTCA	MeJA-responsive		TCONS_00052489	TGACG-motif	TGACG	MeJA-responsive
TCONS_00078124	CGTCA-motif	CGTCA	MeJA-responsive		TCONS_00052489	TGACG-motif	TGACG	MeJA-responsive
TCONS_00078124	CGTCA-motif	CGTCA	MeJA-responsive		TCONS_00052489	TGACG-motif	TGACG	MeJA-responsive
TCONS_00078124	CGTCA-motif	CGTCA	MeJA-responsive		TCONS_00052489	TGACG-motif	TGACG	MeJA-responsive
TCONS_00078598	CGTCA-motif	CGTCA	MeJA-responsive		TCONS_00052489	TGACG-motif	TGACG	MeJA-responsive
TCONS_00078840	CGTCA-motif	CGTCA	MeJA-responsive		TCONS_00052896	TGACG-motif	TGACG	MeJA-responsive
TCONS_00079249	CGTCA-motif	CGTCA	MeJA-responsive		TCONS_00052896	TGACG-motif	TGACG	MeJA-responsive
TCONS_00079249	CGTCA-motif	CGTCA	MeJA-responsive		TCONS_00053372	TGACG-motif	TGACG	MeJA-responsive
TCONS_00079249	CGTCA-motif	CGTCA	MeJA-responsive		TCONS_00054449	TGACG-motif	TGACG	MeJA-responsive
TCONS_00079693	CGTCA-motif	CGTCA	MeJA-responsive		TCONS_00054603	TGACG-motif	TGACG	MeJA-responsive
TCONS_00079693	CGTCA-motif	CGTCA	MeJA-responsive		TCONS_00054603	TGACG-motif	TGACG	MeJA-responsive
TCONS_00080456	CGTCA-motif	CGTCA	MeJA-responsive		TCONS_00056126	TGACG-motif	TGACG	MeJA-responsive
TCONS_00080456	CGTCA-motif	CGTCA	MeJA-responsive		TCONS_00057537	TGACG-motif	TGACG	MeJA-responsive
TCONS_00081284	CGTCA-motif	CGTCA	MeJA-responsive		TCONS_00057537	TGACG-motif	TGACG	MeJA-responsive
TCONS_00081391	CGTCA-motif	CGTCA	MeJA-responsive		TCONS_00057537	TGACG-motif	TGACG	MeJA-responsive
TCONS_00081707	CGTCA-motif	CGTCA	MeJA-responsive		TCONS_00058451	TGACG-motif	TGACG	MeJA-responsive
TCONS_00082557	CGTCA-motif	CGTCA	MeJA-responsive		TCONS_00058536	TGACG-motif	TGACG	MeJA-responsive
TCONS_00084395	CGTCA-motif	CGTCA	MeJA-responsive		TCONS_00058536	TGACG-motif	TGACG	MeJA-responsive
TCONS_00084395	CGTCA-motif	CGTCA	MeJA-responsive		TCONS_00058536	TGACG-motif	TGACG	MeJA-responsive
TCONS_00084395	CGTCA-motif	CGTCA	MeJA-responsive		TCONS_00058536	TGACG-motif	TGACG	MeJA-responsive
TCONS_00084432	CGTCA-motif	CGTCA	MeJA-responsive		TCONS_00058536	TGACG-motif	TGACG	MeJA-responsive
TCONS_00084432	CGTCA-motif	CGTCA	MeJA-responsive		TCONS_00060306	TGACG-motif	TGACG	MeJA-responsive
TCONS_00084432	CGTCA-motif	CGTCA	MeJA-responsive		TCONS_00061023	TGACG-motif	TGACG	MeJA-responsive
TCONS_00084432	CGTCA-motif	CGTCA	MeJA-responsive		TCONS_00061587	TGACG-motif	TGACG	MeJA-responsive
TCONS_00084606	CGTCA-motif	CGTCA	MeJA-responsive		TCONS_00061587	TGACG-motif	TGACG	MeJA-responsive
TCONS_00084609	CGTCA-motif	CGTCA	MeJA-responsive		TCONS_00063892	TGACG-motif	TGACG	MeJA-responsive
TCONS_00084609	CGTCA-motif	CGTCA	MeJA-responsive		TCONS_00067592	TGACG-motif	TGACG	MeJA-responsive
TCONS_00084610	CGTCA-motif	CGTCA	MeJA-responsive		TCONS_00067592	TGACG-motif	TGACG	MeJA-responsive
TCONS_00084670	CGTCA-motif	CGTCA	MeJA-responsive		TCONS_00069138	TGACG-motif	TGACG	MeJA-responsive
TCONS_00084670	CGTCA-motif	CGTCA	MeJA-responsive		TCONS_00069138	TGACG-motif	TGACG	MeJA-responsive
TCONS_00085972	CGTCA-motif	CGTCA	MeJA-responsive		TCONS_00069433	TGACG-motif	TGACG	MeJA-responsive
TCONS_00085972	CGTCA-motif	CGTCA	MeJA-responsive		TCONS_00069433	TGACG-motif	TGACG	MeJA-responsive
TCONS_00085972	CGTCA-motif	CGTCA	MeJA-responsive		TCONS_00069433	TGACG-motif	TGACG	MeJA-responsive
TCONS_00085972	CGTCA-motif	CGTCA	MeJA-responsive		TCONS_00070263	TGACG-motif	TGACG	MeJA-responsive
TCONS_00086289	CGTCA-motif	CGTCA	MeJA-responsive		TCONS_00071702	TGACG-motif	TGACG	MeJA-responsive
TCONS_00086289	CGTCA-motif	CGTCA	MeJA-responsive		TCONS_00071702	TGACG-motif	TGACG	MeJA-responsive
TCONS_00086289	CGTCA-motif	CGTCA	MeJA-responsive		TCONS_00071702	TGACG-motif	TGACG	MeJA-responsive
TCONS_00086290	CGTCA-motif	CGTCA	MeJA-responsive		TCONS_00072490	TGACG-motif	TGACG	MeJA-responsive
TCONS_00086290	CGTCA-motif	CGTCA	MeJA-responsive		TCONS_00072490	TGACG-motif	TGACG	MeJA-responsive
TCONS_00086290	CGTCA-motif	CGTCA	MeJA-responsive		TCONS_00072490	TGACG-motif	TGACG	MeJA-responsive
TCONS_00086934	CGTCA-motif	CGTCA	MeJA-responsive		TCONS_00073951	TGACG-motif	TGACG	MeJA-responsive
TCONS_00088353	CGTCA-motif	CGTCA	MeJA-responsive		TCONS_00075230	TGACG-motif	TGACG	MeJA-responsive
TCONS_00089453	CGTCA-motif	CGTCA	MeJA-responsive		TCONS_00078360	TGACG-motif	TGACG	MeJA-responsive
TCONS_00089453	CGTCA-motif	CGTCA	MeJA-responsive		TCONS_00078360	TGACG-motif	TGACG	MeJA-responsive
TCONS_00091163	CGTCA-motif	CGTCA	MeJA-responsive		TCONS_00078360	TGACG-motif	TGACG	MeJA-responsive
TCONS_00091307	CGTCA-motif	CGTCA	MeJA-responsive		TCONS_00078384	TGACG-motif	TGACG	MeJA-responsive
TCONS_00091533	CGTCA-motif	CGTCA	MeJA-responsive		TCONS_00082087	TGACG-motif	TGACG	MeJA-responsive
TCONS_00091533	CGTCA-motif	CGTCA	MeJA-responsive		TCONS_00082087	TGACG-motif	TGACG	MeJA-responsive
TCONS_00092973	CGTCA-motif	CGTCA	MeJA-responsive		TCONS_00082737	TGACG-motif	TGACG	MeJA-responsive
TCONS_00093450	CGTCA-motif	CGTCA	MeJA-responsive		TCONS_00083386	TGACG-motif	TGACG	MeJA-responsive
TCONS_00093450	CGTCA-motif	CGTCA	MeJA-responsive		TCONS_00085467	TGACG-motif	TGACG	MeJA-responsive
TCONS_00093786	CGTCA-motif	CGTCA	MeJA-responsive		TCONS_00085467	TGACG-motif	TGACG	MeJA-responsive
TCONS_00096905	CGTCA-motif	CGTCA	MeJA-responsive		TCONS_00085467	TGACG-motif	TGACG	MeJA-responsive
TCONS_00100123	CGTCA-motif	CGTCA	MeJA-responsive		TCONS_00087842	TGACG-motif	TGACG	MeJA-responsive
TCONS_00101028	CGTCA-motif	CGTCA	MeJA-responsive		TCONS_00092347	TGACG-motif	TGACG	MeJA-responsive
TCONS_00101270	CGTCA-motif	CGTCA	MeJA-responsive		TCONS_00092654	TGACG-motif	TGACG	MeJA-responsive
TCONS_00101374	CGTCA-motif	CGTCA	MeJA-responsive		TCONS_00092654	TGACG-motif	TGACG	MeJA-responsive
TCONS_00101857	CGTCA-motif	CGTCA	MeJA-responsive		TCONS_00097994	TGACG-motif	TGACG	MeJA-responsive
TCONS_00101857	CGTCA-motif	CGTCA	MeJA-responsive		TCONS_00098689	TGACG-motif	TGACG	MeJA-responsive
TCONS_00101874	CGTCA-motif	CGTCA	MeJA-responsive		TCONS_00098689	TGACG-motif	TGACG	MeJA-responsive
TCONS_00101921	CGTCA-motif	CGTCA	MeJA-responsive		TCONS_00099768	TGACG-motif	TGACG	MeJA-responsive
TCONS_00101921	CGTCA-motif	CGTCA	MeJA-responsive		TCONS_00099768	TGACG-motif	TGACG	MeJA-responsive
TCONS_00103608	CGTCA-motif	CGTCA	MeJA-responsive		TCONS_00099842	TGACG-motif	TGACG	MeJA-responsive
TCONS_00103608	CGTCA-motif	CGTCA	MeJA-responsive		TCONS_00102779	TGACG-motif	TGACG	MeJA-responsive
TCONS_00104002	CGTCA-motif	CGTCA	MeJA-responsive		TCONS_00102779	TGACG-motif	TGACG	MeJA-responsive
TCONS_00104002	CGTCA-motif	CGTCA	MeJA-responsive		TCONS_00102779	TGACG-motif	TGACG	MeJA-responsive
TCONS_00104316	CGTCA-motif	CGTCA	MeJA-responsive		TCONS_00104377	TGACG-motif	TGACG	MeJA-responsive
TCONS_00105163	CGTCA-motif	CGTCA	MeJA-responsive		TCONS_00105093	TGACG-motif	TGACG	MeJA-responsive
TCONS_00105163	CGTCA-motif	CGTCA	MeJA-responsive		TCONS_00109443	TGACG-motif	TGACG	MeJA-responsive
TCONS_00105839	CGTCA-motif	CGTCA	MeJA-responsive		TCONS_00109443	TGACG-motif	TGACG	MeJA-responsive
TCONS_00106744	CGTCA-motif	CGTCA	MeJA-responsive		TCONS_00109443	TGACG-motif	TGACG	MeJA-responsive
TCONS_00106744	CGTCA-motif	CGTCA	MeJA-responsive		TCONS_00109445	TGACG-motif	TGACG	MeJA-responsive
TCONS_00106755	CGTCA-motif	CGTCA	MeJA-responsive		TCONS_00110826	TGACG-motif	TGACG	MeJA-responsive
TCONS_00106755	CGTCA-motif	CGTCA	MeJA-responsive		TCONS_00110826	TGACG-motif	TGACG	MeJA-responsive
TCONS_00106755	CGTCA-motif	CGTCA	MeJA-responsive		TCONS_00111457	TGACG-motif	TGACG	MeJA-responsive
TCONS_00106755	CGTCA-motif	CGTCA	MeJA-responsive		TCONS_00114729	TGACG-motif	TGACG	MeJA-responsive
TCONS_00106755	CGTCA-motif	CGTCA	MeJA-responsive		TCONS_00114832	TGACG-motif	TGACG	MeJA-responsive
TCONS_00106755	CGTCA-motif	CGTCA	MeJA-responsive		TCONS_00115111	TGACG-motif	TGACG	MeJA-responsive
TCONS_00106755	CGTCA-motif	CGTCA	MeJA-responsive		TCONS_00115795	TGACG-motif	TGACG	MeJA-responsive
TCONS_00108492	CGTCA-motif	CGTCA	MeJA-responsive		TCONS_00116633	TGACG-motif	TGACG	MeJA-responsive
TCONS_00108492	CGTCA-motif	CGTCA	MeJA-responsive		TCONS_00116633	TGACG-motif	TGACG	MeJA-responsive
TCONS_00108492	CGTCA-motif	CGTCA	MeJA-responsive		TCONS_00117083	TGACG-motif	TGACG	MeJA-responsive
TCONS_00112024	CGTCA-motif	CGTCA	MeJA-responsive		TCONS_00120372	TGACG-motif	TGACG	MeJA-responsive
TCONS_00113053	CGTCA-motif	CGTCA	MeJA-responsive		TCONS_00121854	TGACG-motif	TGACG	MeJA-responsive
TCONS_00116174	CGTCA-motif	CGTCA	MeJA-responsive		TCONS_00122763	TGACG-motif	TGACG	MeJA-responsive
TCONS_00116174	CGTCA-motif	CGTCA	MeJA-responsive		TCONS_00122763	TGACG-motif	TGACG	MeJA-responsive
TCONS_00118947	CGTCA-motif	CGTCA	MeJA-responsive		TCONS_00124508	TGACG-motif	TGACG	MeJA-responsive
TCONS_00118947	CGTCA-motif	CGTCA	MeJA-responsive		TCONS_00124508	TGACG-motif	TGACG	MeJA-responsive
TCONS_00119210	CGTCA-motif	CGTCA	MeJA-responsive		TCONS_00125871	TGACG-motif	TGACG	MeJA-responsive
TCONS_00119210	CGTCA-motif	CGTCA	MeJA-responsive		TCONS_00125871	TGACG-motif	TGACG	MeJA-responsive
TCONS_00120946	CGTCA-motif	CGTCA	MeJA-responsive		TCONS_00129901	TGACG-motif	TGACG	MeJA-responsive
TCONS_00120946	CGTCA-motif	CGTCA	MeJA-responsive		TCONS_00129901	TGACG-motif	TGACG	MeJA-responsive
TCONS_00123095	CGTCA-motif	CGTCA	MeJA-responsive		TCONS_00129901	TGACG-motif	TGACG	MeJA-responsive
TCONS_00123095	CGTCA-motif	CGTCA	MeJA-responsive		TCONS_00131321	TGACG-motif	TGACG	MeJA-responsive
TCONS_00125415	CGTCA-motif	CGTCA	MeJA-responsive		TCONS_00131321	TGACG-motif	TGACG	MeJA-responsive
TCONS_00125651	CGTCA-motif	CGTCA	MeJA-responsive		TCONS_00131340	TGACG-motif	TGACG	MeJA-responsive
TCONS_00125651	CGTCA-motif	CGTCA	MeJA-responsive		TCONS_00135123	TGACG-motif	TGACG	MeJA-responsive
TCONS_00125651	CGTCA-motif	CGTCA	MeJA-responsive		TCONS_00135123	TGACG-motif	TGACG	MeJA-responsive
TCONS_00127413	CGTCA-motif	CGTCA	MeJA-responsive		TCONS_00135123	TGACG-motif	TGACG	MeJA-responsive
TCONS_00127413	CGTCA-motif	CGTCA	MeJA-responsive		TCONS_00135123	TGACG-motif	TGACG	MeJA-responsive
TCONS_00129206	CGTCA-motif	CGTCA	MeJA-responsive		TCONS_00135123	TGACG-motif	TGACG	MeJA-responsive
TCONS_00129206	CGTCA-motif	CGTCA	MeJA-responsive		TCONS_00135123	TGACG-motif	TGACG	MeJA-responsive
TCONS_00129206	CGTCA-motif	CGTCA	MeJA-responsive		TCONS_00135915	TGACG-motif	TGACG	MeJA-responsive
TCONS_00130273	CGTCA-motif	CGTCA	MeJA-responsive		TCONS_00135968	TGACG-motif	TGACG	MeJA-responsive
TCONS_00130273	CGTCA-motif	CGTCA	MeJA-responsive		TCONS_00136586	TGACG-motif	TGACG	MeJA-responsive
TCONS_00130273	CGTCA-motif	CGTCA	MeJA-responsive		TCONS_00136586	TGACG-motif	TGACG	MeJA-responsive
TCONS_00130273	CGTCA-motif	CGTCA	MeJA-responsive		TCONS_00136586	TGACG-motif	TGACG	MeJA-responsive
TCONS_00132056	CGTCA-motif	CGTCA	MeJA-responsive		TCONS_00137259	TGACG-motif	TGACG	MeJA-responsive
TCONS_00132056	CGTCA-motif	CGTCA	MeJA-responsive		TCONS_00137259	TGACG-motif	TGACG	MeJA-responsive
TCONS_00132369	CGTCA-motif	CGTCA	MeJA-responsive		TCONS_00137259	TGACG-motif	TGACG	MeJA-responsive
TCONS_00132369	CGTCA-motif	CGTCA	MeJA-responsive		TCONS_00138214	TGACG-motif	TGACG	MeJA-responsive
TCONS_00132377	CGTCA-motif	CGTCA	MeJA-responsive		TCONS_00140067	TGACG-motif	TGACG	MeJA-responsive
TCONS_00132378	CGTCA-motif	CGTCA	MeJA-responsive		TCONS_00140182	TGACG-motif	TGACG	MeJA-responsive
TCONS_00132378	CGTCA-motif	CGTCA	MeJA-responsive		TCONS_00141215	TGACG-motif	TGACG	MeJA-responsive
TCONS_00132418	CGTCA-motif	CGTCA	MeJA-responsive		TCONS_00141229	TGACG-motif	TGACG	MeJA-responsive
TCONS_00132418	CGTCA-motif	CGTCA	MeJA-responsive		TCONS_00141229	TGACG-motif	TGACG	MeJA-responsive
TCONS_00132418	CGTCA-motif	CGTCA	MeJA-responsive		TCONS_00142420	TGACG-motif	TGACG	MeJA-responsive
TCONS_00132420	CGTCA-motif	CGTCA	MeJA-responsive		TCONS_00142753	TGACG-motif	TGACG	MeJA-responsive
TCONS_00132420	CGTCA-motif	CGTCA	MeJA-responsive		TCONS_00142753	TGACG-motif	TGACG	MeJA-responsive
TCONS_00132420	CGTCA-motif	CGTCA	MeJA-responsive		TCONS_00144656	TGACG-motif	TGACG	MeJA-responsive
TCONS_00132420	CGTCA-motif	CGTCA	MeJA-responsive		TCONS_00001446	TGACG-motif	TGACG	MeJA-responsive
TCONS_00134574	CGTCA-motif	CGTCA	MeJA-responsive		TCONS_00001741	TGACG-motif	TGACG	MeJA-responsive
TCONS_00134574	CGTCA-motif	CGTCA	MeJA-responsive		TCONS_00002581	TGACG-motif	TGACG	MeJA-responsive
TCONS_00135054	CGTCA-motif	CGTCA	MeJA-responsive		TCONS_00002581	TGACG-motif	TGACG	MeJA-responsive
TCONS_00135054	CGTCA-motif	CGTCA	MeJA-responsive		TCONS_00003125	TGACG-motif	TGACG	MeJA-responsive
TCONS_00135376	CGTCA-motif	CGTCA	MeJA-responsive		TCONS_00004993	TGACG-motif	TGACG	MeJA-responsive
TCONS_00135376	CGTCA-motif	CGTCA	MeJA-responsive		TCONS_00004993	TGACG-motif	TGACG	MeJA-responsive
TCONS_00135378	CGTCA-motif	CGTCA	MeJA-responsive		TCONS_00004993	TGACG-motif	TGACG	MeJA-responsive
TCONS_00135378	CGTCA-motif	CGTCA	MeJA-responsive		TCONS_00004993	TGACG-motif	TGACG	MeJA-responsive
TCONS_00136591	CGTCA-motif	CGTCA	MeJA-responsive		TCONS_00005674	TGACG-motif	TGACG	MeJA-responsive
TCONS_00137597	CGTCA-motif	CGTCA	MeJA-responsive		TCONS_00013381	TGACG-motif	TGACG	MeJA-responsive
TCONS_00137928	CGTCA-motif	CGTCA	MeJA-responsive		TCONS_00013381	TGACG-motif	TGACG	MeJA-responsive
TCONS_00139795	CGTCA-motif	CGTCA	MeJA-responsive		TCONS_00013475	TGACG-motif	TGACG	MeJA-responsive
TCONS_00140769	CGTCA-motif	CGTCA	MeJA-responsive		TCONS_00013475	TGACG-motif	TGACG	MeJA-responsive
TCONS_00141854	CGTCA-motif	CGTCA	MeJA-responsive		TCONS_00014951	TGACG-motif	TGACG	MeJA-responsive
TCONS_00142313	CGTCA-motif	CGTCA	MeJA-responsive		TCONS_00017287	TGACG-motif	TGACG	MeJA-responsive
TCONS_00142314	CGTCA-motif	CGTCA	MeJA-responsive		TCONS_00017287	TGACG-motif	TGACG	MeJA-responsive
TCONS_00142776	CGTCA-motif	CGTCA	MeJA-responsive		TCONS_00017287	TGACG-motif	TGACG	MeJA-responsive
TCONS_00143577	CGTCA-motif	CGTCA	MeJA-responsive		TCONS_00017640	TGACG-motif	TGACG	MeJA-responsive
TCONS_00143577	CGTCA-motif	CGTCA	MeJA-responsive		TCONS_00017640	TGACG-motif	TGACG	MeJA-responsive
TCONS_00143577	CGTCA-motif	CGTCA	MeJA-responsive		TCONS_00020957	TGACG-motif	TGACG	MeJA-responsive
TCONS_00144759	CGTCA-motif	CGTCA	MeJA-responsive		TCONS_00020957	TGACG-motif	TGACG	MeJA-responsive
TCONS_00144869	CGTCA-motif	CGTCA	MeJA-responsive		TCONS_00034447	TGACG-motif	TGACG	MeJA-responsive
TCONS_00000317	TGACG-motif	TGACG	MeJA-responsive		TCONS_00035578	TGACG-motif	TGACG	MeJA-responsive
TCONS_00000317	TGACG-motif	TGACG	MeJA-responsive		TCONS_00036581	TGACG-motif	TGACG	MeJA-responsive
TCONS_00000734	TGACG-motif	TGACG	MeJA-responsive		TCONS_00036581	TGACG-motif	TGACG	MeJA-responsive
TCONS_00001783	TGACG-motif	TGACG	MeJA-responsive		TCONS_00036881	TGACG-motif	TGACG	MeJA-responsive
TCONS_00002328	TGACG-motif	TGACG	MeJA-responsive		TCONS_00036881	TGACG-motif	TGACG	MeJA-responsive
TCONS_00002794	TGACG-motif	TGACG	MeJA-responsive		TCONS_00037217	TGACG-motif	TGACG	MeJA-responsive
TCONS_00002794	TGACG-motif	TGACG	MeJA-responsive		TCONS_00039018	TGACG-motif	TGACG	MeJA-responsive
TCONS_00002794	TGACG-motif	TGACG	MeJA-responsive		TCONS_00045097	TGACG-motif	TGACG	MeJA-responsive
TCONS_00002794	TGACG-motif	TGACG	MeJA-responsive		TCONS_00045825	TGACG-motif	TGACG	MeJA-responsive
TCONS_00004496	TGACG-motif	TGACG	MeJA-responsive		TCONS_00046744	TGACG-motif	TGACG	MeJA-responsive
TCONS_00005938	TGACG-motif	TGACG	MeJA-responsive		TCONS_00046744	TGACG-motif	TGACG	MeJA-responsive
TCONS_00005938	TGACG-motif	TGACG	MeJA-responsive		TCONS_00047515	TGACG-motif	TGACG	MeJA-responsive
TCONS_00008511	TGACG-motif	TGACG	MeJA-responsive		TCONS_00047874	TGACG-motif	TGACG	MeJA-responsive
TCONS_00008511	TGACG-motif	TGACG	MeJA-responsive		TCONS_00052489	TGACG-motif	TGACG	MeJA-responsive
TCONS_00008511	TGACG-motif	TGACG	MeJA-responsive		TCONS_00052489	TGACG-motif	TGACG	MeJA-responsive
TCONS_00008511	TGACG-motif	TGACG	MeJA-responsive		TCONS_00052489	TGACG-motif	TGACG	MeJA-responsive
TCONS_00008511	TGACG-motif	TGACG	MeJA-responsive		TCONS_00052489	TGACG-motif	TGACG	MeJA-responsive
TCONS_00008712	TGACG-motif	TGACG	MeJA-responsive		TCONS_00052489	TGACG-motif	TGACG	MeJA-responsive
TCONS_00008712	TGACG-motif	TGACG	MeJA-responsive		TCONS_00052489	TGACG-motif	TGACG	MeJA-responsive
TCONS_00008712	TGACG-motif	TGACG	MeJA-responsive		TCONS_00052896	TGACG-motif	TGACG	MeJA-responsive
TCONS_00010053	TGACG-motif	TGACG	MeJA-responsive		TCONS_00052896	TGACG-motif	TGACG	MeJA-responsive
TCONS_00010053	TGACG-motif	TGACG	MeJA-responsive		TCONS_00053372	TGACG-motif	TGACG	MeJA-responsive
TCONS_00010053	TGACG-motif	TGACG	MeJA-responsive		TCONS_00054449	TGACG-motif	TGACG	MeJA-responsive
TCONS_00010345	TGACG-motif	TGACG	MeJA-responsive		TCONS_00054603	TGACG-motif	TGACG	MeJA-responsive
TCONS_00012362	TGACG-motif	TGACG	MeJA-responsive		TCONS_00054603	TGACG-motif	TGACG	MeJA-responsive
TCONS_00016673	TGACG-motif	TGACG	MeJA-responsive		TCONS_00056126	TGACG-motif	TGACG	MeJA-responsive
TCONS_00017361	TGACG-motif	TGACG	MeJA-responsive		TCONS_00057537	TGACG-motif	TGACG	MeJA-responsive
TCONS_00017361	TGACG-motif	TGACG	MeJA-responsive		TCONS_00057537	TGACG-motif	TGACG	MeJA-responsive
TCONS_00017361	TGACG-motif	TGACG	MeJA-responsive		TCONS_00057537	TGACG-motif	TGACG	MeJA-responsive
TCONS_00017361	TGACG-motif	TGACG	MeJA-responsive		TCONS_00058451	TGACG-motif	TGACG	MeJA-responsive
TCONS_00017361	TGACG-motif	TGACG	MeJA-responsive		TCONS_00058536	TGACG-motif	TGACG	MeJA-responsive
TCONS_00017450	TGACG-motif	TGACG	MeJA-responsive		TCONS_00058536	TGACG-motif	TGACG	MeJA-responsive
TCONS_00017450	TGACG-motif	TGACG	MeJA-responsive		TCONS_00058536	TGACG-motif	TGACG	MeJA-responsive
TCONS_00017618	TGACG-motif	TGACG	MeJA-responsive		TCONS_00058536	TGACG-motif	TGACG	MeJA-responsive
TCONS_00018129	TGACG-motif	TGACG	MeJA-responsive		TCONS_00058536	TGACG-motif	TGACG	MeJA-responsive
TCONS_00018129	TGACG-motif	TGACG	MeJA-responsive		TCONS_00060306	TGACG-motif	TGACG	MeJA-responsive
TCONS_00018351	TGACG-motif	TGACG	MeJA-responsive		TCONS_00061023	TGACG-motif	TGACG	MeJA-responsive
TCONS_00018887	TGACG-motif	TGACG	MeJA-responsive		TCONS_00061587	TGACG-motif	TGACG	MeJA-responsive
TCONS_00018887	TGACG-motif	TGACG	MeJA-responsive		TCONS_00061587	TGACG-motif	TGACG	MeJA-responsive
TCONS_00018887	TGACG-motif	TGACG	MeJA-responsive		TCONS_00063892	TGACG-motif	TGACG	MeJA-responsive
TCONS_00018887	TGACG-motif	TGACG	MeJA-responsive		TCONS_00067592	TGACG-motif	TGACG	MeJA-responsive
TCONS_00019042	TGACG-motif	TGACG	MeJA-responsive		TCONS_00067592	TGACG-motif	TGACG	MeJA-responsive
TCONS_00020174	TGACG-motif	TGACG	MeJA-responsive		TCONS_00069138	TGACG-motif	TGACG	MeJA-responsive
TCONS_00020174	TGACG-motif	TGACG	MeJA-responsive		TCONS_00069138	TGACG-motif	TGACG	MeJA-responsive
TCONS_00021009	TGACG-motif	TGACG	MeJA-responsive		TCONS_00069433	TGACG-motif	TGACG	MeJA-responsive
TCONS_00021009	TGACG-motif	TGACG	MeJA-responsive		TCONS_00069433	TGACG-motif	TGACG	MeJA-responsive
TCONS_00021009	TGACG-motif	TGACG	MeJA-responsive		TCONS_00069433	TGACG-motif	TGACG	MeJA-responsive
TCONS_00021499	TGACG-motif	TGACG	MeJA-responsive		TCONS_00070263	TGACG-motif	TGACG	MeJA-responsive
TCONS_00021499	TGACG-motif	TGACG	MeJA-responsive		TCONS_00071702	TGACG-motif	TGACG	MeJA-responsive
TCONS_00021499	TGACG-motif	TGACG	MeJA-responsive		TCONS_00071702	TGACG-motif	TGACG	MeJA-responsive
TCONS_00022835	TGACG-motif	TGACG	MeJA-responsive		TCONS_00071702	TGACG-motif	TGACG	MeJA-responsive
TCONS_00024465	TGACG-motif	TGACG	MeJA-responsive		TCONS_00072490	TGACG-motif	TGACG	MeJA-responsive
TCONS_00024465	TGACG-motif	TGACG	MeJA-responsive		TCONS_00072490	TGACG-motif	TGACG	MeJA-responsive
TCONS_00025835	TGACG-motif	TGACG	MeJA-responsive		TCONS_00072490	TGACG-motif	TGACG	MeJA-responsive
TCONS_00027514	TGACG-motif	TGACG	MeJA-responsive		TCONS_00073951	TGACG-motif	TGACG	MeJA-responsive
TCONS_00027514	TGACG-motif	TGACG	MeJA-responsive		TCONS_00075230	TGACG-motif	TGACG	MeJA-responsive
TCONS_00027868	TGACG-motif	TGACG	MeJA-responsive		TCONS_00078360	TGACG-motif	TGACG	MeJA-responsive
TCONS_00027868	TGACG-motif	TGACG	MeJA-responsive		TCONS_00078360	TGACG-motif	TGACG	MeJA-responsive
TCONS_00027868	TGACG-motif	TGACG	MeJA-responsive		TCONS_00078360	TGACG-motif	TGACG	MeJA-responsive
TCONS_00028253	TGACG-motif	TGACG	MeJA-responsive		TCONS_00078384	TGACG-motif	TGACG	MeJA-responsive
TCONS_00031833	TGACG-motif	TGACG	MeJA-responsive		TCONS_00082087	TGACG-motif	TGACG	MeJA-responsive
TCONS_00031833	TGACG-motif	TGACG	MeJA-responsive		TCONS_00082087	TGACG-motif	TGACG	MeJA-responsive
TCONS_00032261	TGACG-motif	TGACG	MeJA-responsive		TCONS_00082737	TGACG-motif	TGACG	MeJA-responsive
TCONS_00032598	TGACG-motif	TGACG	MeJA-responsive		TCONS_00083386	TGACG-motif	TGACG	MeJA-responsive
TCONS_00032598	TGACG-motif	TGACG	MeJA-responsive		TCONS_00085467	TGACG-motif	TGACG	MeJA-responsive
TCONS_00032835	TGACG-motif	TGACG	MeJA-responsive		TCONS_00085467	TGACG-motif	TGACG	MeJA-responsive
TCONS_00033342	TGACG-motif	TGACG	MeJA-responsive		TCONS_00085467	TGACG-motif	TGACG	MeJA-responsive
TCONS_00033343	TGACG-motif	TGACG	MeJA-responsive		TCONS_00087842	TGACG-motif	TGACG	MeJA-responsive
TCONS_00033443	TGACG-motif	TGACG	MeJA-responsive		TCONS_00092347	TGACG-motif	TGACG	MeJA-responsive
TCONS_00035198	TGACG-motif	TGACG	MeJA-responsive		TCONS_00092654	TGACG-motif	TGACG	MeJA-responsive
TCONS_00035557	TGACG-motif	TGACG	MeJA-responsive		TCONS_00092654	TGACG-motif	TGACG	MeJA-responsive
TCONS_00035557	TGACG-motif	TGACG	MeJA-responsive		TCONS_00097994	TGACG-motif	TGACG	MeJA-responsive
TCONS_00035557	TGACG-motif	TGACG	MeJA-responsive		TCONS_00098689	TGACG-motif	TGACG	MeJA-responsive
TCONS_00036653	TGACG-motif	TGACG	MeJA-responsive		TCONS_00098689	TGACG-motif	TGACG	MeJA-responsive
TCONS_00037532	TGACG-motif	TGACG	MeJA-responsive		TCONS_00099768	TGACG-motif	TGACG	MeJA-responsive
TCONS_00037532	TGACG-motif	TGACG	MeJA-responsive		TCONS_00099768	TGACG-motif	TGACG	MeJA-responsive
TCONS_00037532	TGACG-motif	TGACG	MeJA-responsive		TCONS_00099842	TGACG-motif	TGACG	MeJA-responsive
TCONS_00037532	TGACG-motif	TGACG	MeJA-responsive		TCONS_00102779	TGACG-motif	TGACG	MeJA-responsive
TCONS_00037532	TGACG-motif	TGACG	MeJA-responsive		TCONS_00102779	TGACG-motif	TGACG	MeJA-responsive
TCONS_00037532	TGACG-motif	TGACG	MeJA-responsive		TCONS_00102779	TGACG-motif	TGACG	MeJA-responsive
TCONS_00038353	TGACG-motif	TGACG	MeJA-responsive		TCONS_00104377	TGACG-motif	TGACG	MeJA-responsive
TCONS_00039749	TGACG-motif	TGACG	MeJA-responsive		TCONS_00105093	TGACG-motif	TGACG	MeJA-responsive
TCONS_00039749	TGACG-motif	TGACG	MeJA-responsive		TCONS_00109443	TGACG-motif	TGACG	MeJA-responsive
TCONS_00040082	TGACG-motif	TGACG	MeJA-responsive		TCONS_00109443	TGACG-motif	TGACG	MeJA-responsive
TCONS_00040082	TGACG-motif	TGACG	MeJA-responsive		TCONS_00109443	TGACG-motif	TGACG	MeJA-responsive
TCONS_00040222	TGACG-motif	TGACG	MeJA-responsive		TCONS_00109445	TGACG-motif	TGACG	MeJA-responsive
TCONS_00042744	TGACG-motif	TGACG	MeJA-responsive		TCONS_00110826	TGACG-motif	TGACG	MeJA-responsive
TCONS_00042744	TGACG-motif	TGACG	MeJA-responsive		TCONS_00110826	TGACG-motif	TGACG	MeJA-responsive
TCONS_00042744	TGACG-motif	TGACG	MeJA-responsive		TCONS_00111457	TGACG-motif	TGACG	MeJA-responsive
TCONS_00042744	TGACG-motif	TGACG	MeJA-responsive		TCONS_00114729	TGACG-motif	TGACG	MeJA-responsive
TCONS_00042744	TGACG-motif	TGACG	MeJA-responsive		TCONS_00114832	TGACG-motif	TGACG	MeJA-responsive
TCONS_00042907	TGACG-motif	TGACG	MeJA-responsive		TCONS_00115111	TGACG-motif	TGACG	MeJA-responsive
TCONS_00042907	TGACG-motif	TGACG	MeJA-responsive		TCONS_00115795	TGACG-motif	TGACG	MeJA-responsive
TCONS_00042907	TGACG-motif	TGACG	MeJA-responsive		TCONS_00116633	TGACG-motif	TGACG	MeJA-responsive
TCONS_00043348	TGACG-motif	TGACG	MeJA-responsive		TCONS_00116633	TGACG-motif	TGACG	MeJA-responsive
TCONS_00043404	TGACG-motif	TGACG	MeJA-responsive		TCONS_00117083	TGACG-motif	TGACG	MeJA-responsive
TCONS_00043404	TGACG-motif	TGACG	MeJA-responsive		TCONS_00120372	TGACG-motif	TGACG	MeJA-responsive
TCONS_00043404	TGACG-motif	TGACG	MeJA-responsive		TCONS_00121854	TGACG-motif	TGACG	MeJA-responsive
TCONS_00043801	TGACG-motif	TGACG	MeJA-responsive		TCONS_00122763	TGACG-motif	TGACG	MeJA-responsive
TCONS_00043801	TGACG-motif	TGACG	MeJA-responsive		TCONS_00122763	TGACG-motif	TGACG	MeJA-responsive
TCONS_00043801	TGACG-motif	TGACG	MeJA-responsive		TCONS_00124508	TGACG-motif	TGACG	MeJA-responsive
TCONS_00044102	TGACG-motif	TGACG	MeJA-responsive		TCONS_00124508	TGACG-motif	TGACG	MeJA-responsive
TCONS_00045466	TGACG-motif	TGACG	MeJA-responsive		TCONS_00125871	TGACG-motif	TGACG	MeJA-responsive
TCONS_00046139	TGACG-motif	TGACG	MeJA-responsive		TCONS_00125871	TGACG-motif	TGACG	MeJA-responsive
TCONS_00048662	TGACG-motif	TGACG	MeJA-responsive		TCONS_00129901	TGACG-motif	TGACG	MeJA-responsive
TCONS_00048662	TGACG-motif	TGACG	MeJA-responsive		TCONS_00129901	TGACG-motif	TGACG	MeJA-responsive
TCONS_00048662	TGACG-motif	TGACG	MeJA-responsive		TCONS_00129901	TGACG-motif	TGACG	MeJA-responsive
TCONS_00048662	TGACG-motif	TGACG	MeJA-responsive		TCONS_00131321	TGACG-motif	TGACG	MeJA-responsive
TCONS_00048662	TGACG-motif	TGACG	MeJA-responsive		TCONS_00131321	TGACG-motif	TGACG	MeJA-responsive
TCONS_00050870	TGACG-motif	TGACG	MeJA-responsive		TCONS_00131340	TGACG-motif	TGACG	MeJA-responsive
TCONS_00050870	TGACG-motif	TGACG	MeJA-responsive		TCONS_00135123	TGACG-motif	TGACG	MeJA-responsive
TCONS_00051576	TGACG-motif	TGACG	MeJA-responsive		TCONS_00135123	TGACG-motif	TGACG	MeJA-responsive
TCONS_00052610	TGACG-motif	TGACG	MeJA-responsive		TCONS_00135123	TGACG-motif	TGACG	MeJA-responsive
TCONS_00052610	TGACG-motif	TGACG	MeJA-responsive		TCONS_00135123	TGACG-motif	TGACG	MeJA-responsive
TCONS_00053147	TGACG-motif	TGACG	MeJA-responsive		TCONS_00135123	TGACG-motif	TGACG	MeJA-responsive
TCONS_00054541	TGACG-motif	TGACG	MeJA-responsive		TCONS_00135123	TGACG-motif	TGACG	MeJA-responsive
TCONS_00057133	TGACG-motif	TGACG	MeJA-responsive		TCONS_00135915	TGACG-motif	TGACG	MeJA-responsive
TCONS_00057133	TGACG-motif	TGACG	MeJA-responsive		TCONS_00135968	TGACG-motif	TGACG	MeJA-responsive
TCONS_00057636	TGACG-motif	TGACG	MeJA-responsive		TCONS_00136586	TGACG-motif	TGACG	MeJA-responsive
TCONS_00059869	TGACG-motif	TGACG	MeJA-responsive		TCONS_00136586	TGACG-motif	TGACG	MeJA-responsive
TCONS_00059869	TGACG-motif	TGACG	MeJA-responsive		TCONS_00136586	TGACG-motif	TGACG	MeJA-responsive
TCONS_00059869	TGACG-motif	TGACG	MeJA-responsive		TCONS_00137259	TGACG-motif	TGACG	MeJA-responsive
TCONS_00059870	TGACG-motif	TGACG	MeJA-responsive		TCONS_00137259	TGACG-motif	TGACG	MeJA-responsive
TCONS_00059870	TGACG-motif	TGACG	MeJA-responsive		TCONS_00137259	TGACG-motif	TGACG	MeJA-responsive
TCONS_00060098	TGACG-motif	TGACG	MeJA-responsive		TCONS_00138214	TGACG-motif	TGACG	MeJA-responsive
TCONS_00060191	TGACG-motif	TGACG	MeJA-responsive		TCONS_00140067	TGACG-motif	TGACG	MeJA-responsive
TCONS_00060191	TGACG-motif	TGACG	MeJA-responsive		TCONS_00140182	TGACG-motif	TGACG	MeJA-responsive
TCONS_00060582	TGACG-motif	TGACG	MeJA-responsive		TCONS_00141215	TGACG-motif	TGACG	MeJA-responsive
TCONS_00061423	TGACG-motif	TGACG	MeJA-responsive		TCONS_00141229	TGACG-motif	TGACG	MeJA-responsive
TCONS_00061423	TGACG-motif	TGACG	MeJA-responsive		TCONS_00141229	TGACG-motif	TGACG	MeJA-responsive
TCONS_00063370	TGACG-motif	TGACG	MeJA-responsive		TCONS_00142420	TGACG-motif	TGACG	MeJA-responsive
TCONS_00063370	TGACG-motif	TGACG	MeJA-responsive		TCONS_00142753	TGACG-motif	TGACG	MeJA-responsive
TCONS_00063370	TGACG-motif	TGACG	MeJA-responsive		TCONS_00142753	TGACG-motif	TGACG	MeJA-responsive
TCONS_00063402	TGACG-motif	TGACG	MeJA-responsive		TCONS_00144656	TGACG-motif	TGACG	MeJA-responsive
TCONS_00063448	TGACG-motif	TGACG	MeJA-responsive		TCONS_00001446	TGACG-motif	TGACG	MeJA-responsive
TCONS_00063448	TGACG-motif	TGACG	MeJA-responsive		TCONS_00001741	TGACG-motif	TGACG	MeJA-responsive
TCONS_00063448	TGACG-motif	TGACG	MeJA-responsive		TCONS_00002581	TGACG-motif	TGACG	MeJA-responsive
TCONS_00063448	TGACG-motif	TGACG	MeJA-responsive		TCONS_00002581	TGACG-motif	TGACG	MeJA-responsive
TCONS_00063654	TGACG-motif	TGACG	MeJA-responsive		TCONS_00003125	TGACG-motif	TGACG	MeJA-responsive
TCONS_00063654	TGACG-motif	TGACG	MeJA-responsive		TCONS_00004993	TGACG-motif	TGACG	MeJA-responsive
TCONS_00065467	TGACG-motif	TGACG	MeJA-responsive		TCONS_00004993	TGACG-motif	TGACG	MeJA-responsive
TCONS_00066206	TGACG-motif	TGACG	MeJA-responsive		TCONS_00004993	TGACG-motif	TGACG	MeJA-responsive
TCONS_00071037	TGACG-motif	TGACG	MeJA-responsive		TCONS_00004993	TGACG-motif	TGACG	MeJA-responsive
TCONS_00071037	TGACG-motif	TGACG	MeJA-responsive		TCONS_00005674	TGACG-motif	TGACG	MeJA-responsive
TCONS_00071821	TGACG-motif	TGACG	MeJA-responsive		TCONS_00013381	TGACG-motif	TGACG	MeJA-responsive
TCONS_00072028	TGACG-motif	TGACG	MeJA-responsive		TCONS_00013381	TGACG-motif	TGACG	MeJA-responsive
TCONS_00073568	TGACG-motif	TGACG	MeJA-responsive		TCONS_00013475	TGACG-motif	TGACG	MeJA-responsive
TCONS_00073703	TGACG-motif	TGACG	MeJA-responsive		TCONS_00013475	TGACG-motif	TGACG	MeJA-responsive
TCONS_00073703	TGACG-motif	TGACG	MeJA-responsive		TCONS_00014951	TGACG-motif	TGACG	MeJA-responsive
TCONS_00073704	TGACG-motif	TGACG	MeJA-responsive		TCONS_00017287	TGACG-motif	TGACG	MeJA-responsive
TCONS_00073704	TGACG-motif	TGACG	MeJA-responsive		TCONS_00017287	TGACG-motif	TGACG	MeJA-responsive
TCONS_00075724	TGACG-motif	TGACG	MeJA-responsive		TCONS_00017287	TGACG-motif	TGACG	MeJA-responsive
TCONS_00076163	TGACG-motif	TGACG	MeJA-responsive		TCONS_00017640	TGACG-motif	TGACG	MeJA-responsive
TCONS_00076163	TGACG-motif	TGACG	MeJA-responsive		TCONS_00017640	TGACG-motif	TGACG	MeJA-responsive
TCONS_00076163	TGACG-motif	TGACG	MeJA-responsive		TCONS_00020957	TGACG-motif	TGACG	MeJA-responsive
TCONS_00076657	TGACG-motif	TGACG	MeJA-responsive		TCONS_00020957	TGACG-motif	TGACG	MeJA-responsive
TCONS_00076657	TGACG-motif	TGACG	MeJA-responsive		TCONS_00034447	TGACG-motif	TGACG	MeJA-responsive
TCONS_00076657	TGACG-motif	TGACG	MeJA-responsive		TCONS_00035578	TGACG-motif	TGACG	MeJA-responsive
TCONS_00076657	TGACG-motif	TGACG	MeJA-responsive		TCONS_00036581	TGACG-motif	TGACG	MeJA-responsive
TCONS_00076657	TGACG-motif	TGACG	MeJA-responsive		TCONS_00036581	TGACG-motif	TGACG	MeJA-responsive
TCONS_00076671	TGACG-motif	TGACG	MeJA-responsive		TCONS_00036881	TGACG-motif	TGACG	MeJA-responsive
TCONS_00077067	TGACG-motif	TGACG	MeJA-responsive		TCONS_00036881	TGACG-motif	TGACG	MeJA-responsive
TCONS_00078124	TGACG-motif	TGACG	MeJA-responsive		TCONS_00037217	TGACG-motif	TGACG	MeJA-responsive
TCONS_00078124	TGACG-motif	TGACG	MeJA-responsive		TCONS_00039018	TGACG-motif	TGACG	MeJA-responsive
TCONS_00078124	TGACG-motif	TGACG	MeJA-responsive		TCONS_00045097	TGACG-motif	TGACG	MeJA-responsive
TCONS_00078598	TGACG-motif	TGACG	MeJA-responsive		TCONS_00045825	TGACG-motif	TGACG	MeJA-responsive
TCONS_00078840	TGACG-motif	TGACG	MeJA-responsive		TCONS_00046744	TGACG-motif	TGACG	MeJA-responsive
TCONS_00079249	TGACG-motif	TGACG	MeJA-responsive		TCONS_00046744	TGACG-motif	TGACG	MeJA-responsive
TCONS_00079249	TGACG-motif	TGACG	MeJA-responsive		TCONS_00047515	TGACG-motif	TGACG	MeJA-responsive
TCONS_00079249	TGACG-motif	TGACG	MeJA-responsive		TCONS_00047874	TGACG-motif	TGACG	MeJA-responsive
TCONS_00079693	TGACG-motif	TGACG	MeJA-responsive		TCONS_00052489	TGACG-motif	TGACG	MeJA-responsive
TCONS_00079693	TGACG-motif	TGACG	MeJA-responsive		TCONS_00052489	TGACG-motif	TGACG	MeJA-responsive
TCONS_00080456	TGACG-motif	TGACG	MeJA-responsive		TCONS_00052489	TGACG-motif	TGACG	MeJA-responsive
TCONS_00080456	TGACG-motif	TGACG	MeJA-responsive		TCONS_00052489	TGACG-motif	TGACG	MeJA-responsive
TCONS_00081284	TGACG-motif	TGACG	MeJA-responsive		TCONS_00052489	TGACG-motif	TGACG	MeJA-responsive
TCONS_00081391	TGACG-motif	TGACG	MeJA-responsive		TCONS_00052489	TGACG-motif	TGACG	MeJA-responsive
TCONS_00081707	TGACG-motif	TGACG	MeJA-responsive		TCONS_00052896	TGACG-motif	TGACG	MeJA-responsive
TCONS_00082557	TGACG-motif	TGACG	MeJA-responsive		TCONS_00052896	TGACG-motif	TGACG	MeJA-responsive
TCONS_00084395	TGACG-motif	TGACG	MeJA-responsive		TCONS_00053372	TGACG-motif	TGACG	MeJA-responsive
TCONS_00084395	TGACG-motif	TGACG	MeJA-responsive		TCONS_00054449	TGACG-motif	TGACG	MeJA-responsive
TCONS_00084395	TGACG-motif	TGACG	MeJA-responsive		TCONS_00054603	TGACG-motif	TGACG	MeJA-responsive
TCONS_00084432	TGACG-motif	TGACG	MeJA-responsive		TCONS_00054603	TGACG-motif	TGACG	MeJA-responsive
TCONS_00084432	TGACG-motif	TGACG	MeJA-responsive		TCONS_00056126	TGACG-motif	TGACG	MeJA-responsive
TCONS_00084432	TGACG-motif	TGACG	MeJA-responsive		TCONS_00057537	TGACG-motif	TGACG	MeJA-responsive
TCONS_00084432	TGACG-motif	TGACG	MeJA-responsive		TCONS_00057537	TGACG-motif	TGACG	MeJA-responsive
TCONS_00084606	TGACG-motif	TGACG	MeJA-responsive		TCONS_00057537	TGACG-motif	TGACG	MeJA-responsive
TCONS_00084609	TGACG-motif	TGACG	MeJA-responsive		TCONS_00058451	TGACG-motif	TGACG	MeJA-responsive
TCONS_00084609	TGACG-motif	TGACG	MeJA-responsive		TCONS_00058536	TGACG-motif	TGACG	MeJA-responsive
TCONS_00084610	TGACG-motif	TGACG	MeJA-responsive		TCONS_00058536	TGACG-motif	TGACG	MeJA-responsive
TCONS_00084670	TGACG-motif	TGACG	MeJA-responsive		TCONS_00058536	TGACG-motif	TGACG	MeJA-responsive
TCONS_00084670	TGACG-motif	TGACG	MeJA-responsive		TCONS_00058536	TGACG-motif	TGACG	MeJA-responsive
TCONS_00085972	TGACG-motif	TGACG	MeJA-responsive		TCONS_00058536	TGACG-motif	TGACG	MeJA-responsive
TCONS_00085972	TGACG-motif	TGACG	MeJA-responsive		TCONS_00060306	TGACG-motif	TGACG	MeJA-responsive
TCONS_00085972	TGACG-motif	TGACG	MeJA-responsive		TCONS_00061023	TGACG-motif	TGACG	MeJA-responsive
TCONS_00085972	TGACG-motif	TGACG	MeJA-responsive		TCONS_00061587	TGACG-motif	TGACG	MeJA-responsive
TCONS_00086289	TGACG-motif	TGACG	MeJA-responsive		TCONS_00061587	TGACG-motif	TGACG	MeJA-responsive
TCONS_00086289	TGACG-motif	TGACG	MeJA-responsive		TCONS_00063892	TGACG-motif	TGACG	MeJA-responsive
TCONS_00086289	TGACG-motif	TGACG	MeJA-responsive		TCONS_00067592	TGACG-motif	TGACG	MeJA-responsive
TCONS_00086290	TGACG-motif	TGACG	MeJA-responsive		TCONS_00067592	TGACG-motif	TGACG	MeJA-responsive
TCONS_00086290	TGACG-motif	TGACG	MeJA-responsive		TCONS_00069138	TGACG-motif	TGACG	MeJA-responsive
TCONS_00086290	TGACG-motif	TGACG	MeJA-responsive		TCONS_00069138	TGACG-motif	TGACG	MeJA-responsive
TCONS_00086934	TGACG-motif	TGACG	MeJA-responsive		TCONS_00069433	TGACG-motif	TGACG	MeJA-responsive
TCONS_00088353	TGACG-motif	TGACG	MeJA-responsive		TCONS_00069433	TGACG-motif	TGACG	MeJA-responsive
TCONS_00089453	TGACG-motif	TGACG	MeJA-responsive		TCONS_00069433	TGACG-motif	TGACG	MeJA-responsive
TCONS_00089453	TGACG-motif	TGACG	MeJA-responsive		TCONS_00070263	TGACG-motif	TGACG	MeJA-responsive
TCONS_00091163	TGACG-motif	TGACG	MeJA-responsive		TCONS_00071702	TGACG-motif	TGACG	MeJA-responsive
TCONS_00091307	TGACG-motif	TGACG	MeJA-responsive		TCONS_00071702	TGACG-motif	TGACG	MeJA-responsive
TCONS_00091533	TGACG-motif	TGACG	MeJA-responsive		TCONS_00071702	TGACG-motif	TGACG	MeJA-responsive
TCONS_00091533	TGACG-motif	TGACG	MeJA-responsive		TCONS_00072490	TGACG-motif	TGACG	MeJA-responsive
TCONS_00092973	TGACG-motif	TGACG	MeJA-responsive		TCONS_00072490	TGACG-motif	TGACG	MeJA-responsive
TCONS_00093450	TGACG-motif	TGACG	MeJA-responsive		TCONS_00072490	TGACG-motif	TGACG	MeJA-responsive
TCONS_00093450	TGACG-motif	TGACG	MeJA-responsive		TCONS_00073951	TGACG-motif	TGACG	MeJA-responsive
TCONS_00093786	TGACG-motif	TGACG	MeJA-responsive		TCONS_00075230	TGACG-motif	TGACG	MeJA-responsive
TCONS_00096905	TGACG-motif	TGACG	MeJA-responsive		TCONS_00078360	TGACG-motif	TGACG	MeJA-responsive
TCONS_00100123	TGACG-motif	TGACG	MeJA-responsive		TCONS_00078360	TGACG-motif	TGACG	MeJA-responsive
TCONS_00101028	TGACG-motif	TGACG	MeJA-responsive		TCONS_00078360	TGACG-motif	TGACG	MeJA-responsive
TCONS_00101270	TGACG-motif	TGACG	MeJA-responsive		TCONS_00078384	TGACG-motif	TGACG	MeJA-responsive
TCONS_00101374	TGACG-motif	TGACG	MeJA-responsive		TCONS_00082087	TGACG-motif	TGACG	MeJA-responsive
TCONS_00101857	TGACG-motif	TGACG	MeJA-responsive		TCONS_00082087	TGACG-motif	TGACG	MeJA-responsive
TCONS_00101857	TGACG-motif	TGACG	MeJA-responsive		TCONS_00082737	TGACG-motif	TGACG	MeJA-responsive
TCONS_00101874	TGACG-motif	TGACG	MeJA-responsive		TCONS_00083386	TGACG-motif	TGACG	MeJA-responsive
TCONS_00101921	TGACG-motif	TGACG	MeJA-responsive		TCONS_00085467	TGACG-motif	TGACG	MeJA-responsive
TCONS_00101921	TGACG-motif	TGACG	MeJA-responsive		TCONS_00085467	TGACG-motif	TGACG	MeJA-responsive
TCONS_00103608	TGACG-motif	TGACG	MeJA-responsive		TCONS_00085467	TGACG-motif	TGACG	MeJA-responsive
TCONS_00103608	TGACG-motif	TGACG	MeJA-responsive		TCONS_00087842	TGACG-motif	TGACG	MeJA-responsive
TCONS_00104002	TGACG-motif	TGACG	MeJA-responsive		TCONS_00092347	TGACG-motif	TGACG	MeJA-responsive
TCONS_00104002	TGACG-motif	TGACG	MeJA-responsive		TCONS_00092654	TGACG-motif	TGACG	MeJA-responsive
TCONS_00104316	TGACG-motif	TGACG	MeJA-responsive		TCONS_00092654	TGACG-motif	TGACG	MeJA-responsive
TCONS_00105163	TGACG-motif	TGACG	MeJA-responsive		TCONS_00097994	TGACG-motif	TGACG	MeJA-responsive
TCONS_00105163	TGACG-motif	TGACG	MeJA-responsive		TCONS_00098689	TGACG-motif	TGACG	MeJA-responsive
TCONS_00105839	TGACG-motif	TGACG	MeJA-responsive		TCONS_00098689	TGACG-motif	TGACG	MeJA-responsive
TCONS_00106744	TGACG-motif	TGACG	MeJA-responsive		TCONS_00099768	TGACG-motif	TGACG	MeJA-responsive
TCONS_00106744	TGACG-motif	TGACG	MeJA-responsive		TCONS_00099768	TGACG-motif	TGACG	MeJA-responsive
TCONS_00106755	TGACG-motif	TGACG	MeJA-responsive		TCONS_00099842	TGACG-motif	TGACG	MeJA-responsive
TCONS_00106755	TGACG-motif	TGACG	MeJA-responsive		TCONS_00102779	TGACG-motif	TGACG	MeJA-responsive
TCONS_00106755	TGACG-motif	TGACG	MeJA-responsive		TCONS_00102779	TGACG-motif	TGACG	MeJA-responsive
TCONS_00106755	TGACG-motif	TGACG	MeJA-responsive		TCONS_00102779	TGACG-motif	TGACG	MeJA-responsive
TCONS_00106755	TGACG-motif	TGACG	MeJA-responsive		TCONS_00104377	TGACG-motif	TGACG	MeJA-responsive
TCONS_00106755	TGACG-motif	TGACG	MeJA-responsive		TCONS_00105093	TGACG-motif	TGACG	MeJA-responsive
TCONS_00106755	TGACG-motif	TGACG	MeJA-responsive		TCONS_00109443	TGACG-motif	TGACG	MeJA-responsive
TCONS_00108492	TGACG-motif	TGACG	MeJA-responsive		TCONS_00109443	TGACG-motif	TGACG	MeJA-responsive
TCONS_00108492	TGACG-motif	TGACG	MeJA-responsive		TCONS_00109443	TGACG-motif	TGACG	MeJA-responsive
TCONS_00108492	TGACG-motif	TGACG	MeJA-responsive		TCONS_00109445	TGACG-motif	TGACG	MeJA-responsive
TCONS_00112024	TGACG-motif	TGACG	MeJA-responsive		TCONS_00110826	TGACG-motif	TGACG	MeJA-responsive
TCONS_00113053	TGACG-motif	TGACG	MeJA-responsive		TCONS_00110826	TGACG-motif	TGACG	MeJA-responsive
TCONS_00116174	TGACG-motif	TGACG	MeJA-responsive		TCONS_00111457	TGACG-motif	TGACG	MeJA-responsive
TCONS_00116174	TGACG-motif	TGACG	MeJA-responsive		TCONS_00114729	TGACG-motif	TGACG	MeJA-responsive
TCONS_00118947	TGACG-motif	TGACG	MeJA-responsive		TCONS_00114832	TGACG-motif	TGACG	MeJA-responsive
TCONS_00118947	TGACG-motif	TGACG	MeJA-responsive		TCONS_00115111	TGACG-motif	TGACG	MeJA-responsive
TCONS_00119210	TGACG-motif	TGACG	MeJA-responsive		TCONS_00115795	TGACG-motif	TGACG	MeJA-responsive
TCONS_00119210	TGACG-motif	TGACG	MeJA-responsive		TCONS_00116633	TGACG-motif	TGACG	MeJA-responsive
TCONS_00120946	TGACG-motif	TGACG	MeJA-responsive		TCONS_00116633	TGACG-motif	TGACG	MeJA-responsive
TCONS_00120946	TGACG-motif	TGACG	MeJA-responsive		TCONS_00117083	TGACG-motif	TGACG	MeJA-responsive
TCONS_00123095	TGACG-motif	TGACG	MeJA-responsive		TCONS_00120372	TGACG-motif	TGACG	MeJA-responsive
TCONS_00123095	TGACG-motif	TGACG	MeJA-responsive		TCONS_00121854	TGACG-motif	TGACG	MeJA-responsive
TCONS_00125415	TGACG-motif	TGACG	MeJA-responsive		TCONS_00122763	TGACG-motif	TGACG	MeJA-responsive
TCONS_00125651	TGACG-motif	TGACG	MeJA-responsive		TCONS_00122763	TGACG-motif	TGACG	MeJA-responsive
TCONS_00125651	TGACG-motif	TGACG	MeJA-responsive		TCONS_00124508	TGACG-motif	TGACG	MeJA-responsive
TCONS_00125651	TGACG-motif	TGACG	MeJA-responsive		TCONS_00124508	TGACG-motif	TGACG	MeJA-responsive
TCONS_00127413	TGACG-motif	TGACG	MeJA-responsive		TCONS_00125871	TGACG-motif	TGACG	MeJA-responsive
TCONS_00127413	TGACG-motif	TGACG	MeJA-responsive		TCONS_00125871	TGACG-motif	TGACG	MeJA-responsive
TCONS_00129206	TGACG-motif	TGACG	MeJA-responsive		TCONS_00129901	TGACG-motif	TGACG	MeJA-responsive
TCONS_00129206	TGACG-motif	TGACG	MeJA-responsive		TCONS_00129901	TGACG-motif	TGACG	MeJA-responsive
TCONS_00129206	TGACG-motif	TGACG	MeJA-responsive		TCONS_00129901	TGACG-motif	TGACG	MeJA-responsive
TCONS_00130273	TGACG-motif	TGACG	MeJA-responsive		TCONS_00131321	TGACG-motif	TGACG	MeJA-responsive
TCONS_00130273	TGACG-motif	TGACG	MeJA-responsive		TCONS_00131321	TGACG-motif	TGACG	MeJA-responsive
TCONS_00130273	TGACG-motif	TGACG	MeJA-responsive		TCONS_00131340	TGACG-motif	TGACG	MeJA-responsive
TCONS_00130273	TGACG-motif	TGACG	MeJA-responsive		TCONS_00135123	TGACG-motif	TGACG	MeJA-responsive
TCONS_00132056	TGACG-motif	TGACG	MeJA-responsive		TCONS_00135123	TGACG-motif	TGACG	MeJA-responsive
TCONS_00132056	TGACG-motif	TGACG	MeJA-responsive		TCONS_00135123	TGACG-motif	TGACG	MeJA-responsive
TCONS_00132369	TGACG-motif	TGACG	MeJA-responsive		TCONS_00135123	TGACG-motif	TGACG	MeJA-responsive
TCONS_00132369	TGACG-motif	TGACG	MeJA-responsive		TCONS_00135123	TGACG-motif	TGACG	MeJA-responsive
TCONS_00132377	TGACG-motif	TGACG	MeJA-responsive		TCONS_00135123	TGACG-motif	TGACG	MeJA-responsive
TCONS_00132378	TGACG-motif	TGACG	MeJA-responsive		TCONS_00135915	TGACG-motif	TGACG	MeJA-responsive
TCONS_00132378	TGACG-motif	TGACG	MeJA-responsive		TCONS_00135968	TGACG-motif	TGACG	MeJA-responsive
TCONS_00132418	TGACG-motif	TGACG	MeJA-responsive		TCONS_00136586	TGACG-motif	TGACG	MeJA-responsive
TCONS_00132418	TGACG-motif	TGACG	MeJA-responsive		TCONS_00136586	TGACG-motif	TGACG	MeJA-responsive
TCONS_00132418	TGACG-motif	TGACG	MeJA-responsive		TCONS_00136586	TGACG-motif	TGACG	MeJA-responsive
TCONS_00132420	TGACG-motif	TGACG	MeJA-responsive		TCONS_00137259	TGACG-motif	TGACG	MeJA-responsive
TCONS_00132420	TGACG-motif	TGACG	MeJA-responsive		TCONS_00137259	TGACG-motif	TGACG	MeJA-responsive
TCONS_00132420	TGACG-motif	TGACG	MeJA-responsive		TCONS_00137259	TGACG-motif	TGACG	MeJA-responsive
TCONS_00132420	TGACG-motif	TGACG	MeJA-responsive		TCONS_00138214	TGACG-motif	TGACG	MeJA-responsive
TCONS_00134574	TGACG-motif	TGACG	MeJA-responsive		TCONS_00140067	TGACG-motif	TGACG	MeJA-responsive
TCONS_00134574	TGACG-motif	TGACG	MeJA-responsive		TCONS_00140182	TGACG-motif	TGACG	MeJA-responsive
TCONS_00135054	TGACG-motif	TGACG	MeJA-responsive		TCONS_00141215	TGACG-motif	TGACG	MeJA-responsive
TCONS_00135054	TGACG-motif	TGACG	MeJA-responsive		TCONS_00141229	TGACG-motif	TGACG	MeJA-responsive
TCONS_00135376	TGACG-motif	TGACG	MeJA-responsive		TCONS_00141229	TGACG-motif	TGACG	MeJA-responsive
TCONS_00135376	TGACG-motif	TGACG	MeJA-responsive		TCONS_00142420	TGACG-motif	TGACG	MeJA-responsive
TCONS_00135378	TGACG-motif	TGACG	MeJA-responsive		TCONS_00142753	TGACG-motif	TGACG	MeJA-responsive
TCONS_00135378	TGACG-motif	TGACG	MeJA-responsive		TCONS_00142753	TGACG-motif	TGACG	MeJA-responsive
TCONS_00136591	TGACG-motif	TGACG	MeJA-responsive		TCONS_00144656	TGACG-motif	TGACG	MeJA-responsive
TCONS_00137597	TGACG-motif	TGACG	MeJA-responsive		TCONS_00001446	LTR	CCGAAA	low-temperature-responsive
TCONS_00137928	TGACG-motif	TGACG	MeJA-responsive		TCONS_00001741	LTR	CCGAAA	low-temperature-responsive
TCONS_00139795	TGACG-motif	TGACG	MeJA-responsive		TCONS_00001741	LTR	CCGAAA	low-temperature-responsive
TCONS_00140769	TGACG-motif	TGACG	MeJA-responsive		TCONS_00002581	LTR	CCGAAA	low-temperature-responsive
TCONS_00141854	TGACG-motif	TGACG	MeJA-responsive		TCONS_00003125	LTR	CCGAAA	low-temperature-responsive
TCONS_00142313	TGACG-motif	TGACG	MeJA-responsive		TCONS_00004379	LTR	CCGAAA	low-temperature-responsive
TCONS_00142314	TGACG-motif	TGACG	MeJA-responsive		TCONS_00004379	LTR	CCGAAA	low-temperature-responsive
TCONS_00142776	TGACG-motif	TGACG	MeJA-responsive		TCONS_00005455	LTR	CCGAAA	low-temperature-responsive
TCONS_00143577	TGACG-motif	TGACG	MeJA-responsive		TCONS_00005674	LTR	CCGAAA	low-temperature-responsive
TCONS_00143577	TGACG-motif	TGACG	MeJA-responsive		TCONS_00006242	LTR	CCGAAA	low-temperature-responsive
TCONS_00143577	TGACG-motif	TGACG	MeJA-responsive		TCONS_00007427	LTR	CCGAAA	low-temperature-responsive
TCONS_00144759	TGACG-motif	TGACG	MeJA-responsive		TCONS_00013381	LTR	CCGAAA	low-temperature-responsive
TCONS_00144869	TGACG-motif	TGACG	MeJA-responsive		TCONS_00014903	LTR	CCGAAA	low-temperature-responsive
TCONS_00000317	TGACG-motif	TGACG	MeJA-responsive		TCONS_00014903	LTR	CCGAAA	low-temperature-responsive
TCONS_00000317	TGACG-motif	TGACG	MeJA-responsive		TCONS_00014903	LTR	CCGAAA	low-temperature-responsive
TCONS_00000734	TGACG-motif	TGACG	MeJA-responsive		TCONS_00017287	LTR	CCGAAA	low-temperature-responsive
TCONS_00001783	TGACG-motif	TGACG	MeJA-responsive		TCONS_00017640	LTR	CCGAAA	low-temperature-responsive
TCONS_00002328	TGACG-motif	TGACG	MeJA-responsive		TCONS_00028562	LTR	CCGAAA	low-temperature-responsive
TCONS_00002794	TGACG-motif	TGACG	MeJA-responsive		TCONS_00028562	LTR	CCGAAA	low-temperature-responsive
TCONS_00002794	TGACG-motif	TGACG	MeJA-responsive		TCONS_00028562	LTR	CCGAAA	low-temperature-responsive
TCONS_00002794	TGACG-motif	TGACG	MeJA-responsive		TCONS_00028562	LTR	CCGAAA	low-temperature-responsive
TCONS_00002794	TGACG-motif	TGACG	MeJA-responsive		TCONS_00035578	LTR	CCGAAA	low-temperature-responsive
TCONS_00004496	TGACG-motif	TGACG	MeJA-responsive		TCONS_00035578	LTR	CCGAAA	low-temperature-responsive
TCONS_00005938	TGACG-motif	TGACG	MeJA-responsive		TCONS_00035578	LTR	CCGAAA	low-temperature-responsive
TCONS_00005938	TGACG-motif	TGACG	MeJA-responsive		TCONS_00036580	LTR	CCGAAA	low-temperature-responsive
TCONS_00008511	TGACG-motif	TGACG	MeJA-responsive		TCONS_00036580	LTR	CCGAAA	low-temperature-responsive
TCONS_00008511	TGACG-motif	TGACG	MeJA-responsive		TCONS_00037217	LTR	CCGAAA	low-temperature-responsive
TCONS_00008511	TGACG-motif	TGACG	MeJA-responsive		TCONS_00037217	LTR	CCGAAA	low-temperature-responsive
TCONS_00008511	TGACG-motif	TGACG	MeJA-responsive		TCONS_00037218	LTR	CCGAAA	low-temperature-responsive
TCONS_00008511	TGACG-motif	TGACG	MeJA-responsive		TCONS_00037218	LTR	CCGAAA	low-temperature-responsive
TCONS_00008712	TGACG-motif	TGACG	MeJA-responsive		TCONS_00039018	LTR	CCGAAA	low-temperature-responsive
TCONS_00008712	TGACG-motif	TGACG	MeJA-responsive		TCONS_00039057	LTR	CCGAAA	low-temperature-responsive
TCONS_00008712	TGACG-motif	TGACG	MeJA-responsive		TCONS_00039521	LTR	CCGAAA	low-temperature-responsive
TCONS_00010053	TGACG-motif	TGACG	MeJA-responsive		TCONS_00044475	LTR	CCGAAA	low-temperature-responsive
TCONS_00010053	TGACG-motif	TGACG	MeJA-responsive		TCONS_00045825	LTR	CCGAAA	low-temperature-responsive
TCONS_00010053	TGACG-motif	TGACG	MeJA-responsive		TCONS_00047515	LTR	CCGAAA	low-temperature-responsive
TCONS_00010345	TGACG-motif	TGACG	MeJA-responsive		TCONS_00052489	LTR	CCGAAA	low-temperature-responsive
TCONS_00012362	TGACG-motif	TGACG	MeJA-responsive		TCONS_00052489	LTR	CCGAAA	low-temperature-responsive
TCONS_00016673	TGACG-motif	TGACG	MeJA-responsive		TCONS_00052896	LTR	CCGAAA	low-temperature-responsive
TCONS_00017361	TGACG-motif	TGACG	MeJA-responsive		TCONS_00052896	LTR	CCGAAA	low-temperature-responsive
TCONS_00017361	TGACG-motif	TGACG	MeJA-responsive		TCONS_00053372	LTR	CCGAAA	low-temperature-responsive
TCONS_00017361	TGACG-motif	TGACG	MeJA-responsive		TCONS_00054449	LTR	CCGAAA	low-temperature-responsive
TCONS_00017361	TGACG-motif	TGACG	MeJA-responsive		TCONS_00054449	LTR	CCGAAA	low-temperature-responsive
TCONS_00017361	TGACG-motif	TGACG	MeJA-responsive		TCONS_00054603	LTR	CCGAAA	low-temperature-responsive
TCONS_00017450	TGACG-motif	TGACG	MeJA-responsive		TCONS_00054603	LTR	CCGAAA	low-temperature-responsive
TCONS_00017450	TGACG-motif	TGACG	MeJA-responsive		TCONS_00055069	LTR	CCGAAA	low-temperature-responsive
TCONS_00017618	TGACG-motif	TGACG	MeJA-responsive		TCONS_00056126	LTR	CCGAAA	low-temperature-responsive
TCONS_00018129	TGACG-motif	TGACG	MeJA-responsive		TCONS_00057202	LTR	CCGAAA	low-temperature-responsive
TCONS_00018129	TGACG-motif	TGACG	MeJA-responsive		TCONS_00057537	LTR	CCGAAA	low-temperature-responsive
TCONS_00018351	TGACG-motif	TGACG	MeJA-responsive		TCONS_00058451	LTR	CCGAAA	low-temperature-responsive
TCONS_00018887	TGACG-motif	TGACG	MeJA-responsive		TCONS_00061023	LTR	CCGAAA	low-temperature-responsive
TCONS_00018887	TGACG-motif	TGACG	MeJA-responsive		TCONS_00069433	LTR	CCGAAA	low-temperature-responsive
TCONS_00018887	TGACG-motif	TGACG	MeJA-responsive		TCONS_00070263	LTR	CCGAAA	low-temperature-responsive
TCONS_00018887	TGACG-motif	TGACG	MeJA-responsive		TCONS_00072490	LTR	CCGAAA	low-temperature-responsive
TCONS_00019042	TGACG-motif	TGACG	MeJA-responsive		TCONS_00073951	LTR	CCGAAA	low-temperature-responsive
TCONS_00020174	TGACG-motif	TGACG	MeJA-responsive		TCONS_00074853	LTR	CCGAAA	low-temperature-responsive
TCONS_00020174	TGACG-motif	TGACG	MeJA-responsive		TCONS_00074853	LTR	CCGAAA	low-temperature-responsive
TCONS_00021009	TGACG-motif	TGACG	MeJA-responsive		TCONS_00078384	LTR	CCGAAA	low-temperature-responsive
TCONS_00021009	TGACG-motif	TGACG	MeJA-responsive		TCONS_00078384	LTR	CCGAAA	low-temperature-responsive
TCONS_00021009	TGACG-motif	TGACG	MeJA-responsive		TCONS_00082087	LTR	CCGAAA	low-temperature-responsive
TCONS_00021499	TGACG-motif	TGACG	MeJA-responsive		TCONS_00082737	LTR	CCGAAA	low-temperature-responsive
TCONS_00021499	TGACG-motif	TGACG	MeJA-responsive		TCONS_00084965	LTR	CCGAAA	low-temperature-responsive
TCONS_00021499	TGACG-motif	TGACG	MeJA-responsive		TCONS_00084965	LTR	CCGAAA	low-temperature-responsive
TCONS_00022835	TGACG-motif	TGACG	MeJA-responsive		TCONS_00085467	LTR	CCGAAA	low-temperature-responsive
TCONS_00024465	TGACG-motif	TGACG	MeJA-responsive		TCONS_00085467	LTR	CCGAAA	low-temperature-responsive
TCONS_00024465	TGACG-motif	TGACG	MeJA-responsive		TCONS_00098689	LTR	CCGAAA	low-temperature-responsive
TCONS_00025835	TGACG-motif	TGACG	MeJA-responsive		TCONS_00099768	LTR	CCGAAA	low-temperature-responsive
TCONS_00027514	TGACG-motif	TGACG	MeJA-responsive		TCONS_00099842	LTR	CCGAAA	low-temperature-responsive
TCONS_00027514	TGACG-motif	TGACG	MeJA-responsive		TCONS_00099842	LTR	CCGAAA	low-temperature-responsive
TCONS_00027868	TGACG-motif	TGACG	MeJA-responsive		TCONS_00099842	LTR	CCGAAA	low-temperature-responsive
TCONS_00027868	TGACG-motif	TGACG	MeJA-responsive		TCONS_00102327	LTR	CCGAAA	low-temperature-responsive
TCONS_00027868	TGACG-motif	TGACG	MeJA-responsive		TCONS_00102779	LTR	CCGAAA	low-temperature-responsive
TCONS_00028253	TGACG-motif	TGACG	MeJA-responsive		TCONS_00102779	LTR	CCGAAA	low-temperature-responsive
TCONS_00031833	TGACG-motif	TGACG	MeJA-responsive		TCONS_00102779	LTR	CCGAAA	low-temperature-responsive
TCONS_00031833	TGACG-motif	TGACG	MeJA-responsive		TCONS_00102779	LTR	CCGAAA	low-temperature-responsive
TCONS_00032261	TGACG-motif	TGACG	MeJA-responsive		TCONS_00104377	LTR	CCGAAA	low-temperature-responsive
TCONS_00032598	TGACG-motif	TGACG	MeJA-responsive		TCONS_00105093	LTR	CCGAAA	low-temperature-responsive
TCONS_00032598	TGACG-motif	TGACG	MeJA-responsive		TCONS_00105093	LTR	CCGAAA	low-temperature-responsive
TCONS_00032835	TGACG-motif	TGACG	MeJA-responsive		TCONS_00105093	LTR	CCGAAA	low-temperature-responsive
TCONS_00033342	TGACG-motif	TGACG	MeJA-responsive		TCONS_00109169	LTR	CCGAAA	low-temperature-responsive
TCONS_00033343	TGACG-motif	TGACG	MeJA-responsive		TCONS_00109445	LTR	CCGAAA	low-temperature-responsive
TCONS_00033443	TGACG-motif	TGACG	MeJA-responsive		TCONS_00110826	LTR	CCGAAA	low-temperature-responsive
TCONS_00035198	TGACG-motif	TGACG	MeJA-responsive		TCONS_00114729	LTR	CCGAAA	low-temperature-responsive
TCONS_00035557	TGACG-motif	TGACG	MeJA-responsive		TCONS_00117083	LTR	CCGAAA	low-temperature-responsive
TCONS_00035557	TGACG-motif	TGACG	MeJA-responsive		TCONS_00117083	LTR	CCGAAA	low-temperature-responsive
TCONS_00035557	TGACG-motif	TGACG	MeJA-responsive		TCONS_00120315	LTR	CCGAAA	low-temperature-responsive
TCONS_00036653	TGACG-motif	TGACG	MeJA-responsive		TCONS_00122763	LTR	CCGAAA	low-temperature-responsive
TCONS_00037532	TGACG-motif	TGACG	MeJA-responsive		TCONS_00124508	LTR	CCGAAA	low-temperature-responsive
TCONS_00037532	TGACG-motif	TGACG	MeJA-responsive		TCONS_00125110	LTR	CCGAAA	low-temperature-responsive
TCONS_00037532	TGACG-motif	TGACG	MeJA-responsive		TCONS_00125110	LTR	CCGAAA	low-temperature-responsive
TCONS_00037532	TGACG-motif	TGACG	MeJA-responsive		TCONS_00125871	LTR	CCGAAA	low-temperature-responsive
TCONS_00037532	TGACG-motif	TGACG	MeJA-responsive		TCONS_00129834	LTR	CCGAAA	low-temperature-responsive
TCONS_00037532	TGACG-motif	TGACG	MeJA-responsive		TCONS_00129834	LTR	CCGAAA	low-temperature-responsive
TCONS_00038353	TGACG-motif	TGACG	MeJA-responsive		TCONS_00129901	LTR	CCGAAA	low-temperature-responsive
TCONS_00039749	TGACG-motif	TGACG	MeJA-responsive		TCONS_00131321	LTR	CCGAAA	low-temperature-responsive
TCONS_00039749	TGACG-motif	TGACG	MeJA-responsive		TCONS_00131340	LTR	CCGAAA	low-temperature-responsive
TCONS_00040082	TGACG-motif	TGACG	MeJA-responsive		TCONS_00131340	LTR	CCGAAA	low-temperature-responsive
TCONS_00040082	TGACG-motif	TGACG	MeJA-responsive		TCONS_00135123	LTR	CCGAAA	low-temperature-responsive
TCONS_00040222	TGACG-motif	TGACG	MeJA-responsive		TCONS_00135915	LTR	CCGAAA	low-temperature-responsive
TCONS_00042744	TGACG-motif	TGACG	MeJA-responsive		TCONS_00136282	LTR	CCGAAA	low-temperature-responsive
TCONS_00042744	TGACG-motif	TGACG	MeJA-responsive		TCONS_00136282	LTR	CCGAAA	low-temperature-responsive
TCONS_00042744	TGACG-motif	TGACG	MeJA-responsive		TCONS_00136282	LTR	CCGAAA	low-temperature-responsive
TCONS_00042744	TGACG-motif	TGACG	MeJA-responsive		TCONS_00136586	LTR	CCGAAA	low-temperature-responsive
TCONS_00042744	TGACG-motif	TGACG	MeJA-responsive		TCONS_00137259	LTR	CCGAAA	low-temperature-responsive
TCONS_00042907	TGACG-motif	TGACG	MeJA-responsive		TCONS_00137259	LTR	CCGAAA	low-temperature-responsive
TCONS_00042907	TGACG-motif	TGACG	MeJA-responsive		TCONS_00138214	LTR	CCGAAA	low-temperature-responsive
TCONS_00042907	TGACG-motif	TGACG	MeJA-responsive		TCONS_00140067	LTR	CCGAAA	low-temperature-responsive
TCONS_00043348	TGACG-motif	TGACG	MeJA-responsive		TCONS_00140182	LTR	CCGAAA	low-temperature-responsive
TCONS_00043404	TGACG-motif	TGACG	MeJA-responsive		TCONS_00140780	LTR	CCGAAA	low-temperature-responsive
TCONS_00043404	TGACG-motif	TGACG	MeJA-responsive		TCONS_00140780	LTR	CCGAAA	low-temperature-responsive
TCONS_00043404	TGACG-motif	TGACG	MeJA-responsive		TCONS_00141215	LTR	CCGAAA	low-temperature-responsive
TCONS_00043801	TGACG-motif	TGACG	MeJA-responsive		TCONS_00141750	LTR	CCGAAA	low-temperature-responsive
TCONS_00043801	TGACG-motif	TGACG	MeJA-responsive		TCONS_00142420	LTR	CCGAAA	low-temperature-responsive
TCONS_00043801	TGACG-motif	TGACG	MeJA-responsive		TCONS_00007427	MRE	AACCTAA	light-responsive (MYB binding site)
TCONS_00044102	TGACG-motif	TGACG	MeJA-responsive		TCONS_00014951	MRE	AACCTAA	light-responsive (MYB binding site)
TCONS_00045466	TGACG-motif	TGACG	MeJA-responsive		TCONS_00018743	MRE	AACCTAA	light-responsive (MYB binding site)
TCONS_00046139	TGACG-motif	TGACG	MeJA-responsive		TCONS_00025252	MRE	AACCTAA	light-responsive (MYB binding site)
TCONS_00048662	TGACG-motif	TGACG	MeJA-responsive		TCONS_00034306	MRE	AACCTAA	light-responsive (MYB binding site)
TCONS_00048662	TGACG-motif	TGACG	MeJA-responsive		TCONS_00036581	MRE	AACCTAA	light-responsive (MYB binding site)
TCONS_00048662	TGACG-motif	TGACG	MeJA-responsive		TCONS_00037191	MRE	AACCTAA	light-responsive (MYB binding site)
TCONS_00048662	TGACG-motif	TGACG	MeJA-responsive		TCONS_00037191	MRE	AACCTAA	light-responsive (MYB binding site)
TCONS_00048662	TGACG-motif	TGACG	MeJA-responsive		TCONS_00037217	MRE	AACCTAA	light-responsive (MYB binding site)
TCONS_00050870	TGACG-motif	TGACG	MeJA-responsive		TCONS_00037218	MRE	AACCTAA	light-responsive (MYB binding site)
TCONS_00050870	TGACG-motif	TGACG	MeJA-responsive		TCONS_00037218	MRE	AACCTAA	light-responsive (MYB binding site)
TCONS_00051576	TGACG-motif	TGACG	MeJA-responsive		TCONS_00039018	MRE	AACCTAA	light-responsive (MYB binding site)
TCONS_00052610	TGACG-motif	TGACG	MeJA-responsive		TCONS_00039057	MRE	AACCTAA	light-responsive (MYB binding site)
TCONS_00052610	TGACG-motif	TGACG	MeJA-responsive		TCONS_00045825	MRE	AACCTAA	light-responsive (MYB binding site)
TCONS_00053147	TGACG-motif	TGACG	MeJA-responsive		TCONS_00047515	MRE	AACCTAA	light-responsive (MYB binding site)
TCONS_00054541	TGACG-motif	TGACG	MeJA-responsive		TCONS_00053237	MRE	AACCTAA	light-responsive (MYB binding site)
TCONS_00057133	TGACG-motif	TGACG	MeJA-responsive		TCONS_00057537	MRE	AACCTAA	light-responsive (MYB binding site)
TCONS_00057133	TGACG-motif	TGACG	MeJA-responsive		TCONS_00060019	MRE	AACCTAA	light-responsive (MYB binding site)
TCONS_00057636	TGACG-motif	TGACG	MeJA-responsive		TCONS_00060306	MRE	AACCTAA	light-responsive (MYB binding site)
TCONS_00059869	TGACG-motif	TGACG	MeJA-responsive		TCONS_00061587	MRE	AACCTAA	light-responsive (MYB binding site)
TCONS_00059869	TGACG-motif	TGACG	MeJA-responsive		TCONS_00062324	MRE	AACCTAA	light-responsive (MYB binding site)
TCONS_00059869	TGACG-motif	TGACG	MeJA-responsive		TCONS_00069138	MRE	AACCTAA	light-responsive (MYB binding site)
TCONS_00059870	TGACG-motif	TGACG	MeJA-responsive		TCONS_00070263	MRE	AACCTAA	light-responsive (MYB binding site)
TCONS_00059870	TGACG-motif	TGACG	MeJA-responsive		TCONS_00074853	MRE	AACCTAA	light-responsive (MYB binding site)
TCONS_00060098	TGACG-motif	TGACG	MeJA-responsive		TCONS_00075230	MRE	AACCTAA	light-responsive (MYB binding site)
TCONS_00060191	TGACG-motif	TGACG	MeJA-responsive		TCONS_00075230	MRE	AACCTAA	light-responsive (MYB binding site)
TCONS_00060191	TGACG-motif	TGACG	MeJA-responsive		TCONS_00075230	MRE	AACCTAA	light-responsive (MYB binding site)
TCONS_00060582	TGACG-motif	TGACG	MeJA-responsive		TCONS_00078360	MRE	AACCTAA	light-responsive (MYB binding site)
TCONS_00061423	TGACG-motif	TGACG	MeJA-responsive		TCONS_00078360	MRE	AACCTAA	light-responsive (MYB binding site)
TCONS_00061423	TGACG-motif	TGACG	MeJA-responsive		TCONS_00078360	MRE	AACCTAA	light-responsive (MYB binding site)
TCONS_00063370	TGACG-motif	TGACG	MeJA-responsive		TCONS_00083386	MRE	AACCTAA	light-responsive (MYB binding site)
TCONS_00063370	TGACG-motif	TGACG	MeJA-responsive		TCONS_00083386	MRE	AACCTAA	light-responsive (MYB binding site)
TCONS_00063370	TGACG-motif	TGACG	MeJA-responsive		TCONS_00083386	MRE	AACCTAA	light-responsive (MYB binding site)
TCONS_00063402	TGACG-motif	TGACG	MeJA-responsive		TCONS_00084965	MRE	AACCTAA	light-responsive (MYB binding site)
TCONS_00063448	TGACG-motif	TGACG	MeJA-responsive		TCONS_00084965	MRE	AACCTAA	light-responsive (MYB binding site)
TCONS_00063448	TGACG-motif	TGACG	MeJA-responsive		TCONS_00084965	MRE	AACCTAA	light-responsive (MYB binding site)
TCONS_00063448	TGACG-motif	TGACG	MeJA-responsive		TCONS_00092654	MRE	AACCTAA	light-responsive (MYB binding site)
TCONS_00063448	TGACG-motif	TGACG	MeJA-responsive		TCONS_00098689	MRE	AACCTAA	light-responsive (MYB binding site)
TCONS_00063654	TGACG-motif	TGACG	MeJA-responsive		TCONS_00099768	MRE	AACCTAA	light-responsive (MYB binding site)
TCONS_00063654	TGACG-motif	TGACG	MeJA-responsive		TCONS_00105093	MRE	AACCTAA	light-responsive (MYB binding site)
TCONS_00065467	TGACG-motif	TGACG	MeJA-responsive		TCONS_00108472	MRE	AACCTAA	light-responsive (MYB binding site)
TCONS_00066206	TGACG-motif	TGACG	MeJA-responsive		TCONS_00109443	MRE	AACCTAA	light-responsive (MYB binding site)
TCONS_00071037	TGACG-motif	TGACG	MeJA-responsive		TCONS_00110826	MRE	AACCTAA	light-responsive (MYB binding site)
TCONS_00071037	TGACG-motif	TGACG	MeJA-responsive		TCONS_00110826	MRE	AACCTAA	light-responsive (MYB binding site)
TCONS_00071821	TGACG-motif	TGACG	MeJA-responsive		TCONS_00114729	MRE	AACCTAA	light-responsive (MYB binding site)
TCONS_00072028	TGACG-motif	TGACG	MeJA-responsive		TCONS_00120315	MRE	AACCTAA	light-responsive (MYB binding site)
TCONS_00073568	TGACG-motif	TGACG	MeJA-responsive		TCONS_00121854	MRE	AACCTAA	light-responsive (MYB binding site)
TCONS_00073703	TGACG-motif	TGACG	MeJA-responsive		TCONS_00122763	MRE	AACCTAA	light-responsive (MYB binding site)
TCONS_00073703	TGACG-motif	TGACG	MeJA-responsive		TCONS_00124508	MRE	AACCTAA	light-responsive (MYB binding site)
TCONS_00073704	TGACG-motif	TGACG	MeJA-responsive		TCONS_00125110	MRE	AACCTAA	light-responsive (MYB binding site)
TCONS_00073704	TGACG-motif	TGACG	MeJA-responsive		TCONS_00125789	MRE	AACCTAA	light-responsive (MYB binding site)
TCONS_00075724	TGACG-motif	TGACG	MeJA-responsive		TCONS_00125789	MRE	AACCTAA	light-responsive (MYB binding site)
TCONS_00076163	TGACG-motif	TGACG	MeJA-responsive		TCONS_00125789	MRE	AACCTAA	light-responsive (MYB binding site)
TCONS_00076163	TGACG-motif	TGACG	MeJA-responsive		TCONS_00129901	MRE	AACCTAA	light-responsive (MYB binding site)
TCONS_00076163	TGACG-motif	TGACG	MeJA-responsive		TCONS_00129901	MRE	AACCTAA	light-responsive (MYB binding site)
TCONS_00076657	TGACG-motif	TGACG	MeJA-responsive		TCONS_00135123	MRE	AACCTAA	light-responsive (MYB binding site)
TCONS_00076657	TGACG-motif	TGACG	MeJA-responsive		TCONS_00136282	MRE	AACCTAA	light-responsive (MYB binding site)
TCONS_00076657	TGACG-motif	TGACG	MeJA-responsive		TCONS_00138214	MRE	AACCTAA	light-responsive (MYB binding site)
TCONS_00076657	TGACG-motif	TGACG	MeJA-responsive		TCONS_00138214	MRE	AACCTAA	light-responsive (MYB binding site)
TCONS_00076657	TGACG-motif	TGACG	MeJA-responsive		TCONS_00138214	MRE	AACCTAA	light-responsive (MYB binding site)
TCONS_00076671	TGACG-motif	TGACG	MeJA-responsive		TCONS_00138214	MRE	AACCTAA	light-responsive (MYB binding site)
TCONS_00077067	TGACG-motif	TGACG	MeJA-responsive		TCONS_00140067	MRE	AACCTAA	light-responsive (MYB binding site)
TCONS_00078124	TGACG-motif	TGACG	MeJA-responsive		TCONS_00140067	MRE	AACCTAA	light-responsive (MYB binding site)
TCONS_00078124	TGACG-motif	TGACG	MeJA-responsive		TCONS_00140067	MRE	AACCTAA	light-responsive (MYB binding site)
TCONS_00078124	TGACG-motif	TGACG	MeJA-responsive		TCONS_00141215	MRE	AACCTAA	light-responsive (MYB binding site)
TCONS_00078598	TGACG-motif	TGACG	MeJA-responsive		TCONS_00141229	MRE	AACCTAA	light-responsive (MYB binding site)
TCONS_00078840	TGACG-motif	TGACG	MeJA-responsive		TCONS_00142753	MRE	AACCTAA	light-responsive (MYB binding site)
TCONS_00079249	TGACG-motif	TGACG	MeJA-responsive		TCONS_00144656	MRE	AACCTAA	light-responsive (MYB binding site)
TCONS_00079249	TGACG-motif	TGACG	MeJA-responsive		TCONS_00007427	AT1-motif	AATTATTTTTTATT	light-responsive
TCONS_00079249	TGACG-motif	TGACG	MeJA-responsive		TCONS_00013381	AT1-motif	AATTATTTTTTATT	light-responsive
TCONS_00079693	TGACG-motif	TGACG	MeJA-responsive		TCONS_00046744	AT1-motif	AATTATTTTTTATT	light-responsive
TCONS_00079693	TGACG-motif	TGACG	MeJA-responsive		TCONS_00071702	AT1-motif	AATTATTTTTTATT	light-responsive
TCONS_00080456	TGACG-motif	TGACG	MeJA-responsive		TCONS_00102779	AT1-motif	AATTATTTTTTATT	light-responsive
TCONS_00080456	TGACG-motif	TGACG	MeJA-responsive		TCONS_00125110	AT1-motif	AATTATTTTTTATT	light-responsive
TCONS_00081284	TGACG-motif	TGACG	MeJA-responsive		TCONS_00136570	AT1-motif	AATTATTTTTTATT	light-responsive
TCONS_00081391	TGACG-motif	TGACG	MeJA-responsive		TCONS_00140182	AT1-motif	AATTATTTTTTATT	light-responsive
TCONS_00081707	TGACG-motif	TGACG	MeJA-responsive		TCONS_00142420	AT1-motif	AATTATTTTTTATT	light-responsive
TCONS_00082557	TGACG-motif	TGACG	MeJA-responsive		TCONS_00014903	ACE	CTAACGTATT	light-responsive
TCONS_00084395	TGACG-motif	TGACG	MeJA-responsive		TCONS_00028562	ACE	CTAACGTATT	light-responsive
TCONS_00084395	TGACG-motif	TGACG	MeJA-responsive		TCONS_00028562	ACE	CTAACGTATT	light-responsive
TCONS_00084395	TGACG-motif	TGACG	MeJA-responsive		TCONS_00065709	ACE	CTAACGTATT	light-responsive
TCONS_00084432	TGACG-motif	TGACG	MeJA-responsive		TCONS_00074853	ACE	CTAACGTATT	light-responsive
TCONS_00084432	TGACG-motif	TGACG	MeJA-responsive		TCONS_00078360	ACE	CTAACGTATT	light-responsive
TCONS_00084432	TGACG-motif	TGACG	MeJA-responsive		TCONS_00111457	ACE	CTAACGTATT	light-responsive
TCONS_00084432	TGACG-motif	TGACG	MeJA-responsive		TCONS_00135915	ACE	CTAACGTATT	light-responsive
TCONS_00084606	TGACG-motif	TGACG	MeJA-responsive		TCONS_00140067	ACE	CTAACGTATT	light-responsive
TCONS_00084609	TGACG-motif	TGACG	MeJA-responsive		TCONS_00141229	ACE	CTAACGTATT	light-responsive
TCONS_00084609	TGACG-motif	TGACG	MeJA-responsive		TCONS_00045097	ACE	GACACGTATG	light-responsive
TCONS_00084610	TGACG-motif	TGACG	MeJA-responsive		TCONS_00052896	ACE	GACACGTATG	light-responsive
TCONS_00084670	TGACG-motif	TGACG	MeJA-responsive		TCONS_00062324	ACE	GACACGTATG	light-responsive
TCONS_00084670	TGACG-motif	TGACG	MeJA-responsive		TCONS_00087842	ACE	GACACGTATG	light-responsive
TCONS_00085972	TGACG-motif	TGACG	MeJA-responsive		TCONS_00087842	ACE	GACACGTATG	light-responsive
TCONS_00085972	TGACG-motif	TGACG	MeJA-responsive		TCONS_00087842	ACE	GACACGTATG	light-responsive
TCONS_00085972	TGACG-motif	TGACG	MeJA-responsive		TCONS_00131321	ACE	GACACGTATG	light-responsive
TCONS_00085972	TGACG-motif	TGACG	MeJA-responsive		TCONS_00131340	ACE	GACACGTATG	light-responsive
TCONS_00086289	TGACG-motif	TGACG	MeJA-responsive		TCONS_00141215	ACE	GACACGTATG	light-responsive
TCONS_00086289	TGACG-motif	TGACG	MeJA-responsive		TCONS_00035578	ACE	GCGACGTACC	light-responsive
TCONS_00086289	TGACG-motif	TGACG	MeJA-responsive		TCONS_00054603	ACE	GCGACGTACC	light-responsive
TCONS_00086290	TGACG-motif	TGACG	MeJA-responsive		TCONS_00058451	ACE	GCGACGTACC	light-responsive
TCONS_00086290	TGACG-motif	TGACG	MeJA-responsive		TCONS_00120372	ACE	GCGACGTACC	light-responsive
TCONS_00086290	TGACG-motif	TGACG	MeJA-responsive		TCONS_00121854	ACE	GCGACGTACC	light-responsive
TCONS_00086934	TGACG-motif	TGACG	MeJA-responsive		TCONS_00131321	ACE	GCGACGTACC	light-responsive
TCONS_00088353	TGACG-motif	TGACG	MeJA-responsive		TCONS_00142420	ACE	GCGACGTACC	light-responsive
TCONS_00089453	TGACG-motif	TGACG	MeJA-responsive		TCONS_00039057	G-box	ACACGTG(G/t)CACC	light-responsive
TCONS_00089453	TGACG-motif	TGACG	MeJA-responsive		TCONS_00122763	G-box	ACACGTG(G/t)CACC	light-responsive
TCONS_00091163	TGACG-motif	TGACG	MeJA-responsive		TCONS_00135915	G-box	ACACGTG(G/t)CACC	light-responsive
TCONS_00091307	TGACG-motif	TGACG	MeJA-responsive		TCONS_00087842	G-box	ACACGTGGC	light-responsive
TCONS_00091533	TGACG-motif	TGACG	MeJA-responsive		TCONS_00105093	G-box	ACACGTGGC	light-responsive
TCONS_00091533	TGACG-motif	TGACG	MeJA-responsive		TCONS_00108472	G-box	ACACGTGGC	light-responsive
TCONS_00092973	TGACG-motif	TGACG	MeJA-responsive		TCONS_00120372	G-box	ACACGTGGC	light-responsive
TCONS_00093450	TGACG-motif	TGACG	MeJA-responsive		TCONS_00122763	G-box	ACACGTGGC	light-responsive
TCONS_00093450	TGACG-motif	TGACG	MeJA-responsive		TCONS_00122763	G-box	ACACGTGGC	light-responsive
TCONS_00093786	TGACG-motif	TGACG	MeJA-responsive		TCONS_00122763	G-box	ACACGTGGC	light-responsive
TCONS_00096905	TGACG-motif	TGACG	MeJA-responsive		TCONS_00124626	G-box	ACACGTGGC	light-responsive
TCONS_00100123	TGACG-motif	TGACG	MeJA-responsive		TCONS_00125871	G-box	ACACGTGGC	light-responsive
TCONS_00101028	TGACG-motif	TGACG	MeJA-responsive		TCONS_00135915	G-box	ACACGTGT	light-responsive
TCONS_00101270	TGACG-motif	TGACG	MeJA-responsive		TCONS_00001741	G-box	CACGAC	light-responsive
TCONS_00101374	TGACG-motif	TGACG	MeJA-responsive		TCONS_00014951	G-box	CACGAC	light-responsive
TCONS_00101857	TGACG-motif	TGACG	MeJA-responsive		TCONS_00020957	G-box	CACGAC	light-responsive
TCONS_00101857	TGACG-motif	TGACG	MeJA-responsive		TCONS_00025252	G-box	CACGAC	light-responsive
TCONS_00101874	TGACG-motif	TGACG	MeJA-responsive		TCONS_00025252	G-box	CACGAC	light-responsive
TCONS_00101921	TGACG-motif	TGACG	MeJA-responsive		TCONS_00034306	G-box	CACGAC	light-responsive
TCONS_00101921	TGACG-motif	TGACG	MeJA-responsive		TCONS_00036581	G-box	CACGAC	light-responsive
TCONS_00103608	TGACG-motif	TGACG	MeJA-responsive		TCONS_00039018	G-box	CACGAC	light-responsive
TCONS_00103608	TGACG-motif	TGACG	MeJA-responsive		TCONS_00039018	G-box	CACGAC	light-responsive
TCONS_00104002	TGACG-motif	TGACG	MeJA-responsive		TCONS_00039018	G-box	CACGAC	light-responsive
TCONS_00104002	TGACG-motif	TGACG	MeJA-responsive		TCONS_00045097	G-box	CACGAC	light-responsive
TCONS_00104316	TGACG-motif	TGACG	MeJA-responsive		TCONS_00045097	G-box	CACGAC	light-responsive
TCONS_00105163	TGACG-motif	TGACG	MeJA-responsive		TCONS_00045097	G-box	CACGAC	light-responsive
TCONS_00105163	TGACG-motif	TGACG	MeJA-responsive		TCONS_00045825	G-box	CACGAC	light-responsive
TCONS_00105839	TGACG-motif	TGACG	MeJA-responsive		TCONS_00046744	G-box	CACGAC	light-responsive
TCONS_00106744	TGACG-motif	TGACG	MeJA-responsive		TCONS_00052489	G-box	CACGAC	light-responsive
TCONS_00106744	TGACG-motif	TGACG	MeJA-responsive		TCONS_00052896	G-box	CACGAC	light-responsive
TCONS_00106755	TGACG-motif	TGACG	MeJA-responsive		TCONS_00053372	G-box	CACGAC	light-responsive
TCONS_00106755	TGACG-motif	TGACG	MeJA-responsive		TCONS_00054603	G-box	CACGAC	light-responsive
TCONS_00106755	TGACG-motif	TGACG	MeJA-responsive		TCONS_00055069	G-box	CACGAC	light-responsive
TCONS_00106755	TGACG-motif	TGACG	MeJA-responsive		TCONS_00056126	G-box	CACGAC	light-responsive
TCONS_00106755	TGACG-motif	TGACG	MeJA-responsive		TCONS_00056127	G-box	CACGAC	light-responsive
TCONS_00106755	TGACG-motif	TGACG	MeJA-responsive		TCONS_00057537	G-box	CACGAC	light-responsive
TCONS_00106755	TGACG-motif	TGACG	MeJA-responsive		TCONS_00058451	G-box	CACGAC	light-responsive
TCONS_00108492	TGACG-motif	TGACG	MeJA-responsive		TCONS_00061023	G-box	CACGAC	light-responsive
TCONS_00108492	TGACG-motif	TGACG	MeJA-responsive		TCONS_00062324	G-box	CACGAC	light-responsive
TCONS_00108492	TGACG-motif	TGACG	MeJA-responsive		TCONS_00067592	G-box	CACGAC	light-responsive
TCONS_00112024	TGACG-motif	TGACG	MeJA-responsive		TCONS_00069433	G-box	CACGAC	light-responsive
TCONS_00113053	TGACG-motif	TGACG	MeJA-responsive		TCONS_00069433	G-box	CACGAC	light-responsive
TCONS_00116174	TGACG-motif	TGACG	MeJA-responsive		TCONS_00069433	G-box	CACGAC	light-responsive
TCONS_00116174	TGACG-motif	TGACG	MeJA-responsive		TCONS_00070263	G-box	CACGAC	light-responsive
TCONS_00118947	TGACG-motif	TGACG	MeJA-responsive		TCONS_00070263	G-box	CACGAC	light-responsive
TCONS_00118947	TGACG-motif	TGACG	MeJA-responsive		TCONS_00075230	G-box	CACGAC	light-responsive
TCONS_00119210	TGACG-motif	TGACG	MeJA-responsive		TCONS_00078360	G-box	CACGAC	light-responsive
TCONS_00119210	TGACG-motif	TGACG	MeJA-responsive		TCONS_00082087	G-box	CACGAC	light-responsive
TCONS_00120946	TGACG-motif	TGACG	MeJA-responsive		TCONS_00082737	G-box	CACGAC	light-responsive
TCONS_00120946	TGACG-motif	TGACG	MeJA-responsive		TCONS_00082737	G-box	CACGAC	light-responsive
TCONS_00123095	TGACG-motif	TGACG	MeJA-responsive		TCONS_00082737	G-box	CACGAC	light-responsive
TCONS_00123095	TGACG-motif	TGACG	MeJA-responsive		TCONS_00085467	G-box	CACGAC	light-responsive
TCONS_00125415	TGACG-motif	TGACG	MeJA-responsive		TCONS_00092654	G-box	CACGAC	light-responsive
TCONS_00125651	TGACG-motif	TGACG	MeJA-responsive		TCONS_00097994	G-box	CACGAC	light-responsive
TCONS_00125651	TGACG-motif	TGACG	MeJA-responsive		TCONS_00104377	G-box	CACGAC	light-responsive
TCONS_00125651	TGACG-motif	TGACG	MeJA-responsive		TCONS_00109443	G-box	CACGAC	light-responsive
TCONS_00127413	TGACG-motif	TGACG	MeJA-responsive		TCONS_00117083	G-box	CACGAC	light-responsive
TCONS_00127413	TGACG-motif	TGACG	MeJA-responsive		TCONS_00120372	G-box	CACGAC	light-responsive
TCONS_00129206	TGACG-motif	TGACG	MeJA-responsive		TCONS_00121854	G-box	CACGAC	light-responsive
TCONS_00129206	TGACG-motif	TGACG	MeJA-responsive		TCONS_00131340	G-box	CACGAC	light-responsive
TCONS_00129206	TGACG-motif	TGACG	MeJA-responsive		TCONS_00131340	G-box	CACGAC	light-responsive
TCONS_00130273	TGACG-motif	TGACG	MeJA-responsive		TCONS_00135123	G-box	CACGAC	light-responsive
TCONS_00130273	TGACG-motif	TGACG	MeJA-responsive		TCONS_00135451	G-box	CACGAC	light-responsive
TCONS_00130273	TGACG-motif	TGACG	MeJA-responsive		TCONS_00135968	G-box	CACGAC	light-responsive
TCONS_00130273	TGACG-motif	TGACG	MeJA-responsive		TCONS_00137259	G-box	CACGAC	light-responsive
TCONS_00132056	TGACG-motif	TGACG	MeJA-responsive		TCONS_00137259	G-box	CACGAC	light-responsive
TCONS_00132056	TGACG-motif	TGACG	MeJA-responsive		TCONS_00140722	G-box	CACGAC	light-responsive
TCONS_00132369	TGACG-motif	TGACG	MeJA-responsive		TCONS_00001446	G-box	CACGTC	light-responsive
TCONS_00132369	TGACG-motif	TGACG	MeJA-responsive		TCONS_00002581	G-box	CACGTC	light-responsive
TCONS_00132377	TGACG-motif	TGACG	MeJA-responsive		TCONS_00002581	G-box	CACGTC	light-responsive
TCONS_00132378	TGACG-motif	TGACG	MeJA-responsive		TCONS_00004993	G-box	CACGTC	light-responsive
TCONS_00132378	TGACG-motif	TGACG	MeJA-responsive		TCONS_00006242	G-box	CACGTC	light-responsive
TCONS_00132418	TGACG-motif	TGACG	MeJA-responsive		TCONS_00017640	G-box	CACGTC	light-responsive
TCONS_00132418	TGACG-motif	TGACG	MeJA-responsive		TCONS_00034447	G-box	CACGTC	light-responsive
TCONS_00132418	TGACG-motif	TGACG	MeJA-responsive		TCONS_00037191	G-box	CACGTC	light-responsive
TCONS_00132420	TGACG-motif	TGACG	MeJA-responsive		TCONS_00037217	G-box	CACGTC	light-responsive
TCONS_00132420	TGACG-motif	TGACG	MeJA-responsive		TCONS_00045825	G-box	CACGTC	light-responsive
TCONS_00132420	TGACG-motif	TGACG	MeJA-responsive		TCONS_00052489	G-box	CACGTC	light-responsive
TCONS_00132420	TGACG-motif	TGACG	MeJA-responsive		TCONS_00052489	G-box	CACGTC	light-responsive
TCONS_00134574	TGACG-motif	TGACG	MeJA-responsive		TCONS_00052896	G-box	CACGTC	light-responsive
TCONS_00134574	TGACG-motif	TGACG	MeJA-responsive		TCONS_00058451	G-box	CACGTC	light-responsive
TCONS_00135054	TGACG-motif	TGACG	MeJA-responsive		TCONS_00058451	G-box	CACGTC	light-responsive
TCONS_00135054	TGACG-motif	TGACG	MeJA-responsive		TCONS_00058536	G-box	CACGTC	light-responsive
TCONS_00135376	TGACG-motif	TGACG	MeJA-responsive		TCONS_00058536	G-box	CACGTC	light-responsive
TCONS_00135376	TGACG-motif	TGACG	MeJA-responsive		TCONS_00058536	G-box	CACGTC	light-responsive
TCONS_00135378	TGACG-motif	TGACG	MeJA-responsive		TCONS_00061023	G-box	CACGTC	light-responsive
TCONS_00135378	TGACG-motif	TGACG	MeJA-responsive		TCONS_00071702	G-box	CACGTC	light-responsive
TCONS_00136591	TGACG-motif	TGACG	MeJA-responsive		TCONS_00072490	G-box	CACGTC	light-responsive
TCONS_00137597	TGACG-motif	TGACG	MeJA-responsive		TCONS_00078360	G-box	CACGTC	light-responsive
TCONS_00137928	TGACG-motif	TGACG	MeJA-responsive		TCONS_00078360	G-box	CACGTC	light-responsive
TCONS_00139795	TGACG-motif	TGACG	MeJA-responsive		TCONS_00078384	G-box	CACGTC	light-responsive
TCONS_00140769	TGACG-motif	TGACG	MeJA-responsive		TCONS_00082087	G-box	CACGTC	light-responsive
TCONS_00141854	TGACG-motif	TGACG	MeJA-responsive		TCONS_00082087	G-box	CACGTC	light-responsive
TCONS_00142313	TGACG-motif	TGACG	MeJA-responsive		TCONS_00085467	G-box	CACGTC	light-responsive
TCONS_00142314	TGACG-motif	TGACG	MeJA-responsive		TCONS_00087842	G-box	CACGTC	light-responsive
TCONS_00142776	TGACG-motif	TGACG	MeJA-responsive		TCONS_00092347	G-box	CACGTC	light-responsive
TCONS_00143577	TGACG-motif	TGACG	MeJA-responsive		TCONS_00092654	G-box	CACGTC	light-responsive
TCONS_00143577	TGACG-motif	TGACG	MeJA-responsive		TCONS_00097994	G-box	CACGTC	light-responsive
TCONS_00143577	TGACG-motif	TGACG	MeJA-responsive		TCONS_00098689	G-box	CACGTC	light-responsive
TCONS_00144759	TGACG-motif	TGACG	MeJA-responsive		TCONS_00104377	G-box	CACGTC	light-responsive
TCONS_00144869	TGACG-motif	TGACG	MeJA-responsive		TCONS_00108472	G-box	CACGTC	light-responsive
TCONS_00000734	LTR	CCGAAA	low-temperature-responsive		TCONS_00109443	G-box	CACGTC	light-responsive
TCONS_00000734	LTR	CCGAAA	low-temperature-responsive		TCONS_00111457	G-box	CACGTC	light-responsive
TCONS_00001783	LTR	CCGAAA	low-temperature-responsive		TCONS_00114832	G-box	CACGTC	light-responsive
TCONS_00004496	LTR	CCGAAA	low-temperature-responsive		TCONS_00122763	G-box	CACGTC	light-responsive
TCONS_00005096	LTR	CCGAAA	low-temperature-responsive		TCONS_00135123	G-box	CACGTC	light-responsive
TCONS_00005938	LTR	CCGAAA	low-temperature-responsive		TCONS_00135451	G-box	CACGTC	light-responsive
TCONS_00006864	LTR	CCGAAA	low-temperature-responsive		TCONS_00136586	G-box	CACGTC	light-responsive
TCONS_00006864	LTR	CCGAAA	low-temperature-responsive		TCONS_00142420	G-box	CACGTC	light-responsive
TCONS_00008511	LTR	CCGAAA	low-temperature-responsive		TCONS_00004379	G-box	CACGTG	light-responsive
TCONS_00008712	LTR	CCGAAA	low-temperature-responsive		TCONS_00004379	G-Box	CACGTG	light-responsive
TCONS_00008712	LTR	CCGAAA	low-temperature-responsive		TCONS_00004993	G-box	CACGTG	light-responsive
TCONS_00010053	LTR	CCGAAA	low-temperature-responsive		TCONS_00004993	G-Box	CACGTG	light-responsive
TCONS_00010345	LTR	CCGAAA	low-temperature-responsive		TCONS_00007427	G-box	CACGTG	light-responsive
TCONS_00010345	LTR	CCGAAA	low-temperature-responsive		TCONS_00007427	G-Box	CACGTG	light-responsive
TCONS_00012058	LTR	CCGAAA	low-temperature-responsive		TCONS_00028562	G-box	CACGTG	light-responsive
TCONS_00012058	LTR	CCGAAA	low-temperature-responsive		TCONS_00028562	G-Box	CACGTG	light-responsive
TCONS_00017450	LTR	CCGAAA	low-temperature-responsive		TCONS_00035578	G-box	CACGTG	light-responsive
TCONS_00017618	LTR	CCGAAA	low-temperature-responsive		TCONS_00035578	G-Box	CACGTG	light-responsive
TCONS_00018129	LTR	CCGAAA	low-temperature-responsive		TCONS_00036881	G-Box	CACGTG	light-responsive
TCONS_00018161	LTR	CCGAAA	low-temperature-responsive		TCONS_00036881	G-box	CACGTG	light-responsive
TCONS_00019042	LTR	CCGAAA	low-temperature-responsive		TCONS_00037217	G-box	CACGTG	light-responsive
TCONS_00021499	LTR	CCGAAA	low-temperature-responsive		TCONS_00037217	G-Box	CACGTG	light-responsive
TCONS_00021499	LTR	CCGAAA	low-temperature-responsive		TCONS_00037218	G-box	CACGTG	light-responsive
TCONS_00022623	LTR	CCGAAA	low-temperature-responsive		TCONS_00037218	G-Box	CACGTG	light-responsive
TCONS_00022835	LTR	CCGAAA	low-temperature-responsive		TCONS_00039057	G-Box	CACGTG	light-responsive
TCONS_00024463	LTR	CCGAAA	low-temperature-responsive		TCONS_00039057	G-Box	CACGTG	light-responsive
TCONS_00024463	LTR	CCGAAA	low-temperature-responsive		TCONS_00039057	G-box	CACGTG	light-responsive
TCONS_00024465	LTR	CCGAAA	low-temperature-responsive		TCONS_00039057	G-box	CACGTG	light-responsive
TCONS_00024465	LTR	CCGAAA	low-temperature-responsive		TCONS_00047874	G-box	CACGTG	light-responsive
TCONS_00028253	LTR	CCGAAA	low-temperature-responsive		TCONS_00047874	G-box	CACGTG	light-responsive
TCONS_00028253	LTR	CCGAAA	low-temperature-responsive		TCONS_00047874	G-Box	CACGTG	light-responsive
TCONS_00028253	LTR	CCGAAA	low-temperature-responsive		TCONS_00047874	G-Box	CACGTG	light-responsive
TCONS_00031076	LTR	CCGAAA	low-temperature-responsive		TCONS_00054769	G-Box	CACGTG	light-responsive
TCONS_00031076	LTR	CCGAAA	low-temperature-responsive		TCONS_00054769	G-box	CACGTG	light-responsive
TCONS_00031076	LTR	CCGAAA	low-temperature-responsive		TCONS_00055069	G-box	CACGTG	light-responsive
TCONS_00032261	LTR	CCGAAA	low-temperature-responsive		TCONS_00055069	G-Box	CACGTG	light-responsive
TCONS_00032261	LTR	CCGAAA	low-temperature-responsive		TCONS_00060306	G-Box	CACGTG	light-responsive
TCONS_00032261	LTR	CCGAAA	low-temperature-responsive		TCONS_00060306	G-box	CACGTG	light-responsive
TCONS_00032598	LTR	CCGAAA	low-temperature-responsive		TCONS_00061587	G-Box	CACGTG	light-responsive
TCONS_00032598	LTR	CCGAAA	low-temperature-responsive		TCONS_00061587	G-box	CACGTG	light-responsive
TCONS_00032598	LTR	CCGAAA	low-temperature-responsive		TCONS_00065709	G-box	CACGTG	light-responsive
TCONS_00032598	LTR	CCGAAA	low-temperature-responsive		TCONS_00065709	G-Box	CACGTG	light-responsive
TCONS_00032648	LTR	CCGAAA	low-temperature-responsive		TCONS_00070263	G-box	CACGTG	light-responsive
TCONS_00033342	LTR	CCGAAA	low-temperature-responsive		TCONS_00070263	G-Box	CACGTG	light-responsive
TCONS_00033342	LTR	CCGAAA	low-temperature-responsive		TCONS_00072490	G-Box	CACGTG	light-responsive
TCONS_00033343	LTR	CCGAAA	low-temperature-responsive		TCONS_00072490	G-Box	CACGTG	light-responsive
TCONS_00033343	LTR	CCGAAA	low-temperature-responsive		TCONS_00072490	G-box	CACGTG	light-responsive
TCONS_00033443	LTR	CCGAAA	low-temperature-responsive		TCONS_00072490	G-box	CACGTG	light-responsive
TCONS_00034777	LTR	CCGAAA	low-temperature-responsive		TCONS_00082737	G-Box	CACGTG	light-responsive
TCONS_00034777	LTR	CCGAAA	low-temperature-responsive		TCONS_00082737	G-box	CACGTG	light-responsive
TCONS_00040082	LTR	CCGAAA	low-temperature-responsive		TCONS_00087842	G-Box	CACGTG	light-responsive
TCONS_00040222	LTR	CCGAAA	low-temperature-responsive		TCONS_00087842	G-box	CACGTG	light-responsive
TCONS_00042744	LTR	CCGAAA	low-temperature-responsive		TCONS_00097994	G-box	CACGTG	light-responsive
TCONS_00042744	LTR	CCGAAA	low-temperature-responsive		TCONS_00097994	G-Box	CACGTG	light-responsive
TCONS_00042852	LTR	CCGAAA	low-temperature-responsive		TCONS_00098689	G-box	CACGTG	light-responsive
TCONS_00042907	LTR	CCGAAA	low-temperature-responsive		TCONS_00098689	G-Box	CACGTG	light-responsive
TCONS_00043348	LTR	CCGAAA	low-temperature-responsive		TCONS_00099768	G-box	CACGTG	light-responsive
TCONS_00043801	LTR	CCGAAA	low-temperature-responsive		TCONS_00099768	G-Box	CACGTG	light-responsive
TCONS_00043801	LTR	CCGAAA	low-temperature-responsive		TCONS_00105093	G-Box	CACGTG	light-responsive
TCONS_00043801	LTR	CCGAAA	low-temperature-responsive		TCONS_00105093	G-box	CACGTG	light-responsive
TCONS_00043801	LTR	CCGAAA	low-temperature-responsive		TCONS_00108472	G-Box	CACGTG	light-responsive
TCONS_00050870	LTR	CCGAAA	low-temperature-responsive		TCONS_00108472	G-box	CACGTG	light-responsive
TCONS_00050870	LTR	CCGAAA	low-temperature-responsive		TCONS_00109443	G-Box	CACGTG	light-responsive
TCONS_00051576	LTR	CCGAAA	low-temperature-responsive		TCONS_00109443	G-box	CACGTG	light-responsive
TCONS_00051576	LTR	CCGAAA	low-temperature-responsive		TCONS_00111457	G-Box	CACGTG	light-responsive
TCONS_00053147	LTR	CCGAAA	low-temperature-responsive		TCONS_00111457	G-box	CACGTG	light-responsive
TCONS_00055011	LTR	CCGAAA	low-temperature-responsive		TCONS_00115111	G-box	CACGTG	light-responsive
TCONS_00055011	LTR	CCGAAA	low-temperature-responsive		TCONS_00115111	G-Box	CACGTG	light-responsive
TCONS_00055011	LTR	CCGAAA	low-temperature-responsive		TCONS_00120372	G-Box	CACGTG	light-responsive
TCONS_00057133	LTR	CCGAAA	low-temperature-responsive		TCONS_00120372	G-box	CACGTG	light-responsive
TCONS_00057303	LTR	CCGAAA	low-temperature-responsive		TCONS_00122763	G-Box	CACGTG	light-responsive
TCONS_00057303	LTR	CCGAAA	low-temperature-responsive		TCONS_00122763	G-Box	CACGTG	light-responsive
TCONS_00057303	LTR	CCGAAA	low-temperature-responsive		TCONS_00122763	G-Box	CACGTG	light-responsive
TCONS_00057303	LTR	CCGAAA	low-temperature-responsive		TCONS_00122763	G-Box	CACGTG	light-responsive
TCONS_00057636	LTR	CCGAAA	low-temperature-responsive		TCONS_00122763	G-box	CACGTG	light-responsive
TCONS_00057636	LTR	CCGAAA	low-temperature-responsive		TCONS_00122763	G-box	CACGTG	light-responsive
TCONS_00057636	LTR	CCGAAA	low-temperature-responsive		TCONS_00122763	G-box	CACGTG	light-responsive
TCONS_00060098	LTR	CCGAAA	low-temperature-responsive		TCONS_00122763	G-box	CACGTG	light-responsive
TCONS_00060098	LTR	CCGAAA	low-temperature-responsive		TCONS_00124626	G-Box	CACGTG	light-responsive
TCONS_00060098	LTR	CCGAAA	low-temperature-responsive		TCONS_00124626	G-box	CACGTG	light-responsive
TCONS_00060098	LTR	CCGAAA	low-temperature-responsive		TCONS_00125871	G-box	CACGTG	light-responsive
TCONS_00061423	LTR	CCGAAA	low-temperature-responsive		TCONS_00125871	G-Box	CACGTG	light-responsive
TCONS_00061423	LTR	CCGAAA	low-temperature-responsive		TCONS_00129901	G-box	CACGTG	light-responsive
TCONS_00063448	LTR	CCGAAA	low-temperature-responsive		TCONS_00129901	G-Box	CACGTG	light-responsive
TCONS_00063448	LTR	CCGAAA	low-temperature-responsive		TCONS_00131321	G-box	CACGTG	light-responsive
TCONS_00063448	LTR	CCGAAA	low-temperature-responsive		TCONS_00131321	G-Box	CACGTG	light-responsive
TCONS_00064480	LTR	CCGAAA	low-temperature-responsive		TCONS_00135915	G-Box	CACGTG	light-responsive
TCONS_00064480	LTR	CCGAAA	low-temperature-responsive		TCONS_00135915	G-box	CACGTG	light-responsive
TCONS_00065467	LTR	CCGAAA	low-temperature-responsive		TCONS_00135968	G-box	CACGTG	light-responsive
TCONS_00067503	LTR	CCGAAA	low-temperature-responsive		TCONS_00135968	G-box	CACGTG	light-responsive
TCONS_00068036	LTR	CCGAAA	low-temperature-responsive		TCONS_00135968	G-box	CACGTG	light-responsive
TCONS_00071821	LTR	CCGAAA	low-temperature-responsive		TCONS_00135968	G-box	CACGTG	light-responsive
TCONS_00072028	LTR	CCGAAA	low-temperature-responsive		TCONS_00135968	G-Box	CACGTG	light-responsive
TCONS_00072341	LTR	CCGAAA	low-temperature-responsive		TCONS_00135968	G-Box	CACGTG	light-responsive
TCONS_00073568	LTR	CCGAAA	low-temperature-responsive		TCONS_00135968	G-Box	CACGTG	light-responsive
TCONS_00075328	LTR	CCGAAA	low-temperature-responsive		TCONS_00135968	G-Box	CACGTG	light-responsive
TCONS_00075724	LTR	CCGAAA	low-temperature-responsive		TCONS_00136282	G-Box	CACGTG	light-responsive
TCONS_00076163	LTR	CCGAAA	low-temperature-responsive		TCONS_00136282	G-box	CACGTG	light-responsive
TCONS_00076657	LTR	CCGAAA	low-temperature-responsive		TCONS_00036881	G-Box	CACGTGAAA	light-responsive
TCONS_00076671	LTR	CCGAAA	low-temperature-responsive		TCONS_00111457	G-Box	CACGTGAAA	light-responsive
TCONS_00076671	LTR	CCGAAA	low-temperature-responsive		TCONS_00002581	G-Box	CACGTT	light-responsive
TCONS_00076889	LTR	CCGAAA	low-temperature-responsive		TCONS_00004379	G-Box	CACGTT	light-responsive
TCONS_00076889	LTR	CCGAAA	low-temperature-responsive		TCONS_00005455	G-Box	CACGTT	light-responsive
TCONS_00078124	LTR	CCGAAA	low-temperature-responsive		TCONS_00005674	G-Box	CACGTT	light-responsive
TCONS_00078124	LTR	CCGAAA	low-temperature-responsive		TCONS_00013381	G-Box	CACGTT	light-responsive
TCONS_00078124	LTR	CCGAAA	low-temperature-responsive		TCONS_00020957	G-Box	CACGTT	light-responsive
TCONS_00078598	LTR	CCGAAA	low-temperature-responsive		TCONS_00035578	G-Box	CACGTT	light-responsive
TCONS_00078787	LTR	CCGAAA	low-temperature-responsive		TCONS_00035578	G-Box	CACGTT	light-responsive
TCONS_00078840	LTR	CCGAAA	low-temperature-responsive		TCONS_00035578	G-Box	CACGTT	light-responsive
TCONS_00079249	LTR	CCGAAA	low-temperature-responsive		TCONS_00037191	G-Box	CACGTT	light-responsive
TCONS_00080456	LTR	CCGAAA	low-temperature-responsive		TCONS_00037217	G-Box	CACGTT	light-responsive
TCONS_00081284	LTR	CCGAAA	low-temperature-responsive		TCONS_00037218	G-Box	CACGTT	light-responsive
TCONS_00081284	LTR	CCGAAA	low-temperature-responsive		TCONS_00045097	G-Box	CACGTT	light-responsive
TCONS_00081391	LTR	CCGAAA	low-temperature-responsive		TCONS_00047515	G-Box	CACGTT	light-responsive
TCONS_00082557	LTR	CCGAAA	low-temperature-responsive		TCONS_00047874	G-Box	CACGTT	light-responsive
TCONS_00084630	LTR	CCGAAA	low-temperature-responsive		TCONS_00047874	G-Box	CACGTT	light-responsive
TCONS_00084630	LTR	CCGAAA	low-temperature-responsive		TCONS_00047874	G-Box	CACGTT	light-responsive
TCONS_00084670	LTR	CCGAAA	low-temperature-responsive		TCONS_00052489	G-Box	CACGTT	light-responsive
TCONS_00085972	LTR	CCGAAA	low-temperature-responsive		TCONS_00054603	G-Box	CACGTT	light-responsive
TCONS_00086489	LTR	CCGAAA	low-temperature-responsive		TCONS_00055069	G-Box	CACGTT	light-responsive
TCONS_00086934	LTR	CCGAAA	low-temperature-responsive		TCONS_00057202	G-Box	CACGTT	light-responsive
TCONS_00088353	LTR	CCGAAA	low-temperature-responsive		TCONS_00057537	G-Box	CACGTT	light-responsive
TCONS_00089453	LTR	CCGAAA	low-temperature-responsive		TCONS_00058451	G-Box	CACGTT	light-responsive
TCONS_00093450	LTR	CCGAAA	low-temperature-responsive		TCONS_00058451	G-Box	CACGTT	light-responsive
TCONS_00093450	LTR	CCGAAA	low-temperature-responsive		TCONS_00060306	G-Box	CACGTT	light-responsive
TCONS_00093786	LTR	CCGAAA	low-temperature-responsive		TCONS_00062324	G-Box	CACGTT	light-responsive
TCONS_00094185	LTR	CCGAAA	low-temperature-responsive		TCONS_00062324	G-Box	CACGTT	light-responsive
TCONS_00096905	LTR	CCGAAA	low-temperature-responsive		TCONS_00062324	G-Box	CACGTT	light-responsive
TCONS_00098550	LTR	CCGAAA	low-temperature-responsive		TCONS_00062324	G-Box	CACGTT	light-responsive
TCONS_00101374	LTR	CCGAAA	low-temperature-responsive		TCONS_00063892	G-Box	CACGTT	light-responsive
TCONS_00101374	LTR	CCGAAA	low-temperature-responsive		TCONS_00067592	G-Box	CACGTT	light-responsive
TCONS_00101374	LTR	CCGAAA	low-temperature-responsive		TCONS_00067592	G-Box	CACGTT	light-responsive
TCONS_00102660	LTR	CCGAAA	low-temperature-responsive		TCONS_00069433	G-Box	CACGTT	light-responsive
TCONS_00103608	LTR	CCGAAA	low-temperature-responsive		TCONS_00069433	G-Box	CACGTT	light-responsive
TCONS_00103608	LTR	CCGAAA	low-temperature-responsive		TCONS_00070263	G-Box	CACGTT	light-responsive
TCONS_00103608	LTR	CCGAAA	low-temperature-responsive		TCONS_00074853	G-Box	CACGTT	light-responsive
TCONS_00103608	LTR	CCGAAA	low-temperature-responsive		TCONS_00082087	G-Box	CACGTT	light-responsive
TCONS_00104002	LTR	CCGAAA	low-temperature-responsive		TCONS_00082087	G-Box	CACGTT	light-responsive
TCONS_00104316	LTR	CCGAAA	low-temperature-responsive		TCONS_00082737	G-Box	CACGTT	light-responsive
TCONS_00105163	LTR	CCGAAA	low-temperature-responsive		TCONS_00084965	G-Box	CACGTT	light-responsive
TCONS_00105382	LTR	CCGAAA	low-temperature-responsive		TCONS_00092347	G-Box	CACGTT	light-responsive
TCONS_00107095	LTR	CCGAAA	low-temperature-responsive		TCONS_00098689	G-Box	CACGTT	light-responsive
TCONS_00109225	LTR	CCGAAA	low-temperature-responsive		TCONS_00099842	G-Box	CACGTT	light-responsive
TCONS_00109581	LTR	CCGAAA	low-temperature-responsive		TCONS_00099842	G-Box	CACGTT	light-responsive
TCONS_00109581	LTR	CCGAAA	low-temperature-responsive		TCONS_00102779	G-Box	CACGTT	light-responsive
TCONS_00112024	LTR	CCGAAA	low-temperature-responsive		TCONS_00104377	G-Box	CACGTT	light-responsive
TCONS_00116174	LTR	CCGAAA	low-temperature-responsive		TCONS_00105093	G-Box	CACGTT	light-responsive
TCONS_00118242	LTR	CCGAAA	low-temperature-responsive		TCONS_00105093	G-Box	CACGTT	light-responsive
TCONS_00118242	LTR	CCGAAA	low-temperature-responsive		TCONS_00108472	G-Box	CACGTT	light-responsive
TCONS_00119209	LTR	CCGAAA	low-temperature-responsive		TCONS_00109169	G-Box	CACGTT	light-responsive
TCONS_00123333	LTR	CCGAAA	low-temperature-responsive		TCONS_00114729	G-Box	CACGTT	light-responsive
TCONS_00125415	LTR	CCGAAA	low-temperature-responsive		TCONS_00116633	G-Box	CACGTT	light-responsive
TCONS_00127413	LTR	CCGAAA	low-temperature-responsive		TCONS_00121854	G-Box	CACGTT	light-responsive
TCONS_00130273	LTR	CCGAAA	low-temperature-responsive		TCONS_00125110	G-Box	CACGTT	light-responsive
TCONS_00130273	LTR	CCGAAA	low-temperature-responsive		TCONS_00131321	G-Box	CACGTT	light-responsive
TCONS_00130273	LTR	CCGAAA	low-temperature-responsive		TCONS_00135123	G-Box	CACGTT	light-responsive
TCONS_00130273	LTR	CCGAAA	low-temperature-responsive		TCONS_00135915	G-Box	CACGTT	light-responsive
TCONS_00132002	LTR	CCGAAA	low-temperature-responsive		TCONS_00136586	G-Box	CACGTT	light-responsive
TCONS_00132002	LTR	CCGAAA	low-temperature-responsive		TCONS_00138214	G-Box	CACGTT	light-responsive
TCONS_00132056	LTR	CCGAAA	low-temperature-responsive		TCONS_00138214	G-Box	CACGTT	light-responsive
TCONS_00132369	LTR	CCGAAA	low-temperature-responsive		TCONS_00141229	G-Box	CACGTT	light-responsive
TCONS_00132378	LTR	CCGAAA	low-temperature-responsive		TCONS_00141750	G-Box	CACGTT	light-responsive
TCONS_00132378	LTR	CCGAAA	low-temperature-responsive		TCONS_00142420	G-Box	CACGTT	light-responsive
TCONS_00132418	LTR	CCGAAA	low-temperature-responsive		TCONS_00142420	G-Box	CACGTT	light-responsive
TCONS_00132418	LTR	CCGAAA	low-temperature-responsive		TCONS_00135451	G-box	CAGACGTGGCA	light-responsive
TCONS_00132420	LTR	CCGAAA	low-temperature-responsive		TCONS_00013381	G-box	CCACGTAA	light-responsive
TCONS_00132420	LTR	CCGAAA	low-temperature-responsive		TCONS_00140722	G-box	CCACGTAA	light-responsive
TCONS_00132420	LTR	CCGAAA	low-temperature-responsive		TCONS_00141750	G-box	CCACGTAA	light-responsive
TCONS_00132420	LTR	CCGAAA	low-temperature-responsive		TCONS_00034447	G-box	GCCACGTGGA	light-responsive
TCONS_00134574	LTR	CCGAAA	low-temperature-responsive		TCONS_00036581	G-box	GCCACGTGGA	light-responsive
TCONS_00134574	LTR	CCGAAA	low-temperature-responsive		TCONS_00062324	G-box	GCCACGTGGA	light-responsive
TCONS_00136591	LTR	CCGAAA	low-temperature-responsive		TCONS_00072490	G-box	GCCACGTGGA	light-responsive
TCONS_00137928	LTR	CCGAAA	low-temperature-responsive		TCONS_00072490	G-box	GCCACGTGGA	light-responsive
TCONS_00139118	LTR	CCGAAA	low-temperature-responsive		TCONS_00087842	G-box	GCCACGTGGA	light-responsive
TCONS_00139118	LTR	CCGAAA	low-temperature-responsive		TCONS_00102779	G-box	GCCACGTGGA	light-responsive
TCONS_00139795	LTR	CCGAAA	low-temperature-responsive		TCONS_00104377	G-box	GCCACGTGGA	light-responsive
TCONS_00139795	LTR	CCGAAA	low-temperature-responsive		TCONS_00110826	G-box	GCCACGTGGA	light-responsive
TCONS_00140769	LTR	CCGAAA	low-temperature-responsive		TCONS_00120372	G-box	GCCACGTGGA	light-responsive
TCONS_00140769	LTR	CCGAAA	low-temperature-responsive		TCONS_00122763	G-box	GCCACGTGGA	light-responsive
TCONS_00140769	LTR	CCGAAA	low-temperature-responsive		TCONS_00124626	G-box	GCCACGTGGA	light-responsive
TCONS_00141203	LTR	CCGAAA	low-temperature-responsive		TCONS_00125871	G-box	GCCACGTGGA	light-responsive
TCONS_00141203	LTR	CCGAAA	low-temperature-responsive		TCONS_00125871	G-box	GCCACGTGGA	light-responsive
TCONS_00141854	LTR	CCGAAA	low-temperature-responsive		TCONS_00135968	G-box	GCCACGTGGA	light-responsive
TCONS_00142776	LTR	CCGAAA	low-temperature-responsive		TCONS_00136570	G-box	GCCACGTGGA	light-responsive
TCONS_00001783	MRE	AACCTAA	light-responsive (MYB binding site )		TCONS_00140722	G-box	GCCACGTGGA	light-responsive
TCONS_00005859	MRE	AACCTAA	light-responsive (MYB binding site )		TCONS_00141215	G-box	GCCACGTGGA	light-responsive
TCONS_00008712	MRE	AACCTAA	light-responsive (MYB binding site )		TCONS_00142753	G-box	GCCACGTGGA	light-responsive
TCONS_00012058	MRE	AACCTAA	light-responsive (MYB binding site )		TCONS_00037191	G-box	TAAACGTG	light-responsive
TCONS_00016673	MRE	AACCTAA	light-responsive (MYB binding site )		TCONS_00037217	G-box	TAAACGTG	light-responsive
TCONS_00016673	MRE	AACCTAA	light-responsive (MYB binding site )		TCONS_00037218	G-box	TAAACGTG	light-responsive
TCONS_00017361	MRE	AACCTAA	light-responsive (MYB binding site )		TCONS_00069433	G-box	TAAACGTG	light-responsive
TCONS_00017450	MRE	AACCTAA	light-responsive (MYB binding site )		TCONS_00082737	G-box	TAAACGTG	light-responsive
TCONS_00017450	MRE	AACCTAA	light-responsive (MYB binding site )		TCONS_00084965	G-box	TAAACGTG	light-responsive
TCONS_00017618	MRE	AACCTAA	light-responsive (MYB binding site )		TCONS_00007427	G-box	TAACACGTAG	light-responsive
TCONS_00018130	MRE	AACCTAA	light-responsive (MYB binding site )		TCONS_00037218	G-box	TAACACGTAG	light-responsive
TCONS_00020174	MRE	AACCTAA	light-responsive (MYB binding site )		TCONS_00037218	G-box	TAACACGTAG	light-responsive
TCONS_00022623	MRE	AACCTAA	light-responsive (MYB binding site )		TCONS_00039057	G-box	TAACACGTAG	light-responsive
TCONS_00022623	MRE	AACCTAA	light-responsive (MYB binding site )		TCONS_00045097	G-box	TAACACGTAG	light-responsive
TCONS_00024463	MRE	AACCTAA	light-responsive (MYB binding site )		TCONS_00045825	G-box	TAACACGTAG	light-responsive
TCONS_00024463	MRE	AACCTAA	light-responsive (MYB binding site )		TCONS_00052896	G-box	TAACACGTAG	light-responsive
TCONS_00031076	MRE	AACCTAA	light-responsive (MYB binding site )		TCONS_00052896	G-box	TAACACGTAG	light-responsive
TCONS_00036653	MRE	AACCTAA	light-responsive (MYB binding site )		TCONS_00053237	G-box	TAACACGTAG	light-responsive
TCONS_00036653	MRE	AACCTAA	light-responsive (MYB binding site )		TCONS_00060019	G-box	TAACACGTAG	light-responsive
TCONS_00037532	MRE	AACCTAA	light-responsive (MYB binding site )		TCONS_00065709	G-box	TAACACGTAG	light-responsive
TCONS_00037532	MRE	AACCTAA	light-responsive (MYB binding site )		TCONS_00069138	G-box	TAACACGTAG	light-responsive
TCONS_00038353	MRE	AACCTAA	light-responsive (MYB binding site )		TCONS_00109169	G-box	TAACACGTAG	light-responsive
TCONS_00038353	MRE	AACCTAA	light-responsive (MYB binding site )		TCONS_00115111	G-box	TAACACGTAG	light-responsive
TCONS_00040222	MRE	AACCTAA	light-responsive (MYB binding site )		TCONS_00120372	G-box	TAACACGTAG	light-responsive
TCONS_00041481	MRE	AACCTAA	light-responsive (MYB binding site )		TCONS_00124626	G-box	TAACACGTAG	light-responsive
TCONS_00042043	MRE	AACCTAA	light-responsive (MYB binding site )		TCONS_00125871	G-box	TAACACGTAG	light-responsive
TCONS_00042744	MRE	AACCTAA	light-responsive (MYB binding site )		TCONS_00136282	G-box	TAACACGTAG	light-responsive
TCONS_00042744	MRE	AACCTAA	light-responsive (MYB binding site )		TCONS_00140067	G-box	TAACACGTAG	light-responsive
TCONS_00042852	MRE	AACCTAA	light-responsive (MYB binding site )		TCONS_00005455	G-box	TACGTG	light-responsive
TCONS_00043348	MRE	AACCTAA	light-responsive (MYB binding site )		TCONS_00005674	G-box	TACGTG	light-responsive
TCONS_00043404	MRE	AACCTAA	light-responsive (MYB binding site )		TCONS_00006242	G-box	TACGTG	light-responsive
TCONS_00043404	MRE	AACCTAA	light-responsive (MYB binding site )		TCONS_00013381	G-box	TACGTG	light-responsive
TCONS_00045466	MRE	AACCTAA	light-responsive (MYB binding site )		TCONS_00013475	G-box	TACGTG	light-responsive
TCONS_00048462	MRE	AACCTAA	light-responsive (MYB binding site )		TCONS_00025252	G-box	TACGTG	light-responsive
TCONS_00048662	MRE	AACCTAA	light-responsive (MYB binding site )		TCONS_00028562	G-box	TACGTG	light-responsive
TCONS_00053147	MRE	AACCTAA	light-responsive (MYB binding site )		TCONS_00039018	G-box	TACGTG	light-responsive
TCONS_00054541	MRE	AACCTAA	light-responsive (MYB binding site )		TCONS_00039018	G-box	TACGTG	light-responsive
TCONS_00060227	MRE	AACCTAA	light-responsive (MYB binding site )		TCONS_00044475	G-box	TACGTG	light-responsive
TCONS_00060582	MRE	AACCTAA	light-responsive (MYB binding site )		TCONS_00045097	G-box	TACGTG	light-responsive
TCONS_00060582	MRE	AACCTAA	light-responsive (MYB binding site )		TCONS_00045825	G-box	TACGTG	light-responsive
TCONS_00061423	MRE	AACCTAA	light-responsive (MYB binding site )		TCONS_00045825	G-box	TACGTG	light-responsive
TCONS_00063402	MRE	AACCTAA	light-responsive (MYB binding site )		TCONS_00047515	G-box	TACGTG	light-responsive
TCONS_00066456	MRE	AACCTAA	light-responsive (MYB binding site )		TCONS_00052896	G-box	TACGTG	light-responsive
TCONS_00068036	MRE	AACCTAA	light-responsive (MYB binding site )		TCONS_00053237	G-box	TACGTG	light-responsive
TCONS_00071821	MRE	AACCTAA	light-responsive (MYB binding site )		TCONS_00053372	G-box	TACGTG	light-responsive
TCONS_00072028	MRE	AACCTAA	light-responsive (MYB binding site )		TCONS_00054603	G-box	TACGTG	light-responsive
TCONS_00075986	MRE	AACCTAA	light-responsive (MYB binding site )		TCONS_00054603	G-box	TACGTG	light-responsive
TCONS_00075986	MRE	AACCTAA	light-responsive (MYB binding site )		TCONS_00058536	G-box	TACGTG	light-responsive
TCONS_00076657	MRE	AACCTAA	light-responsive (MYB binding site )		TCONS_00060019	G-box	TACGTG	light-responsive
TCONS_00078787	MRE	AACCTAA	light-responsive (MYB binding site )		TCONS_00061587	G-box	TACGTG	light-responsive
TCONS_00079693	MRE	AACCTAA	light-responsive (MYB binding site )		TCONS_00061587	G-box	TACGTG	light-responsive
TCONS_00079693	MRE	AACCTAA	light-responsive (MYB binding site )		TCONS_00062324	G-box	TACGTG	light-responsive
TCONS_00081284	MRE	AACCTAA	light-responsive (MYB binding site )		TCONS_00063730	G-box	TACGTG	light-responsive
TCONS_00081284	MRE	AACCTAA	light-responsive (MYB binding site )		TCONS_00065709	G-box	TACGTG	light-responsive
TCONS_00081391	MRE	AACCTAA	light-responsive (MYB binding site )		TCONS_00067592	G-box	TACGTG	light-responsive
TCONS_00084432	MRE	AACCTAA	light-responsive (MYB binding site )		TCONS_00067592	G-box	TACGTG	light-responsive
TCONS_00084606	MRE	AACCTAA	light-responsive (MYB binding site )		TCONS_00067592	G-box	TACGTG	light-responsive
TCONS_00084606	MRE	AACCTAA	light-responsive (MYB binding site )		TCONS_00069433	G-box	TACGTG	light-responsive
TCONS_00084609	MRE	AACCTAA	light-responsive (MYB binding site )		TCONS_00072490	G-box	TACGTG	light-responsive
TCONS_00084670	MRE	AACCTAA	light-responsive (MYB binding site )		TCONS_00072490	G-box	TACGTG	light-responsive
TCONS_00084670	MRE	AACCTAA	light-responsive (MYB binding site )		TCONS_00075230	G-box	TACGTG	light-responsive
TCONS_00084670	MRE	AACCTAA	light-responsive (MYB binding site )		TCONS_00082087	G-box	TACGTG	light-responsive
TCONS_00086489	MRE	AACCTAA	light-responsive (MYB binding site )		TCONS_00099842	G-box	TACGTG	light-responsive
TCONS_00086489	MRE	AACCTAA	light-responsive (MYB binding site )		TCONS_00102327	G-box	TACGTG	light-responsive
TCONS_00086489	MRE	AACCTAA	light-responsive (MYB binding site )		TCONS_00104377	G-box	TACGTG	light-responsive
TCONS_00086934	MRE	AACCTAA	light-responsive (MYB binding site )		TCONS_00108472	G-box	TACGTG	light-responsive
TCONS_00091163	MRE	AACCTAA	light-responsive (MYB binding site )		TCONS_00115111	G-box	TACGTG	light-responsive
TCONS_00091163	MRE	AACCTAA	light-responsive (MYB binding site )		TCONS_00117083	G-box	TACGTG	light-responsive
TCONS_00091163	MRE	AACCTAA	light-responsive (MYB binding site )		TCONS_00117083	G-box	TACGTG	light-responsive
TCONS_00097389	MRE	AACCTAA	light-responsive (MYB binding site )		TCONS_00117083	G-box	TACGTG	light-responsive
TCONS_00097389	MRE	AACCTAA	light-responsive (MYB binding site )		TCONS_00120315	G-box	TACGTG	light-responsive
TCONS_00100123	MRE	AACCTAA	light-responsive (MYB binding site )		TCONS_00121854	G-box	TACGTG	light-responsive
TCONS_00101374	MRE	AACCTAA	light-responsive (MYB binding site )		TCONS_00124508	G-box	TACGTG	light-responsive
TCONS_00101402	MRE	AACCTAA	light-responsive (MYB binding site )		TCONS_00125110	G-box	TACGTG	light-responsive
TCONS_00101921	MRE	AACCTAA	light-responsive (MYB binding site )		TCONS_00125789	G-box	TACGTG	light-responsive
TCONS_00105163	MRE	AACCTAA	light-responsive (MYB binding site )		TCONS_00131321	G-box	TACGTG	light-responsive
TCONS_00105382	MRE	AACCTAA	light-responsive (MYB binding site )		TCONS_00131340	G-box	TACGTG	light-responsive
TCONS_00105839	MRE	AACCTAA	light-responsive (MYB binding site )		TCONS_00135915	G-box	TACGTG	light-responsive
TCONS_00105879	MRE	AACCTAA	light-responsive (MYB binding site )		TCONS_00136570	G-box	TACGTG	light-responsive
TCONS_00109225	MRE	AACCTAA	light-responsive (MYB binding site )		TCONS_00138214	G-box	TACGTG	light-responsive
TCONS_00109225	MRE	AACCTAA	light-responsive (MYB binding site )		TCONS_00140067	G-box	TACGTG	light-responsive
TCONS_00110152	MRE	AACCTAA	light-responsive (MYB binding site )		TCONS_00140722	G-box	TACGTG	light-responsive
TCONS_00111450	MRE	AACCTAA	light-responsive (MYB binding site )		TCONS_00141215	G-box	TACGTG	light-responsive
TCONS_00112024	MRE	AACCTAA	light-responsive (MYB binding site )		TCONS_00141215	G-box	TACGTG	light-responsive
TCONS_00116174	MRE	AACCTAA	light-responsive (MYB binding site )		TCONS_00141215	G-box	TACGTG	light-responsive
TCONS_00118947	MRE	AACCTAA	light-responsive (MYB binding site )		TCONS_00141229	G-box	TACGTG	light-responsive
TCONS_00118947	MRE	AACCTAA	light-responsive (MYB binding site )		TCONS_00141750	G-box	TACGTG	light-responsive
TCONS_00120006	MRE	AACCTAA	light-responsive (MYB binding site )		TCONS_00017640	G-Box	TCCACATGGCA	light-responsive
TCONS_00123095	MRE	AACCTAA	light-responsive (MYB binding site )		TCONS_00135968	G-Box	TCCACATGGCA	light-responsive
TCONS_00123333	MRE	AACCTAA	light-responsive (MYB binding site )		TCONS_00108472	G-box	tgACACGTGGCA	light-responsive
TCONS_00123333	MRE	AACCTAA	light-responsive (MYB binding site )		TCONS_00122763	G-box	tgACACGTGGCA	light-responsive
TCONS_00132002	MRE	AACCTAA	light-responsive (MYB binding site )		TCONS_00122763	G-box	tgACACGTGGCA	light-responsive
TCONS_00132056	MRE	AACCTAA	light-responsive (MYB binding site )		TCONS_00135968	G-box	tgACACGTGGCA	light-responsive
TCONS_00132369	MRE	AACCTAA	light-responsive (MYB binding site )		TCONS_00039018	3-AF1 binding site	TAAGAGAGGAA	light-responsive
TCONS_00139796	MRE	AACCTAA	light-responsive (MYB binding site )		TCONS_00039521	3-AF1 binding site	TAAGAGAGGAA	light-responsive
TCONS_00141854	MRE	AACCTAA	light-responsive (MYB binding site )		TCONS_00052489	3-AF1 binding site	TAAGAGAGGAA	light-responsive
TCONS_00143577	MRE	AACCTAA	light-responsive (MYB binding site )		TCONS_00063730	3-AF1 binding site	TAAGAGAGGAA	light-responsive
TCONS_00144869	MRE	AACCTAA	light-responsive (MYB binding site )		TCONS_00071702	3-AF1 binding site	TAAGAGAGGAA	light-responsive
TCONS_00012362	ACE	GACACGTATG	light-responsive		TCONS_00074853	3-AF1 binding site	TAAGAGAGGAA	light-responsive
TCONS_00020174	ACE	CTAACGTATT	light-responsive		TCONS_00083343	3-AF1 binding site	TAAGAGAGGAA	light-responsive
TCONS_00020630	ACE	GACACGTATG	light-responsive		TCONS_00087842	3-AF1 binding site	TAAGAGAGGAA	light-responsive
TCONS_00025835	ACE	CTAACGTATT	light-responsive		TCONS_00104377	3-AF1 binding site	TAAGAGAGGAA	light-responsive
TCONS_00032261	ACE	CTAACGTATT	light-responsive		TCONS_00105093	3-AF1 binding site	TAAGAGAGGAA	light-responsive
TCONS_00040082	ACE	GCGACGTACC	light-responsive		TCONS_00120315	3-AF1 binding site	TAAGAGAGGAA	light-responsive
TCONS_00040222	ACE	CTAACGTATT	light-responsive		TCONS_00124508	3-AF1 binding site	TAAGAGAGGAA	light-responsive
TCONS_00040222	ACE	CTAACGTATT	light-responsive		TCONS_00135451	3-AF1 binding site	TAAGAGAGGAA	light-responsive
TCONS_00043801	ACE	CTAACGTATT	light-responsive		TCONS_00136570	3-AF1 binding site	TAAGAGAGGAA	light-responsive
TCONS_00048662	ACE	GACACGTATG	light-responsive		TCONS_00141229	3-AF1 binding site	TAAGAGAGGAA	light-responsive
TCONS_00052610	ACE	GCGACGTACC	light-responsive		TCONS_00039521	GT1-motif	GCGGTAATT	light-responsive
TCONS_00055011	ACE	GCGACGTACC	light-responsive		TCONS_00136570	GT1-motif	GCGGTAATT	light-responsive
TCONS_00060191	ACE	CTAACGTATT	light-responsive		TCONS_00002581	GT1-motif	GGTTAA	light-responsive
TCONS_00073703	ACE	CTAACGTATT	light-responsive		TCONS_00004379	GT1-motif	GGTTAA	light-responsive
TCONS_00073704	ACE	CTAACGTATT	light-responsive		TCONS_00004993	GT1-motif	GGTTAA	light-responsive
TCONS_00078598	ACE	GACACGTATG	light-responsive		TCONS_00005455	GT1-motif	GGTTAA	light-responsive
TCONS_00079693	ACE	CTAACGTATT	light-responsive		TCONS_00005455	GT1-motif	GGTTAA	light-responsive
TCONS_00082557	ACE	CTAACGTATT	light-responsive		TCONS_00005674	GT1-motif	GGTTAA	light-responsive
TCONS_00084609	ACE	CTAACGTATT	light-responsive		TCONS_00005674	GT1-motif	GGTTAA	light-responsive
TCONS_00101857	ACE	GACACGTATG	light-responsive		TCONS_00006242	GT1-motif	GGTTAA	light-responsive
TCONS_00101921	ACE	GCGACGTACC	light-responsive		TCONS_00006242	GT1-motif	GGTTAA	light-responsive
TCONS_00104316	ACE	CTAACGTATT	light-responsive		TCONS_00007427	GT1-motif	GGTTAA	light-responsive
TCONS_00106755	ACE	GACACGTATG	light-responsive		TCONS_00013475	GT1-motif	GGTTAA	light-responsive
TCONS_00107095	ACE	CTAACGTATT	light-responsive		TCONS_00013475	GT1-motif	GGTTAA	light-responsive
TCONS_00108492	ACE	CTAACGTATT	light-responsive		TCONS_00014951	GT1-motif	GGTTAA	light-responsive
TCONS_00112024	ACE	CTAACGTATT	light-responsive		TCONS_00014951	GT1-motif	GGTTAA	light-responsive
TCONS_00115932	ACE	CTAACGTATT	light-responsive		TCONS_00014951	GT1-motif	GGTTAA	light-responsive
TCONS_00116174	ACE	CTAACGTATT	light-responsive		TCONS_00017287	GT1-motif	GGTTAA	light-responsive
TCONS_00123095	ACE	CTAACGTATT	light-responsive		TCONS_00018743	GT1-motif	GGTTAA	light-responsive
TCONS_00123333	ACE	CTAACGTATT	light-responsive		TCONS_00018743	GT1-motif	GGTTAA	light-responsive
TCONS_00123333	ACE	CTAACGTATT	light-responsive		TCONS_00034306	GT1-motif	GGTTAA	light-responsive
TCONS_00125651	ACE	CTAACGTATT	light-responsive		TCONS_00034306	GT1-motif	GGTTAA	light-responsive
TCONS_00132056	ACE	CTAACGTATT	light-responsive		TCONS_00034447	GT1-motif	GGTTAA	light-responsive
TCONS_00132378	ACE	GCGACGTACC	light-responsive		TCONS_00035578	GT1-motif	GGTTAA	light-responsive
TCONS_00134574	ACE	GACACGTATG	light-responsive		TCONS_00036881	GT1-motif	GGTTAA	light-responsive
TCONS_00135054	ACE	CTAACGTATT	light-responsive		TCONS_00037218	GT1-motif	GGTTAA	light-responsive
TCONS_00135054	ACE	CTAACGTATT	light-responsive		TCONS_00037218	GT1-motif	GGTTAA	light-responsive
TCONS_00140769	ACE	GACACGTATG	light-responsive		TCONS_00039057	GT1-motif	GGTTAA	light-responsive
TCONS_00141783	ACE	CTAACGTATT	light-responsive		TCONS_00039521	GT1-motif	GGTTAA	light-responsive
TCONS_00144759	ACE	CTAACGTATT	light-responsive		TCONS_00039521	GT1-motif	GGTTAA	light-responsive
TCONS_00048662	C-box	ACGAGCACCGCC	light-responsive		TCONS_00044475	GT1-motif	GGTTAA	light-responsive
TCONS_00000317	G-box	GCCACGTGGA	light-responsive		TCONS_00044475	GT1-motif	GGTTAA	light-responsive
TCONS_00000734	G-box	CACGAC	light-responsive		TCONS_00045097	GT1-motif	GGTTAA	light-responsive
TCONS_00001783	G-box	CACGTG	light-responsive		TCONS_00046744	GT1-motif	GGTTAA	light-responsive
TCONS_00001783	G-Box	CACGTG	light-responsive		TCONS_00047515	GT1-motif	GGTTAA	light-responsive
TCONS_00002328	G-Box	CACGTG	light-responsive		TCONS_00047874	GT1-motif	GGTTAA	light-responsive
TCONS_00002328	G-Box	TCCACATGGCA	light-responsive		TCONS_00047874	GT1-motif	GGTTAA	light-responsive
TCONS_00002328	G-box	CACGTG	light-responsive		TCONS_00052489	GT1-motif	GGTTAA	light-responsive
TCONS_00002328	G-box	TACGTG	light-responsive		TCONS_00052896	GT1-motif	GGTTAA	light-responsive
TCONS_00002328	G-box	TACGTG	light-responsive		TCONS_00053237	GT1-motif	GGTTAA	light-responsive
TCONS_00002794	G-Box	TCCACATGGCA	light-responsive		TCONS_00053237	GT1-motif	GGTTAA	light-responsive
TCONS_00002794	G-box	CACGAC	light-responsive		TCONS_00054603	GT1-motif	GGTTAA	light-responsive
TCONS_00004496	G-Box	CACGTT	light-responsive		TCONS_00055069	GT1-motif	GGTTAA	light-responsive
TCONS_00004496	G-Box	CACGTT	light-responsive		TCONS_00055069	GT1-motif	GGTTAA	light-responsive
TCONS_00005096	G-Box	CACGTG	light-responsive		TCONS_00056126	GT1-motif	GGTTAA	light-responsive
TCONS_00005096	G-box	CACGTG	light-responsive		TCONS_00057202	GT1-motif	GGTTAA	light-responsive
TCONS_00005938	G-Box	CACGTG	light-responsive		TCONS_00057537	GT1-motif	GGTTAA	light-responsive
TCONS_00005938	G-box	TACGTG	light-responsive		TCONS_00057537	GT1-motif	GGTTAA	light-responsive
TCONS_00005938	G-box	CACGTG	light-responsive		TCONS_00058451	GT1-motif	GGTTAA	light-responsive
TCONS_00005938	G-box	TACGTG	light-responsive		TCONS_00060633	GT1-motif	GGTTAA	light-responsive
TCONS_00005938	G-box	GCCACGTGGA	light-responsive		TCONS_00060633	GT1-motif	GGTTAA	light-responsive
TCONS_00006864	G-Box	CACGTGAAA	light-responsive		TCONS_00060633	GT1-motif	GGTTAA	light-responsive
TCONS_00006864	G-Box	CACGTG	light-responsive		TCONS_00061587	GT1-motif	GGTTAA	light-responsive
TCONS_00006864	G-Box	CACGTG	light-responsive		TCONS_00062324	GT1-motif	GGTTAA	light-responsive
TCONS_00006864	G-box	TAACACGTAG	light-responsive		TCONS_00063537	GT1-motif	GGTTAA	light-responsive
TCONS_00006864	G-box	TACGTG	light-responsive		TCONS_00063537	GT1-motif	GGTTAA	light-responsive
TCONS_00006864	G-box	CACGTG	light-responsive		TCONS_00063537	GT1-motif	GGTTAA	light-responsive
TCONS_00006864	G-box	CACGTG	light-responsive		TCONS_00067592	GT1-motif	GGTTAA	light-responsive
TCONS_00006864	G-box	TACGTG	light-responsive		TCONS_00069138	GT1-motif	GGTTAA	light-responsive
TCONS_00008511	G-Box	CACGTT	light-responsive		TCONS_00069138	GT1-motif	GGTTAA	light-responsive
TCONS_00008511	G-Box	CACGTT	light-responsive		TCONS_00069138	GT1-motif	GGTTAA	light-responsive
TCONS_00008511	G-Box	CACGTG	light-responsive		TCONS_00069433	GT1-motif	GGTTAA	light-responsive
TCONS_00008511	G-box	TAAACGTG	light-responsive		TCONS_00070263	GT1-motif	GGTTAA	light-responsive
TCONS_00008511	G-box	TACGTG	light-responsive		TCONS_00070263	GT1-motif	GGTTAA	light-responsive
TCONS_00008511	G-box	CACGTG	light-responsive		TCONS_00070263	GT1-motif	GGTTAA	light-responsive
TCONS_00008712	G-box	TACGTG	light-responsive		TCONS_00071702	GT1-motif	GGTTAA	light-responsive
TCONS_00008712	G-box	CACGTC	light-responsive		TCONS_00071702	GT1-motif	GGTTAA	light-responsive
TCONS_00008712	G-Box	CACGTT	light-responsive		TCONS_00072490	GT1-motif	GGTTAA	light-responsive
TCONS_00010053	G-box	CACGAC	light-responsive		TCONS_00072490	GT1-motif	GGTTAA	light-responsive
TCONS_00012058	G-box	TAACACGTAG	light-responsive		TCONS_00075230	GT1-motif	GGTTAA	light-responsive
TCONS_00012058	G-box	CACGAC	light-responsive		TCONS_00075230	GT1-motif	GGTTAA	light-responsive
TCONS_00012058	G-box	CCACGTAA	light-responsive		TCONS_00075230	GT1-motif	GGTTAA	light-responsive
TCONS_00012058	G-box	TACGTG	light-responsive		TCONS_00075230	GT1-motif	GGTTAA	light-responsive
TCONS_00012256	G-box	TAACACGTAG	light-responsive		TCONS_00075230	GT1-motif	GGTTAA	light-responsive
TCONS_00012362	G-box	CACGTC	light-responsive		TCONS_00075230	GT1-motif	GGTTAA	light-responsive
TCONS_00012362	G-box	TACGTG	light-responsive		TCONS_00075230	GT1-motif	GGTTAA	light-responsive
TCONS_00012362	G-box	CACGTC	light-responsive		TCONS_00075230	GT1-motif	GGTTAA	light-responsive
TCONS_00016673	G-Box	TCCACATGGCA	light-responsive		TCONS_00075230	GT1-motif	GGTTAA	light-responsive
TCONS_00016673	G-box	CTTCCACGTGGCA	light-responsive		TCONS_00075230	GT1-motif	GGTTAA	light-responsive
TCONS_00016673	G-box	GCCACGTGGA	light-responsive		TCONS_00075230	GT1-motif	GGTTAA	light-responsive
TCONS_00017361	G-box	TACGTG	light-responsive		TCONS_00075230	GT1-motif	GGTTAA	light-responsive
TCONS_00017450	G-Box	CACGTT	light-responsive		TCONS_00082737	GT1-motif	GGTTAA	light-responsive
TCONS_00017618	G-box	ACACGTGT	light-responsive		TCONS_00083386	GT1-motif	GGTTAA	light-responsive
TCONS_00017618	G-box	CACGTG	light-responsive		TCONS_00084965	GT1-motif	GGTTAA	light-responsive
TCONS_00017618	G-Box	TCCACATGGCA	light-responsive		TCONS_00084965	GT1-motif	GGTTAA	light-responsive
TCONS_00017618	G-Box	CACGTG	light-responsive		TCONS_00085467	GT1-motif	GGTTAA	light-responsive
TCONS_00018129	G-Box	CACGTT	light-responsive		TCONS_00085467	GT1-motif	GGTTAA	light-responsive
TCONS_00018129	G-Box	CACGTT	light-responsive		TCONS_00085467	GT1-motif	GGTTAA	light-responsive
TCONS_00018130	G-box	CACGAC	light-responsive		TCONS_00087842	GT1-motif	GGTTAA	light-responsive
TCONS_00018130	G-box	CACGTC	light-responsive		TCONS_00092654	GT1-motif	GGTTAA	light-responsive
TCONS_00018130	G-box	TAACACGTAG	light-responsive		TCONS_00097994	GT1-motif	GGTTAA	light-responsive
TCONS_00018130	G-box	GCCACGTGGA	light-responsive		TCONS_00097994	GT1-motif	GGTTAA	light-responsive
TCONS_00018130	G-box	ACACGTGGC	light-responsive		TCONS_00099768	GT1-motif	GGTTAA	light-responsive
TCONS_00018130	G-box	CACGTG	light-responsive		TCONS_00099842	GT1-motif	GGTTAA	light-responsive
TCONS_00018130	G-Box	CACGTG	light-responsive		TCONS_00102327	GT1-motif	GGTTAA	light-responsive
TCONS_00018130	G-Box	CACGTT	light-responsive		TCONS_00105093	GT1-motif	GGTTAA	light-responsive
TCONS_00018130	G-Box	CACGTT	light-responsive		TCONS_00109443	GT1-motif	GGTTAA	light-responsive
TCONS_00018161	G-box	CACGAC	light-responsive		TCONS_00109443	GT1-motif	GGTTAA	light-responsive
TCONS_00018161	G-box	TACGTG	light-responsive		TCONS_00114729	GT1-motif	GGTTAA	light-responsive
TCONS_00018161	G-box	CACGAC	light-responsive		TCONS_00114729	GT1-motif	GGTTAA	light-responsive
TCONS_00018351	G-box	CACGTG	light-responsive		TCONS_00115111	GT1-motif	GGTTAA	light-responsive
TCONS_00018351	G-box	CAGACGTGGCA	light-responsive		TCONS_00115111	GT1-motif	GGTTAA	light-responsive
TCONS_00018351	G-box	CACGTC	light-responsive		TCONS_00115111	GT1-motif	GGTTAA	light-responsive
TCONS_00018351	G-box	CACGTG	light-responsive		TCONS_00115111	GT1-motif	GGTTAA	light-responsive
TCONS_00018351	G-Box	CACGTG	light-responsive		TCONS_00115795	GT1-motif	GGTTAA	light-responsive
TCONS_00018351	G-Box	CACGTG	light-responsive		TCONS_00116633	GT1-motif	GGTTAA	light-responsive
TCONS_00020174	G-Box	TCCACATGGCA	light-responsive		TCONS_00116633	GT1-motif	GGTTAA	light-responsive
TCONS_00020174	G-box	CACGAC	light-responsive		TCONS_00116633	GT1-motif	GGTTAA	light-responsive
TCONS_00020174	G-box	TAACACGTAG	light-responsive		TCONS_00116633	GT1-motif	GGTTAA	light-responsive
TCONS_00020174	G-box	TACGTG	light-responsive		TCONS_00120315	GT1-motif	GGTTAA	light-responsive
TCONS_00020174	G-box	CACGAC	light-responsive		TCONS_00120372	GT1-motif	GGTTAA	light-responsive
TCONS_00020630	G-box	CACGAC	light-responsive		TCONS_00120372	GT1-motif	GGTTAA	light-responsive
TCONS_00021009	G-box	TACGTG	light-responsive		TCONS_00121854	GT1-motif	GGTTAA	light-responsive
TCONS_00021009	G-box	CACGTC	light-responsive		TCONS_00121854	GT1-motif	GGTTAA	light-responsive
TCONS_00021009	G-box	CACGAC	light-responsive		TCONS_00122763	GT1-motif	GGTTAA	light-responsive
TCONS_00021499	G-box	CACGTC	light-responsive		TCONS_00125789	GT1-motif	GGTTAA	light-responsive
TCONS_00021499	G-box	CACGAC	light-responsive		TCONS_00125871	GT1-motif	GGTTAA	light-responsive
TCONS_00021499	G-box	CACGAC	light-responsive		TCONS_00129834	GT1-motif	GGTTAA	light-responsive
TCONS_00021499	G-box	CACGTC	light-responsive		TCONS_00129834	GT1-motif	GGTTAA	light-responsive
TCONS_00021499	G-Box	CACGTT	light-responsive		TCONS_00129901	GT1-motif	GGTTAA	light-responsive
TCONS_00021499	G-Box	CACGTT	light-responsive		TCONS_00131321	GT1-motif	GGTTAA	light-responsive
TCONS_00021499	G-Box	CACGTT	light-responsive		TCONS_00131340	GT1-motif	GGTTAA	light-responsive
TCONS_00022835	G-Box	CACGTT	light-responsive		TCONS_00131340	GT1-motif	GGTTAA	light-responsive
TCONS_00024465	G-box	CACGAC	light-responsive		TCONS_00131340	GT1-motif	GGTTAA	light-responsive
TCONS_00024465	G-box	CACGTC	light-responsive		TCONS_00135451	GT1-motif	GGTTAA	light-responsive
TCONS_00024465	G-box	CACGTC	light-responsive		TCONS_00136282	GT1-motif	GGTTAA	light-responsive
TCONS_00024465	G-box	CACGAC	light-responsive		TCONS_00136586	GT1-motif	GGTTAA	light-responsive
TCONS_00024465	G-box	CACGTC	light-responsive		TCONS_00136586	GT1-motif	GGTTAA	light-responsive
TCONS_00024465	G-box	TACGTG	light-responsive		TCONS_00137259	GT1-motif	GGTTAA	light-responsive
TCONS_00025835	G-box	ACACGTGT	light-responsive		TCONS_00137259	GT1-motif	GGTTAA	light-responsive
TCONS_00025835	G-box	CACGTG	light-responsive		TCONS_00138214	GT1-motif	GGTTAA	light-responsive
TCONS_00025835	G-box	TACGTG	light-responsive		TCONS_00140067	GT1-motif	GGTTAA	light-responsive
TCONS_00025835	G-box	CACGTG	light-responsive		TCONS_00140182	GT1-motif	GGTTAA	light-responsive
TCONS_00025835	G-Box	CACGTG	light-responsive		TCONS_00140182	GT1-motif	GGTTAA	light-responsive
TCONS_00025835	G-Box	CACGTG	light-responsive		TCONS_00140722	GT1-motif	GGTTAA	light-responsive
TCONS_00027514	G-box	CACGTC	light-responsive		TCONS_00140780	GT1-motif	GGTTAA	light-responsive
TCONS_00027514	G-Box	CACGTT	light-responsive		TCONS_00140780	GT1-motif	GGTTAA	light-responsive
TCONS_00027868	G-Box	CACGTG	light-responsive		TCONS_00140780	GT1-motif	GGTTAA	light-responsive
TCONS_00027868	G-Box	CACGTT	light-responsive		TCONS_00140780	GT1-motif	GGTTAA	light-responsive
TCONS_00027868	G-Box	CACGTT	light-responsive		TCONS_00140780	GT1-motif	GGTTAA	light-responsive
TCONS_00027868	G-box	CACGTG	light-responsive		TCONS_00140780	GT1-motif	GGTTAA	light-responsive
TCONS_00027868	G-box	TACGTG	light-responsive		TCONS_00140780	GT1-motif	GGTTAA	light-responsive
TCONS_00027868	G-box	CACGAC	light-responsive		TCONS_00141215	GT1-motif	GGTTAA	light-responsive
TCONS_00027868	G-box	CACGAC	light-responsive		TCONS_00141215	GT1-motif	GGTTAA	light-responsive
TCONS_00028253	G-box	CACGAC	light-responsive		TCONS_00141215	GT1-motif	GGTTAA	light-responsive
TCONS_00028253	G-Box	CACGTT	light-responsive		TCONS_00141750	GT1-motif	GGTTAA	light-responsive
TCONS_00031076	G-box	TACGTG	light-responsive		TCONS_00141750	GT1-motif	GGTTAA	light-responsive
TCONS_00031076	G-box	TACGTG	light-responsive		TCONS_00141750	GT1-motif	GGTTAA	light-responsive
TCONS_00031833	G-box	CACGTG	light-responsive		TCONS_00142753	GT1-motif	GGTTAA	light-responsive
TCONS_00031833	G-box	tgACACGTGGCA	light-responsive		TCONS_00001741	GT1-motif	GGTTAAT	light-responsive
TCONS_00031833	G-box	ACACGTGT	light-responsive		TCONS_00005674	GT1-motif	GGTTAAT	light-responsive
TCONS_00031833	G-box	CACGTG	light-responsive		TCONS_00007427	GT1-motif	GGTTAAT	light-responsive
TCONS_00031833	G-box	CACGAC	light-responsive		TCONS_00007427	GT1-motif	GGTTAAT	light-responsive
TCONS_00031833	G-Box	CACGTG	light-responsive		TCONS_00017287	GT1-motif	GGTTAAT	light-responsive
TCONS_00031833	G-Box	CACGTG	light-responsive		TCONS_00037191	GT1-motif	GGTTAAT	light-responsive
TCONS_00031833	G-Box	CACGTT	light-responsive		TCONS_00037218	GT1-motif	GGTTAAT	light-responsive
TCONS_00032261	G-box	TACGTG	light-responsive		TCONS_00037218	GT1-motif	GGTTAAT	light-responsive
TCONS_00032261	G-box	GCCACGTGGA	light-responsive		TCONS_00044475	GT1-motif	GGTTAAT	light-responsive
TCONS_00032261	G-box	CACGAC	light-responsive		TCONS_00044475	GT1-motif	GGTTAAT	light-responsive
TCONS_00032598	G-Box	CACGTT	light-responsive		TCONS_00052489	GT1-motif	GGTTAAT	light-responsive
TCONS_00032598	G-box	TACGTG	light-responsive		TCONS_00055069	GT1-motif	GGTTAAT	light-responsive
TCONS_00032598	G-box	TACGTG	light-responsive		TCONS_00060633	GT1-motif	GGTTAAT	light-responsive
TCONS_00032598	G-box	CACGAC	light-responsive		TCONS_00060633	GT1-motif	GGTTAAT	light-responsive
TCONS_00032835	G-Box	CACGTT	light-responsive		TCONS_00065709	GT1-motif	GGTTAAT	light-responsive
TCONS_00032835	G-box	TACGTG	light-responsive		TCONS_00069138	GT1-motif	GGTTAAT	light-responsive
TCONS_00032835	G-box	CACGTC	light-responsive		TCONS_00074853	GT1-motif	GGTTAAT	light-responsive
TCONS_00033342	G-box	GCCACGTGGA	light-responsive		TCONS_00074853	GT1-motif	GGTTAAT	light-responsive
TCONS_00033342	G-Box	CACGTT	light-responsive		TCONS_00074853	GT1-motif	GGTTAAT	light-responsive
TCONS_00033343	G-box	TACGTG	light-responsive		TCONS_00083386	GT1-motif	GGTTAAT	light-responsive
TCONS_00033343	G-box	TACGTG	light-responsive		TCONS_00084965	GT1-motif	GGTTAAT	light-responsive
TCONS_00033343	G-box	CACGAC	light-responsive		TCONS_00084965	GT1-motif	GGTTAAT	light-responsive
TCONS_00033343	G-box	GCCACGTGGA	light-responsive		TCONS_00084965	GT1-motif	GGTTAAT	light-responsive
TCONS_00033343	G-Box	CACGTT	light-responsive		TCONS_00084965	GT1-motif	GGTTAAT	light-responsive
TCONS_00033443	G-box	GCCACGTGGA	light-responsive		TCONS_00087842	GT1-motif	GGTTAAT	light-responsive
TCONS_00033443	G-box	TACGTG	light-responsive		TCONS_00092654	GT1-motif	GGTTAAT	light-responsive
TCONS_00033443	G-box	CCACGTAA	light-responsive		TCONS_00099842	GT1-motif	GGTTAAT	light-responsive
TCONS_00033443	G-box	TACGTG	light-responsive		TCONS_00111457	GT1-motif	GGTTAAT	light-responsive
TCONS_00033646	G-Box	CACGTG	light-responsive		TCONS_00115111	GT1-motif	GGTTAAT	light-responsive
TCONS_00033646	G-box	CACGTG	light-responsive		TCONS_00116633	GT1-motif	GGTTAAT	light-responsive
TCONS_00033646	G-box	TACGTG	light-responsive		TCONS_00125789	GT1-motif	GGTTAAT	light-responsive
TCONS_00034777	G-box	CACGTG	light-responsive		TCONS_00125789	GT1-motif	GGTTAAT	light-responsive
TCONS_00034777	G-Box	CACGTG	light-responsive		TCONS_00129834	GT1-motif	GGTTAAT	light-responsive
TCONS_00034777	G-Box	CACGTT	light-responsive		TCONS_00129901	GT1-motif	GGTTAAT	light-responsive
TCONS_00034777	G-Box	CACGTT	light-responsive		TCONS_00131340	GT1-motif	GGTTAAT	light-responsive
TCONS_00034777	G-Box	CACGTT	light-responsive		TCONS_00135451	GT1-motif	GGTTAAT	light-responsive
TCONS_00035557	G-Box	CACGTT	light-responsive		TCONS_00136570	GT1-motif	GGTTAAT	light-responsive
TCONS_00035557	G-box	CACGTC	light-responsive		TCONS_00136586	GT1-motif	GGTTAAT	light-responsive
TCONS_00035557	G-box	CACGAC	light-responsive		TCONS_00140182	GT1-motif	GGTTAAT	light-responsive
TCONS_00036351	G-box	CACGTC	light-responsive		TCONS_00141750	GT1-motif	GGTTAAT	light-responsive
TCONS_00036351	G-box	CACGTG	light-responsive		TCONS_00144656	GT1-motif	GGTTAAT	light-responsive
TCONS_00036351	G-Box	CACGTG	light-responsive		TCONS_00047515	GT1-motif	GTGTGTGAA	light-responsive
TCONS_00037532	G-box	CACGTC	light-responsive		TCONS_00115111	GT1-motif	GTGTGTGAA	light-responsive
TCONS_00038353	G-box	GCCACGTGGA	light-responsive		TCONS_00135451	GT1-motif	GTGTGTGAA	light-responsive
TCONS_00039749	G-Box	CACGTG	light-responsive		TCONS_00001741	Sp1	GGGCGG	light-responsive
TCONS_00039749	G-Box	CACGTT	light-responsive		TCONS_00003125	Sp1	GGGCGG	light-responsive
TCONS_00039749	G-box	CACGAC	light-responsive		TCONS_00004379	Sp1	GGGCGG	light-responsive
TCONS_00039749	G-box	CACGTG	light-responsive		TCONS_00005674	Sp1	GGGCGG	light-responsive
TCONS_00039749	G-box	CACGTC	light-responsive		TCONS_00013475	Sp1	GGGCGG	light-responsive
TCONS_00040082	G-box	CACGTG	light-responsive		TCONS_00054449	Sp1	GGGCGG	light-responsive
TCONS_00040082	G-box	CACGTG	light-responsive		TCONS_00056126	Sp1	GGGCGG	light-responsive
TCONS_00040082	G-box	TACGTG	light-responsive		TCONS_00056127	Sp1	GGGCGG	light-responsive
TCONS_00040082	G-box	TACGTG	light-responsive		TCONS_00060306	Sp1	GGGCGG	light-responsive
TCONS_00040082	G-box	CACGTG	light-responsive		TCONS_00063892	Sp1	GGGCGG	light-responsive
TCONS_00040082	G-Box	CACGTG	light-responsive		TCONS_00084965	Sp1	GGGCGG	light-responsive
TCONS_00040082	G-Box	CACGTT	light-responsive		TCONS_00092347	Sp1	GGGCGG	light-responsive
TCONS_00040082	G-Box	CACGTG	light-responsive		TCONS_00092654	Sp1	GGGCGG	light-responsive
TCONS_00040082	G-Box	CACGTT	light-responsive		TCONS_00109443	Sp1	GGGCGG	light-responsive
TCONS_00040082	G-Box	CACGTG	light-responsive		TCONS_00114832	Sp1	GGGCGG	light-responsive
TCONS_00040222	G-box	CACGTC	light-responsive		TCONS_00114832	Sp1	GGGCGG	light-responsive
TCONS_00041481	G-box	CCACGTAA	light-responsive		TCONS_00125789	Sp1	GGGCGG	light-responsive
TCONS_00041481	G-box	TACGTG	light-responsive		TCONS_00131321	Sp1	GGGCGG	light-responsive
TCONS_00041482	G-Box	CACGTT	light-responsive		TCONS_00131340	Sp1	GGGCGG	light-responsive
TCONS_00042043	G-box	CACGTG	light-responsive		TCONS_00140067	Sp1	GGGCGG	light-responsive
TCONS_00042043	G-box	ACACGTGT	light-responsive		TCONS_00140067	Sp1	GGGCGG	light-responsive
TCONS_00042043	G-box	CACGTG	light-responsive		TCONS_00141229	Sp1	GGGCGG	light-responsive
TCONS_00042043	G-box	TACGTG	light-responsive		TCONS_00141750	Sp1	GGGCGG	light-responsive
TCONS_00042043	G-box	TACGTG	light-responsive		TCONS_00092347	ATC-motif	AGCTATCCA	light-responsive
TCONS_00042043	G-box	CACGTG	light-responsive		TCONS_00115795	ATC-motif	AGCTATCCA	light-responsive
TCONS_00042043	G-box	CACGTG	light-responsive		TCONS_00014951	ATC-motif	AGTAATCT	light-responsive
TCONS_00042043	G-box	ACACGTGT	light-responsive		TCONS_00025252	ATC-motif	AGTAATCT	light-responsive
TCONS_00042043	G-box	CACGTG	light-responsive		TCONS_00037191	ATC-motif	AGTAATCT	light-responsive
TCONS_00042043	G-Box	CACGTT	light-responsive		TCONS_00046744	ATC-motif	AGTAATCT	light-responsive
TCONS_00042043	G-Box	CACGTG	light-responsive		TCONS_00060306	ATC-motif	AGTAATCT	light-responsive
TCONS_00042043	G-Box	CACGTG	light-responsive		TCONS_00069138	ATC-motif	AGTAATCT	light-responsive
TCONS_00042043	G-Box	CACGTT	light-responsive		TCONS_00075230	ATC-motif	AGTAATCT	light-responsive
TCONS_00042043	G-Box	CACGTG	light-responsive		TCONS_00078384	ATC-motif	AGTAATCT	light-responsive
TCONS_00042043	G-Box	CACGTT	light-responsive		TCONS_00099842	ATC-motif	AGTAATCT	light-responsive
TCONS_00042043	G-Box	CACGTG	light-responsive		TCONS_00102779	ATC-motif	AGTAATCT	light-responsive
TCONS_00042043	G-Box	CACGTG	light-responsive		TCONS_00115795	ATC-motif	AGTAATCT	light-responsive
TCONS_00042744	G-box	CACGAC	light-responsive		TCONS_00140067	ATC-motif	AGTAATCT	light-responsive
TCONS_00042744	G-box	TACGTG	light-responsive		TCONS_00140182	ATC-motif	AGTAATCT	light-responsive
TCONS_00043348	G-Box	CACGTG	light-responsive		TCONS_00006242	ATCT-motif	AATCTAATCC	light-responsive
TCONS_00043348	G-Box	CACGTG	light-responsive		TCONS_00007427	ATCT-motif	AATCTAATCC	light-responsive
TCONS_00043348	G-box	TACGTG	light-responsive		TCONS_00018743	ATCT-motif	AATCTAATCC	light-responsive
TCONS_00043348	G-box	CACGTC	light-responsive		TCONS_00028562	ATCT-motif	AATCTAATCC	light-responsive
TCONS_00043348	G-box	CACGTC	light-responsive		TCONS_00028562	ATCT-motif	AATCTAATCC	light-responsive
TCONS_00043348	G-box	CACGTG	light-responsive		TCONS_00034447	ATCT-motif	AATCTAATCC	light-responsive
TCONS_00043348	G-box	CACGAC	light-responsive		TCONS_00037217	ATCT-motif	AATCTAATCC	light-responsive
TCONS_00043348	G-box	CACGTG	light-responsive		TCONS_00037217	ATCT-motif	AATCTAATCC	light-responsive
TCONS_00043404	G-box	TACGTG	light-responsive		TCONS_00045825	ATCT-motif	AATCTAATCC	light-responsive
TCONS_00043404	G-box	CACGTC	light-responsive		TCONS_00046744	ATCT-motif	AATCTAATCC	light-responsive
TCONS_00043404	G-box	CACGTC	light-responsive		TCONS_00046744	ATCT-motif	AATCTAATCC	light-responsive
TCONS_00043801	G-Box	CACGTG	light-responsive		TCONS_00047515	ATCT-motif	AATCTAATCC	light-responsive
TCONS_00043801	G-box	CACGTG	light-responsive		TCONS_00057537	ATCT-motif	AATCTAATCC	light-responsive
TCONS_00043801	G-box	CCACGTAA	light-responsive		TCONS_00058427	ATCT-motif	AATCTAATCC	light-responsive
TCONS_00043801	G-box	TACGTG	light-responsive		TCONS_00058451	ATCT-motif	AATCTAATCC	light-responsive
TCONS_00045466	G-Box	CACGTT	light-responsive		TCONS_00087842	ATCT-motif	AATCTAATCC	light-responsive
TCONS_00045466	G-Box	CACGTT	light-responsive		TCONS_00092654	ATCT-motif	AATCTAATCC	light-responsive
TCONS_00045466	G-Box	CACGTT	light-responsive		TCONS_00099768	ATCT-motif	AATCTAATCC	light-responsive
TCONS_00045466	G-box	CACGAC	light-responsive		TCONS_00115795	ATCT-motif	AATCTAATCC	light-responsive
TCONS_00045466	G-box	CACGTC	light-responsive		TCONS_00124626	ATCT-motif	AATCTAATCC	light-responsive
TCONS_00045466	G-box	TAAACGTG	light-responsive		TCONS_00125110	ATCT-motif	AATCTAATCC	light-responsive
TCONS_00046139	G-box	CACGTG	light-responsive		TCONS_00125789	ATCT-motif	AATCTAATCC	light-responsive
TCONS_00046139	G-box	CCACGTAA	light-responsive		TCONS_00129901	ATCT-motif	AATCTAATCC	light-responsive
TCONS_00046139	G-box	TACGTG	light-responsive		TCONS_00140067	ATCT-motif	AATCTAATCC	light-responsive
TCONS_00046139	G-Box	CACGTG	light-responsive		TCONS_00140780	ATCT-motif	AATCTAATCC	light-responsive
TCONS_00048462	G-Box	CACGTT	light-responsive		TCONS_00140780	ATCT-motif	AATCTAATCC	light-responsive
TCONS_00048462	G-box	TAAACGTG	light-responsive		TCONS_00141229	ATCT-motif	AATCTAATCC	light-responsive
TCONS_00048662	G-box	CACGAC	light-responsive		TCONS_00001446	Box 4	ATTAAT	light-responsive
TCONS_00048662	G-box	CACGAC	light-responsive		TCONS_00002581	Box 4	ATTAAT	light-responsive
TCONS_00048662	G-Box	CACGTT	light-responsive		TCONS_00002581	Box 4	ATTAAT	light-responsive
TCONS_00048662	G-Box	CACGTT	light-responsive		TCONS_00002581	Box 4	ATTAAT	light-responsive
TCONS_00051576	G-box	TACGTG	light-responsive		TCONS_00002581	Box 4	ATTAAT	light-responsive
TCONS_00051576	G-box	CACGTG	light-responsive		TCONS_00002581	Box 4	ATTAAT	light-responsive
TCONS_00051576	G-Box	CACGTG	light-responsive		TCONS_00002581	Box 4	ATTAAT	light-responsive
TCONS_00051576	G-Box	CACGTT	light-responsive		TCONS_00003125	Box 4	ATTAAT	light-responsive
TCONS_00051576	G-Box	CACGTT	light-responsive		TCONS_00003125	Box 4	ATTAAT	light-responsive
TCONS_00052610	G-box	TCCACGTGGCATT	light-responsive		TCONS_00003125	Box 4	ATTAAT	light-responsive
TCONS_00052610	G-box	GCCACGTGGA	light-responsive		TCONS_00003125	Box 4	ATTAAT	light-responsive
TCONS_00052610	G-box	CACGTC	light-responsive		TCONS_00003125	Box 4	ATTAAT	light-responsive
TCONS_00052610	G-Box	CACGTT	light-responsive		TCONS_00004379	Box 4	ATTAAT	light-responsive
TCONS_00053147	G-box	GCCACGTGGA	light-responsive		TCONS_00004379	Box 4	ATTAAT	light-responsive
TCONS_00053147	G-box	CACGAC	light-responsive		TCONS_00004379	Box 4	ATTAAT	light-responsive
TCONS_00053147	G-box	CACGAC	light-responsive		TCONS_00004379	Box 4	ATTAAT	light-responsive
TCONS_00054541	G-Box	CACGTG	light-responsive		TCONS_00004379	Box 4	ATTAAT	light-responsive
TCONS_00054541	G-Box	CACGTG	light-responsive		TCONS_00004379	Box 4	ATTAAT	light-responsive
TCONS_00054541	G-box	CACGTC	light-responsive		TCONS_00004379	Box 4	ATTAAT	light-responsive
TCONS_00054541	G-box	CACGTG	light-responsive		TCONS_00004993	Box 4	ATTAAT	light-responsive
TCONS_00054541	G-box	CACGAC	light-responsive		TCONS_00004993	Box 4	ATTAAT	light-responsive
TCONS_00054541	G-box	TACGTG	light-responsive		TCONS_00004993	Box 4	ATTAAT	light-responsive
TCONS_00054541	G-box	CACGTG	light-responsive		TCONS_00004993	Box 4	ATTAAT	light-responsive
TCONS_00055011	G-Box	CACGTT	light-responsive		TCONS_00005455	Box 4	ATTAAT	light-responsive
TCONS_00055011	G-Box	CACGTG	light-responsive		TCONS_00005455	Box 4	ATTAAT	light-responsive
TCONS_00055011	G-Box	CACGTT	light-responsive		TCONS_00005455	Box 4	ATTAAT	light-responsive
TCONS_00055011	G-Box	CACGTG	light-responsive		TCONS_00005674	Box 4	ATTAAT	light-responsive
TCONS_00055011	G-Box	CACGTG	light-responsive		TCONS_00005674	Box 4	ATTAAT	light-responsive
TCONS_00055011	G-Box	CACGTT	light-responsive		TCONS_00006242	Box 4	ATTAAT	light-responsive
TCONS_00055011	G-box	TAACACGTAG	light-responsive		TCONS_00006242	Box 4	ATTAAT	light-responsive
TCONS_00055011	G-box	TACGTG	light-responsive		TCONS_00006242	Box 4	ATTAAT	light-responsive
TCONS_00055011	G-box	CACGTG	light-responsive		TCONS_00006242	Box 4	ATTAAT	light-responsive
TCONS_00055011	G-box	CACGTG	light-responsive		TCONS_00006242	Box 4	ATTAAT	light-responsive
TCONS_00055011	G-box	CACGTG	light-responsive		TCONS_00007427	Box 4	ATTAAT	light-responsive
TCONS_00057133	G-box	CACGTG	light-responsive		TCONS_00007427	Box 4	ATTAAT	light-responsive
TCONS_00057133	G-box	TAAACGTG	light-responsive		TCONS_00007427	Box 4	ATTAAT	light-responsive
TCONS_00057133	G-box	ACACGTGGC	light-responsive		TCONS_00013381	Box 4	ATTAAT	light-responsive
TCONS_00057133	G-box	CACGTG	light-responsive		TCONS_00013475	Box 4	ATTAAT	light-responsive
TCONS_00057133	G-box	ACACGTGT	light-responsive		TCONS_00013475	Box 4	ATTAAT	light-responsive
TCONS_00057133	G-box	CACGTG	light-responsive		TCONS_00013475	Box 4	ATTAAT	light-responsive
TCONS_00057133	G-box	CACGAC	light-responsive		TCONS_00013475	Box 4	ATTAAT	light-responsive
TCONS_00057133	G-Box	CACGTG	light-responsive		TCONS_00014903	Box 4	ATTAAT	light-responsive
TCONS_00057133	G-Box	CACGTT	light-responsive		TCONS_00014903	Box 4	ATTAAT	light-responsive
TCONS_00057133	G-Box	CACGTG	light-responsive		TCONS_00014951	Box 4	ATTAAT	light-responsive
TCONS_00057133	G-Box	CACGTG	light-responsive		TCONS_00014951	Box 4	ATTAAT	light-responsive
TCONS_00057303	G-box	TACGTG	light-responsive		TCONS_00014951	Box 4	ATTAAT	light-responsive
TCONS_00059869	G-box	CACGTC	light-responsive		TCONS_00017287	Box 4	ATTAAT	light-responsive
TCONS_00059870	G-Box	CACGTG	light-responsive		TCONS_00017287	Box 4	ATTAAT	light-responsive
TCONS_00059870	G-box	CACGTC	light-responsive		TCONS_00017287	Box 4	ATTAAT	light-responsive
TCONS_00059870	G-box	ACACGTG(G/t)CACC	light-responsive		TCONS_00017287	Box 4	ATTAAT	light-responsive
TCONS_00059870	G-box	tgACACGTGGCA	light-responsive		TCONS_00017287	Box 4	ATTAAT	light-responsive
TCONS_00059870	G-box	ACACGTGGC	light-responsive		TCONS_00017640	Box 4	ATTAAT	light-responsive
TCONS_00059870	G-box	CACGTG	light-responsive		TCONS_00018743	Box 4	ATTAAT	light-responsive
TCONS_00060098	G-box	CACGTC	light-responsive		TCONS_00018743	Box 4	ATTAAT	light-responsive
TCONS_00060191	G-Box	CACGTT	light-responsive		TCONS_00020957	Box 4	ATTAAT	light-responsive
TCONS_00060191	G-box	CACGTC	light-responsive		TCONS_00025252	Box 4	ATTAAT	light-responsive
TCONS_00060191	G-box	CACGAC	light-responsive		TCONS_00025252	Box 4	ATTAAT	light-responsive
TCONS_00060191	G-box	CACGAC	light-responsive		TCONS_00028562	Box 4	ATTAAT	light-responsive
TCONS_00060227	G-box	CACGTG	light-responsive		TCONS_00028562	Box 4	ATTAAT	light-responsive
TCONS_00060227	G-Box	CACGTT	light-responsive		TCONS_00034306	Box 4	ATTAAT	light-responsive
TCONS_00060227	G-Box	CACGTG	light-responsive		TCONS_00034306	Box 4	ATTAAT	light-responsive
TCONS_00060582	G-box	CACGTG	light-responsive		TCONS_00034306	Box 4	ATTAAT	light-responsive
TCONS_00060582	G-Box	CACGTG	light-responsive		TCONS_00034447	Box 4	ATTAAT	light-responsive
TCONS_00061423	G-box	TACGTG	light-responsive		TCONS_00034447	Box 4	ATTAAT	light-responsive
TCONS_00063370	G-box	CACGTG	light-responsive		TCONS_00034447	Box 4	ATTAAT	light-responsive
TCONS_00063370	G-Box	CACGTG	light-responsive		TCONS_00035578	Box 4	ATTAAT	light-responsive
TCONS_00063402	G-box	CACGAC	light-responsive		TCONS_00035578	Box 4	ATTAAT	light-responsive
TCONS_00063448	G-box	TACGTG	light-responsive		TCONS_00036580	Box 4	ATTAAT	light-responsive
TCONS_00063448	G-box	TACGTG	light-responsive		TCONS_00036580	Box 4	ATTAAT	light-responsive
TCONS_00063448	G-box	CACGTC	light-responsive		TCONS_00036580	Box 4	ATTAAT	light-responsive
TCONS_00064480	G-box	CACGTC	light-responsive		TCONS_00036581	Box 4	ATTAAT	light-responsive
TCONS_00064480	G-box	CACGTC	light-responsive		TCONS_00036581	Box 4	ATTAAT	light-responsive
TCONS_00065467	G-Box	CACGTT	light-responsive		TCONS_00036581	Box 4	ATTAAT	light-responsive
TCONS_00065467	G-Box	CACGTT	light-responsive		TCONS_00036881	Box 4	ATTAAT	light-responsive
TCONS_00065467	G-box	TAACACGTAG	light-responsive		TCONS_00036881	Box 4	ATTAAT	light-responsive
TCONS_00066206	G-box	GCCACGTGGA	light-responsive		TCONS_00037191	Box 4	ATTAAT	light-responsive
TCONS_00066206	G-box	TACGTG	light-responsive		TCONS_00037191	Box 4	ATTAAT	light-responsive
TCONS_00066206	G-Box	CACGTT	light-responsive		TCONS_00037217	Box 4	ATTAAT	light-responsive
TCONS_00066456	G-Box	CACGTT	light-responsive		TCONS_00037217	Box 4	ATTAAT	light-responsive
TCONS_00066456	G-box	TACGTG	light-responsive		TCONS_00037217	Box 4	ATTAAT	light-responsive
TCONS_00066456	G-box	CACGAC	light-responsive		TCONS_00037217	Box 4	ATTAAT	light-responsive
TCONS_00066456	G-box	TAAACGTG	light-responsive		TCONS_00037217	Box 4	ATTAAT	light-responsive
TCONS_00067503	G-box	TACGTG	light-responsive		TCONS_00037218	Box 4	ATTAAT	light-responsive
TCONS_00067698	G-Box	CACGTT	light-responsive		TCONS_00039018	Box 4	ATTAAT	light-responsive
TCONS_00067698	G-box	CACGAC	light-responsive		TCONS_00039521	Box 4	ATTAAT	light-responsive
TCONS_00067698	G-box	CACGTC	light-responsive		TCONS_00039521	Box 4	ATTAAT	light-responsive
TCONS_00068036	G-Box	CACGTT	light-responsive		TCONS_00039521	Box 4	ATTAAT	light-responsive
TCONS_00068036	G-Box	CACGTG	light-responsive		TCONS_00044475	Box 4	ATTAAT	light-responsive
TCONS_00068036	G-box	TAAACGTG	light-responsive		TCONS_00045097	Box 4	ATTAAT	light-responsive
TCONS_00068036	G-box	CAGACGTGGCA	light-responsive		TCONS_00045097	Box 4	ATTAAT	light-responsive
TCONS_00068036	G-box	CACGTG	light-responsive		TCONS_00045097	Box 4	ATTAAT	light-responsive
TCONS_00068392	G-Box	CACGTG	light-responsive		TCONS_00045097	Box 4	ATTAAT	light-responsive
TCONS_00068392	G-box	CACGTG	light-responsive		TCONS_00045097	Box 4	ATTAAT	light-responsive
TCONS_00071037	G-box	CACGTC	light-responsive		TCONS_00045097	Box 4	ATTAAT	light-responsive
TCONS_00071037	G-box	TACGTG	light-responsive		TCONS_00045097	Box 4	ATTAAT	light-responsive
TCONS_00071821	G-Box	CACGTT	light-responsive		TCONS_00045097	Box 4	ATTAAT	light-responsive
TCONS_00071821	G-box	TACGTG	light-responsive		TCONS_00045825	Box 4	ATTAAT	light-responsive
TCONS_00071821	G-box	TACGTG	light-responsive		TCONS_00045825	Box 4	ATTAAT	light-responsive
TCONS_00072028	G-Box	CACGTG	light-responsive		TCONS_00045825	Box 4	ATTAAT	light-responsive
TCONS_00072028	G-Box	CACGTT	light-responsive		TCONS_00046744	Box 4	ATTAAT	light-responsive
TCONS_00072028	G-box	CACGTG	light-responsive		TCONS_00047515	Box 4	ATTAAT	light-responsive
TCONS_00073568	G-Box	TCCACATGGCA	light-responsive		TCONS_00047515	Box 4	ATTAAT	light-responsive
TCONS_00073568	G-box	GCCACGTGGA	light-responsive		TCONS_00047515	Box 4	ATTAAT	light-responsive
TCONS_00073568	G-box	CCACGTAA	light-responsive		TCONS_00047515	Box 4	ATTAAT	light-responsive
TCONS_00073568	G-box	TACGTG	light-responsive		TCONS_00047515	Box 4	ATTAAT	light-responsive
TCONS_00073703	G-box	TAACACGTAG	light-responsive		TCONS_00047515	Box 4	ATTAAT	light-responsive
TCONS_00073703	G-box	TACGTG	light-responsive		TCONS_00047515	Box 4	ATTAAT	light-responsive
TCONS_00073703	G-Box	CACGTT	light-responsive		TCONS_00047515	Box 4	ATTAAT	light-responsive
TCONS_00073704	G-box	TAACACGTAG	light-responsive		TCONS_00047515	Box 4	ATTAAT	light-responsive
TCONS_00073704	G-box	TACGTG	light-responsive		TCONS_00047874	Box 4	ATTAAT	light-responsive
TCONS_00073704	G-Box	CACGTT	light-responsive		TCONS_00052489	Box 4	ATTAAT	light-responsive
TCONS_00075328	G-box	CACGTG	light-responsive		TCONS_00052489	Box 4	ATTAAT	light-responsive
TCONS_00075328	G-box	GCCACGTGGA	light-responsive		TCONS_00052489	Box 4	ATTAAT	light-responsive
TCONS_00075328	G-box	CACGTG	light-responsive		TCONS_00052896	Box 4	ATTAAT	light-responsive
TCONS_00075328	G-Box	CACGTG	light-responsive		TCONS_00053237	Box 4	ATTAAT	light-responsive
TCONS_00075328	G-Box	CACGTT	light-responsive		TCONS_00053372	Box 4	ATTAAT	light-responsive
TCONS_00075328	G-Box	CACGTG	light-responsive		TCONS_00053372	Box 4	ATTAAT	light-responsive
TCONS_00075328	G-Box	CACGTT	light-responsive		TCONS_00053372	Box 4	ATTAAT	light-responsive
TCONS_00075724	G-Box	CACGTT	light-responsive		TCONS_00054449	Box 4	ATTAAT	light-responsive
TCONS_00075986	G-box	CACGTG	light-responsive		TCONS_00054603	Box 4	ATTAAT	light-responsive
TCONS_00075986	G-Box	CACGTG	light-responsive		TCONS_00054603	Box 4	ATTAAT	light-responsive
TCONS_00076163	G-Box	CACGTG	light-responsive		TCONS_00054603	Box 4	ATTAAT	light-responsive
TCONS_00076163	G-Box	CACGTG	light-responsive		TCONS_00054603	Box 4	ATTAAT	light-responsive
TCONS_00076163	G-Box	CACGTG	light-responsive		TCONS_00055069	Box 4	ATTAAT	light-responsive
TCONS_00076163	G-box	CACGTG	light-responsive		TCONS_00055069	Box 4	ATTAAT	light-responsive
TCONS_00076163	G-box	CACGTG	light-responsive		TCONS_00055069	Box 4	ATTAAT	light-responsive
TCONS_00076163	G-box	CACGTG	light-responsive		TCONS_00055069	Box 4	ATTAAT	light-responsive
TCONS_00076657	G-Box	CACGTG	light-responsive		TCONS_00055069	Box 4	ATTAAT	light-responsive
TCONS_00076657	G-Box	CACGTT	light-responsive		TCONS_00055069	Box 4	ATTAAT	light-responsive
TCONS_00076657	G-box	TACGTG	light-responsive		TCONS_00056126	Box 4	ATTAAT	light-responsive
TCONS_00076657	G-box	CACGAC	light-responsive		TCONS_00056126	Box 4	ATTAAT	light-responsive
TCONS_00076657	G-box	TACGTG	light-responsive		TCONS_00056126	Box 4	ATTAAT	light-responsive
TCONS_00076657	G-box	TACGTG	light-responsive		TCONS_00056126	Box 4	ATTAAT	light-responsive
TCONS_00076657	G-box	GCCACGTGGA	light-responsive		TCONS_00056126	Box 4	ATTAAT	light-responsive
TCONS_00076657	G-box	CACGTG	light-responsive		TCONS_00056126	Box 4	ATTAAT	light-responsive
TCONS_00076671	G-box	CACGTG	light-responsive		TCONS_00056127	Box 4	ATTAAT	light-responsive
TCONS_00076671	G-box	CACGTC	light-responsive		TCONS_00056127	Box 4	ATTAAT	light-responsive
TCONS_00076671	G-box	tgACACGTGGCA	light-responsive		TCONS_00056127	Box 4	ATTAAT	light-responsive
TCONS_00076671	G-box	ACACGTGGC	light-responsive		TCONS_00056127	Box 4	ATTAAT	light-responsive
TCONS_00076671	G-box	CACGTG	light-responsive		TCONS_00056127	Box 4	ATTAAT	light-responsive
TCONS_00076671	G-Box	CACGTG	light-responsive		TCONS_00056127	Box 4	ATTAAT	light-responsive
[truncated: 4,262 more rows]
