# Supplementary material for: Systematic Identification of Methyl Jasmonate-Responsive Long Noncoding RNAs and Their Nearby Coding Genes Unveils Their Potential Defence Roles in Tobacco BY-2 Cells
Source: Int J Mol Sci. 2022 Dec 8;23(24):15568. doi: 10.3390/ijms232415568 (PMC9778826; doi:10.3390/ijms232415568)
Supplement: Supplementary file 1 [file ijms-23-15568-s001.zip › Table S2. The length distribution of lncRNAs in tobacco BY-2 cells.xlsx]

## Sheet: Sheet1
Table S2. The length distribution of lncRNAs in tobacco BY-2 cells.
Length (nt)	Numbers
200-399	1837
400-599	2510
600-799	1862
800-999	881
1000-1199	354
1200-1399	149
1400-1599	76
1600-1799	57
1800-1999	36
2000-2999	70
>3000	16
