# Supplementary material for: Systematic Identification of Methyl Jasmonate-Responsive Long Noncoding RNAs and Their Nearby Coding Genes Unveils Their Potential Defence Roles in Tobacco BY-2 Cells
Source: Int J Mol Sci. 2022 Dec 8;23(24):15568. doi: 10.3390/ijms232415568 (PMC9778826; doi:10.3390/ijms232415568)
Supplement: Supplementary file 1 [file ijms-23-15568-s001.zip › Table S3 The exon number of lncRNAs in tobacco BY-2 cells.xlsx]

## Sheet: Sheet1
Table S3. The exon number of lncRNAs in tobacco BY-2 cells.
Exon number	Numbers
1	6917
2	975
3	104
4	29
5	13
6	9
7	5
8	1
