# Supplementary material for: Systematic Identification of Methyl Jasmonate-Responsive Long Noncoding RNAs and Their Nearby Coding Genes Unveils Their Potential Defence Roles in Tobacco BY-2 Cells
Source: Int J Mol Sci. 2022 Dec 8;23(24):15568. doi: 10.3390/ijms232415568 (PMC9778826; doi:10.3390/ijms232415568)
Supplement: Supplementary file 1 [file ijms-23-15568-s001.zip › Table S4. The number and percentage of homologous lncRNAs in tobacco BY-2 cells comparing with 39 species.xlsx]

## Sheet: Sheet1
Table S4. The number and percentage of homologous lncRNAs in tobacco BY-2 cells compared with 39 species.
Species	Number	Percentage (%)
Nicotiana tabacum	6535	83.269
Nicotiana benthamiana	3921	49.962
Solanum tuberosum	9	0.115
Solanum lycopersicum	10	0.127
Leersia perrieri	2	0.025
Musa acuminata	2	0.025
Oryza rufipogon	2	0.025
Vitis vinifera	2	0.025
Ananas comosus	1	0.013
Brassica napus	1	0.013
Medicago truncatula	1	0.013
Oryza barthii	1	0.013
Populus trichocarpa	1	0.013
Zea mays	1	0.013
Amborella trichopoda	0	0
Arabidopsis lyrata	0	0
Arabidopsis thaliana	0	0
Brachypodium distachyon	0	0
Brassica oleracea	0	0
Brassica rapa	0	0
Chenopodium quinoa	0	0
Chlamydomonas reinhardtii	0	0
Corchorus capsularis	0	0
Cucumis sativus	0	0
Glycine max	0	0
Hordeum vulgare	0	0
Malus domestica	0	0
Manihot esculenta	0	0
Oryza brachyantha	0	0
Oryza nivara	0	0
Oryza punctata	0	0
Oryza sativa	0	0
Physcomitrella patens	0	0
Prunus persica	0	0
Selaginella moellendorffii	0	0
Setaria italica	0	0
Sorghum bicolor	0	0
Theobroma cacao	0	0
Trifolium pratense	0	0
Total	4580	58.359
