# Supplementary material for: Systematic Identification of Methyl Jasmonate-Responsive Long Noncoding RNAs and Their Nearby Coding Genes Unveils Their Potential Defence Roles in Tobacco BY-2 Cells
Source: Int J Mol Sci. 2022 Dec 8;23(24):15568. doi: 10.3390/ijms232415568 (PMC9778826; doi:10.3390/ijms232415568)
Supplement: Supplementary file 1 [file ijms-23-15568-s001.zip › Table S5. Homologous lncRNAs in tobacco BY-2 cells compared with 39 other species.xlsx]

## Sheet: Sheet1
Table S5. The number and percentage of homologous lncRNAs in tobacco BY-2 cells compared with 39 species.
Nicotiana tabacum	Nicotiana benthamiana	Solanum tuberosum	Solanum lycopersicum	Leersia perrieri	Musa acuminata	Oryza rufipogon	Vitis vinifera	Ananas comosus	Brassica napus	Medicago truncatula	Oryza barthii	Populus trichocarpa	Zea mays
NTAB_LNC007365.2	NBEN_LNC024444.1	CNT2090130	CNT204371	CNT20207414	CNT20111712	CNT20138882	CNT20238941	CNT20198768	CNT20153636	CNT20211478	CNT20232271	CNT2073133	CNT20213291
NTAB_LNC012333.1	NBEN_LNC013329.1	CNT2091748	CNT201056	CNT20206231	CNT20109796	CNT20136522	CNT20237263	CNT20198768	CNT20153636
NTAB_LNC008276.1	NBEN_LNC033274.1	CNT2091887	CNT203320
NTAB_LNC003280.1	NBEN_LNC018771.2	CNT2092265	CNT202829
NTAB_LNC012109.3	NBEN_LNC018771.1	CNT2094594	CNT204029
NTAB_LNC012109.1	NBEN_LNC030820.2	CNT2090356	CNT20384
NTAB_LNC012109.2	NBEN_LNC030820.1	CNT2091244	CNT203538
NTAB_LNC018953.1	NBEN_LNC017380.1	CNT2091245	CNT20521
NTAB_LNC009606.2	NBEN_LNC003260.1	CNT2089631	CNT203471
NTAB_LNC005659.1	NBEN_LNC007109.7		CNT204230
NTAB_LNC003520.1	NBEN_LNC007109.6
NTAB_LNC000354.1	NBEN_LNC007109.5
NTAB_LNC000324.1	NBEN_LNC007109.4
NTAB_LNC000324.4	NBEN_LNC007109.3
NTAB_LNC000324.2	NBEN_LNC007109.1
NTAB_LNC002167.1	NBEN_LNC024690.1
NTAB_LNC002167.4	NBEN_LNC022515.2
NTAB_LNC002167.3	NBEN_LNC029818.2
NTAB_LNC002167.6	NBEN_LNC029818.1
NTAB_LNC000324.3	NBEN_LNC022515.3
NTAB_LNC012563.2	NBEN_LNC022515.1
NTAB_LNC012563.1	NBEN_LNC013722.1
NTAB_LNC012563.4	NBEN_LNC039281.1
NTAB_LNC012563.3	NBEN_LNC028376.1
NTAB_LNC003586.3	NBEN_LNC023383.2
NTAB_LNC003586.1	NBEN_LNC023383.1
NTAB_LNC003586.6	NBEN_LNC016831.1
NTAB_LNC003586.2	NBEN_LNC005051.1
NTAB_LNC003586.4	NBEN_LNC011632.1
NTAB_LNC003586.5	NBEN_LNC003623.1
NTAB_LNC016031.1	NBEN_LNC039599.1
NTAB_LNC001509.2	NBEN_LNC019521.1
NTAB_LNC001509.1	NBEN_LNC037848.1
NTAB_LNC005196.1	NBEN_LNC040342.1
NTAB_LNC005196.2	NBEN_LNC008178.1
NTAB_LNC018316.1	NBEN_LNC038581.1
NTAB_LNC009434.3	NBEN_LNC022469.1
NTAB_LNC009434.2	NBEN_LNC032595.1
NTAB_LNC009434.4	NBEN_LNC016038.1
NTAB_LNC009434.1	NBEN_LNC032245.1
NTAB_LNC006189.1	NBEN_LNC013570.1
NTAB_LNC002388.1	NBEN_LNC021881.1
NTAB_LNC002388.2	NBEN_LNC028042.1
NTAB_LNC019455.1	NBEN_LNC036502.1
NTAB_LNC016586.1	NBEN_LNC040339.1
NTAB_LNC009833.1	NBEN_LNC010127.1
NTAB_LNC004666.1	NBEN_LNC021369.1
NTAB_LNC001180.1	NBEN_LNC029632.1
NTAB_LNC001180.2	NBEN_LNC031097.1
NTAB_LNC008793.1	NBEN_LNC028542.1
NTAB_LNC008793.2	NBEN_LNC023594.1
NTAB_LNC004351.1	NBEN_LNC022254.1
NTAB_LNC003714.2	NBEN_LNC037847.1
NTAB_LNC003714.1	NBEN_LNC015103.1
NTAB_LNC016937.1	NBEN_LNC033059.1
NTAB_LNC008451.1	NBEN_LNC017681.1
NTAB_LNC010096.1	NBEN_LNC037651.1
NTAB_LNC008952.1	NBEN_LNC035999.1
NTAB_LNC019298.1	NBEN_LNC023411.1
NTAB_LNC007329.1	NBEN_LNC034083.1
NTAB_LNC010683.1	NBEN_LNC011556.1
NTAB_LNC010683.2	NBEN_LNC020500.1
NTAB_LNC017209.1	NBEN_LNC041966.1
NTAB_LNC005907.1	NBEN_LNC029377.1
NTAB_LNC012013.1	NBEN_LNC000177.1
NTAB_LNC007226.1	NBEN_LNC039593.1
NTAB_LNC016786.1	NBEN_LNC040221.1
NTAB_LNC000643.1	NBEN_LNC024036.1
NTAB_LNC000643.2	NBEN_LNC038228.1
NTAB_LNC000643.3	NBEN_LNC033666.1
NTAB_LNC018088.1	NBEN_LNC034887.1
NTAB_LNC015252.1	NBEN_LNC023390.1
NTAB_LNC007296.2	NBEN_LNC041965.1
NTAB_LNC007296.1	NBEN_LNC025212.1
NTAB_LNC001328.2	NBEN_LNC022864.1
NTAB_LNC001328.4	NBEN_LNC010755.1
NTAB_LNC013827.1	NBEN_LNC041866.1
NTAB_LNC002187.1	NBEN_LNC016835.1
NTAB_LNC013065.1	NBEN_LNC005944.1
NTAB_LNC002013.1	NBEN_LNC038756.1
NTAB_LNC002630.3	NBEN_LNC033359.1
NTAB_LNC015507.1	NBEN_LNC023022.1
NTAB_LNC002411.3	NBEN_LNC011092.1
NTAB_LNC002411.1	NBEN_LNC042481.1
NTAB_LNC002411.4	NBEN_LNC030366.1
NTAB_LNC002411.5	NBEN_LNC018265.1
NTAB_LNC017376.1	NBEN_LNC008037.1
NTAB_LNC012173.1	NBEN_LNC035791.1
NTAB_LNC011639.1	NBEN_LNC031876.1
NTAB_LNC016577.1	NBEN_LNC011090.1
NTAB_LNC008691.1	NBEN_LNC010684.1
NTAB_LNC015352.1	NBEN_LNC022892.1
NTAB_LNC003225.1	NBEN_LNC036530.1
NTAB_LNC011730.1	NBEN_LNC040461.2
NTAB_LNC007175.3	NBEN_LNC040461.1
NTAB_LNC007175.2	NBEN_LNC036962.1
NTAB_LNC007175.1	NBEN_LNC028648.1
NTAB_LNC000062.1	NBEN_LNC039779.3
NTAB_LNC006802.1	NBEN_LNC017663.1
NTAB_LNC006802.2	NBEN_LNC032540.1
NTAB_LNC015175.1	NBEN_LNC021328.2
NTAB_LNC005570.1	NBEN_LNC021328.1
NTAB_LNC009427.1	NBEN_LNC025339.1
NTAB_LNC012826.4	NBEN_LNC030192.1
NTAB_LNC012826.3	NBEN_LNC039223.1
NTAB_LNC012826.2	NBEN_LNC022612.1
NTAB_LNC007844.1	NBEN_LNC010180.1
NTAB_LNC012826.1	NBEN_LNC019951.1
NTAB_LNC012981.1	NBEN_LNC011061.1
NTAB_LNC009513.1	NBEN_LNC034814.1
NTAB_LNC012490.1	NBEN_LNC032980.1
NTAB_LNC002475.2	NBEN_LNC022908.1
NTAB_LNC002475.1	NBEN_LNC009813.1
NTAB_LNC018169.1	NBEN_LNC039041.1
NTAB_LNC009982.1	NBEN_LNC016653.1
NTAB_LNC012839.1	NBEN_LNC042092.1
NTAB_LNC016910.1	NBEN_LNC004494.1
NTAB_LNC006008.1	NBEN_LNC003565.1
NTAB_LNC013793.2	NBEN_LNC027863.1
NTAB_LNC010495.2	NBEN_LNC011834.1
NTAB_LNC007208.1	NBEN_LNC036500.1
NTAB_LNC007769.1	NBEN_LNC027560.1
NTAB_LNC016077.1	NBEN_LNC022290.1
NTAB_LNC018080.1	NBEN_LNC019573.1
NTAB_LNC015643.1	NBEN_LNC015390.1
NTAB_LNC009866.1	NBEN_LNC029612.1
NTAB_LNC000571.1	NBEN_LNC024163.6
NTAB_LNC001565.1	NBEN_LNC024163.4
NTAB_LNC005889.1	NBEN_LNC024163.1
NTAB_LNC005952.1	NBEN_LNC013293.1
NTAB_LNC002248.1	NBEN_LNC024300.1
NTAB_LNC014656.1	NBEN_LNC004117.1
NTAB_LNC015952.1	NBEN_LNC003811.1
NTAB_LNC005952.2	NBEN_LNC009825.1
NTAB_LNC005663.1	NBEN_LNC016684.2
NTAB_LNC000916.2	NBEN_LNC016684.1
NTAB_LNC007084.3	NBEN_LNC032603.1
NTAB_LNC007084.1	NBEN_LNC040684.1
NTAB_LNC005118.1	NBEN_LNC011312.1
NTAB_LNC014082.1	NBEN_LNC026156.1
NTAB_LNC008233.1	NBEN_LNC021647.1
NTAB_LNC011376.1	NBEN_LNC033026.1
NTAB_LNC008711.1	NBEN_LNC042529.1
NTAB_LNC005904.1	NBEN_LNC013794.1
NTAB_LNC008609.1	NBEN_LNC033591.1
NTAB_LNC009046.1	NBEN_LNC035118.1
NTAB_LNC001266.1	NBEN_LNC024646.1
NTAB_LNC007242.1	NBEN_LNC027509.1
NTAB_LNC018317.1	NBEN_LNC031636.1
NTAB_LNC008614.1	NBEN_LNC029536.1
NTAB_LNC006585.1	NBEN_LNC035206.1
NTAB_LNC010968.1	NBEN_LNC007248.1
NTAB_LNC018481.1	NBEN_LNC010569.1
NTAB_LNC002447.1	NBEN_LNC021204.1
NTAB_LNC014242.1	NBEN_LNC014947.1
NTAB_LNC000187.1	NBEN_LNC037099.1
NTAB_LNC007875.1	NBEN_LNC014564.1
NTAB_LNC006541.1	NBEN_LNC003535.1
NTAB_LNC001011.1	NBEN_LNC012681.1
NTAB_LNC015621.1	NBEN_LNC037428.1
NTAB_LNC009396.1	NBEN_LNC007578.1
NTAB_LNC005495.1	NBEN_LNC004061.1
NTAB_LNC006423.5	NBEN_LNC039588.1
NTAB_LNC007454.1	NBEN_LNC031140.1
NTAB_LNC006423.2	NBEN_LNC040677.1
NTAB_LNC006423.1	NBEN_LNC017976.1
NTAB_LNC006423.3	NBEN_LNC010593.1
NTAB_LNC016744.1	NBEN_LNC019564.2
NTAB_LNC003030.1	NBEN_LNC021027.1
NTAB_LNC005287.1	NBEN_LNC004483.1
NTAB_LNC002901.2	NBEN_LNC019564.1
NTAB_LNC005287.2	NBEN_LNC041230.1
NTAB_LNC002901.1	NBEN_LNC021027.2
NTAB_LNC000749.1	NBEN_LNC020113.2
NTAB_LNC000749.2	NBEN_LNC020113.1
NTAB_LNC001621.1	NBEN_LNC009100.1
NTAB_LNC004506.2	NBEN_LNC016858.1
NTAB_LNC004506.1	NBEN_LNC008150.1
NTAB_LNC012471.1	NBEN_LNC012993.1
NTAB_LNC013256.1	NBEN_LNC025753.2
NTAB_LNC015752.1	NBEN_LNC025753.1
NTAB_LNC001583.1	NBEN_LNC006351.1
NTAB_LNC006569.1	NBEN_LNC039884.1
NTAB_LNC000306.1	NBEN_LNC011638.1
NTAB_LNC000306.2	NBEN_LNC035210.1
NTAB_LNC000306.3	NBEN_LNC025748.1
NTAB_LNC013414.1	NBEN_LNC020398.1
NTAB_LNC012393.1	NBEN_LNC003469.1
NTAB_LNC000425.6	NBEN_LNC037554.1
NTAB_LNC000425.5	NBEN_LNC013712.1
NTAB_LNC011316.1	NBEN_LNC036347.1
NTAB_LNC012250.1	NBEN_LNC020640.1
NTAB_LNC002941.3	NBEN_LNC007972.1
NTAB_LNC002941.2	NBEN_LNC032120.1
NTAB_LNC002941.1	NBEN_LNC035153.1
NTAB_LNC005220.1	NBEN_LNC018785.1
NTAB_LNC002941.4	NBEN_LNC041064.1
NTAB_LNC003697.1	NBEN_LNC020932.1
NTAB_LNC002919.1	NBEN_LNC036213.1
NTAB_LNC006351.1	NBEN_LNC024347.1
NTAB_LNC003353.1	NBEN_LNC019579.1
NTAB_LNC015194.1	NBEN_LNC037553.1
NTAB_LNC005531.2	NBEN_LNC022365.1
NTAB_LNC011469.1	NBEN_LNC011207.1
NTAB_LNC015805.1	NBEN_LNC019273.1
NTAB_LNC004611.1	NBEN_LNC016058.1
NTAB_LNC014718.1	NBEN_LNC020291.1
NTAB_LNC009132.1	NBEN_LNC021554.1
NTAB_LNC014418.1	NBEN_LNC036070.1
NTAB_LNC012939.1	NBEN_LNC009940.1
NTAB_LNC011035.1	NBEN_LNC022264.1
NTAB_LNC019450.1	NBEN_LNC012799.1
NTAB_LNC017439.1	NBEN_LNC019105.1
NTAB_LNC006976.2	NBEN_LNC034212.1
NTAB_LNC006976.1	NBEN_LNC019161.1
NTAB_LNC006976.3	NBEN_LNC031110.1
NTAB_LNC004269.1	NBEN_LNC010328.1
NTAB_LNC002075.1	NBEN_LNC016171.1
NTAB_LNC005572.1	NBEN_LNC014825.1
NTAB_LNC016712.1	NBEN_LNC012780.1
NTAB_LNC005317.1	NBEN_LNC027262.1
NTAB_LNC005317.2	NBEN_LNC028150.1
NTAB_LNC002869.1	NBEN_LNC023755.1
NTAB_LNC012290.1	NBEN_LNC025998.1
NTAB_LNC016801.1	NBEN_LNC020280.1
NTAB_LNC014461.1	NBEN_LNC040239.1
NTAB_LNC000517.2	NBEN_LNC016348.4
NTAB_LNC000517.3	NBEN_LNC016348.3
NTAB_LNC000517.5	NBEN_LNC016348.2
NTAB_LNC000517.1	NBEN_LNC016348.1
NTAB_LNC002370.2	NBEN_LNC016347.1
NTAB_LNC002370.1	NBEN_LNC031982.1
NTAB_LNC007179.1	NBEN_LNC018589.1
NTAB_LNC019432.1	NBEN_LNC040932.1
NTAB_LNC008065.2	NBEN_LNC039231.1
NTAB_LNC008065.1	NBEN_LNC021429.1
NTAB_LNC018534.1	NBEN_LNC038419.1
NTAB_LNC010810.4	NBEN_LNC037540.1
NTAB_LNC010810.1	NBEN_LNC033025.1
NTAB_LNC010810.5	NBEN_LNC007040.1
NTAB_LNC010810.6	NBEN_LNC019546.1
NTAB_LNC010810.8	NBEN_LNC020344.1
NTAB_LNC010810.10	NBEN_LNC008693.1
NTAB_LNC010810.2	NBEN_LNC003975.1
NTAB_LNC010810.9	NBEN_LNC027381.1
NTAB_LNC010810.3	NBEN_LNC013690.1
NTAB_LNC010810.7	NBEN_LNC008303.1
NTAB_LNC017074.1	NBEN_LNC016389.1
NTAB_LNC017006.1	NBEN_LNC003171.1
NTAB_LNC010993.2	NBEN_LNC038152.1
NTAB_LNC017753.1	NBEN_LNC029639.1
NTAB_LNC000303.2	NBEN_LNC009541.1
NTAB_LNC000303.1	NBEN_LNC016759.1
NTAB_LNC014252.1	NBEN_LNC020856.1
NTAB_LNC005300.1	NBEN_LNC011449.1
NTAB_LNC019495.1	NBEN_LNC035306.3
NTAB_LNC011725.1	NBEN_LNC035306.2
NTAB_LNC012882.1	NBEN_LNC035306.1
NTAB_LNC009594.1	NBEN_LNC008662.1
NTAB_LNC018932.1	NBEN_LNC018333.1
NTAB_LNC007768.1	NBEN_LNC034366.1
NTAB_LNC004940.1	NBEN_LNC006917.1
NTAB_LNC007076.3	NBEN_LNC024722.1
NTAB_LNC012854.2	NBEN_LNC021994.1
NTAB_LNC012854.1	NBEN_LNC009716.1
NTAB_LNC007076.1	NBEN_LNC017797.1
NTAB_LNC007076.2	NBEN_LNC027197.1
NTAB_LNC001454.2	NBEN_LNC008496.1
NTAB_LNC011428.1	NBEN_LNC017608.1
NTAB_LNC001163.4	NBEN_LNC037460.2
NTAB_LNC001163.2	NBEN_LNC037460.1
NTAB_LNC001163.1	NBEN_LNC013768.1
NTAB_LNC006360.1	NBEN_LNC008189.1
NTAB_LNC008467.1	NBEN_LNC033852.1
NTAB_LNC002539.1	NBEN_LNC039082.1
NTAB_LNC014439.2	NBEN_LNC037989.1
NTAB_LNC014439.1	NBEN_LNC032483.1
NTAB_LNC008357.1	NBEN_LNC030362.1
NTAB_LNC004134.2	NBEN_LNC017802.1
NTAB_LNC007230.1	NBEN_LNC007839.1
NTAB_LNC016725.1	NBEN_LNC026717.1
NTAB_LNC005924.1	NBEN_LNC027597.1
NTAB_LNC015356.1	NBEN_LNC011709.1
NTAB_LNC011174.1	NBEN_LNC022400.1
NTAB_LNC005434.1	NBEN_LNC011913.1
NTAB_LNC015719.1	NBEN_LNC025845.1
NTAB_LNC011801.1	NBEN_LNC023839.1
NTAB_LNC006969.1	NBEN_LNC025243.1
NTAB_LNC012577.1	NBEN_LNC016124.1
NTAB_LNC005408.2	NBEN_LNC033916.1
NTAB_LNC005408.1	NBEN_LNC017657.1
NTAB_LNC002742.1	NBEN_LNC034863.1
NTAB_LNC011826.1	NBEN_LNC013514.1
NTAB_LNC012111.1	NBEN_LNC040340.1
NTAB_LNC016127.2	NBEN_LNC003091.1
NTAB_LNC014641.1	NBEN_LNC025510.1
NTAB_LNC012178.1	NBEN_LNC033497.2
NTAB_LNC003190.2	NBEN_LNC033497.1
NTAB_LNC003190.1	NBEN_LNC033498.1
NTAB_LNC016127.1	NBEN_LNC021419.2
NTAB_LNC003190.3	NBEN_LNC035866.3
NTAB_LNC005348.3	NBEN_LNC022729.1
NTAB_LNC005348.2	NBEN_LNC032356.1
NTAB_LNC016750.1	NBEN_LNC022381.1
NTAB_LNC007641.2	NBEN_LNC016513.1
NTAB_LNC014310.1	NBEN_LNC036353.1
NTAB_LNC011058.1	NBEN_LNC024110.1
NTAB_LNC007635.2	NBEN_LNC015309.1
NTAB_LNC007635.1	NBEN_LNC033486.1
NTAB_LNC001184.1	NBEN_LNC022956.1
NTAB_LNC015850.1	NBEN_LNC030309.1
NTAB_LNC015850.2	NBEN_LNC021427.1
NTAB_LNC018289.1	NBEN_LNC030367.1
NTAB_LNC008706.1	NBEN_LNC023523.1
NTAB_LNC006688.1	NBEN_LNC015135.1
NTAB_LNC005218.1	NBEN_LNC004340.1
NTAB_LNC013795.1	NBEN_LNC032005.1
NTAB_LNC015215.1	NBEN_LNC029445.1
NTAB_LNC012312.2	NBEN_LNC014308.1
NTAB_LNC012312.1	NBEN_LNC023756.2
NTAB_LNC002698.1	NBEN_LNC023756.1
NTAB_LNC014517.2	NBEN_LNC021116.2
NTAB_LNC003859.2	NBEN_LNC021116.1
NTAB_LNC008631.2	NBEN_LNC019039.1
NTAB_LNC003468.6	NBEN_LNC010678.1
NTAB_LNC000499.3	NBEN_LNC014399.1
NTAB_LNC002204.1	NBEN_LNC029469.1
NTAB_LNC019475.1	NBEN_LNC042592.1
NTAB_LNC008417.1	NBEN_LNC020719.1
NTAB_LNC008417.2	NBEN_LNC022495.3
NTAB_LNC012186.1	NBEN_LNC022495.2
NTAB_LNC006096.6	NBEN_LNC022495.1
NTAB_LNC006096.1	NBEN_LNC038801.2
NTAB_LNC012868.1	NBEN_LNC038801.1
NTAB_LNC010559.1	NBEN_LNC002507.1
NTAB_LNC003265.1	NBEN_LNC016962.1
NTAB_LNC018233.1	NBEN_LNC036550.1
NTAB_LNC000488.4	NBEN_LNC011091.1
NTAB_LNC000488.2	NBEN_LNC027797.1
NTAB_LNC000488.1	NBEN_LNC013783.1
NTAB_LNC000488.3	NBEN_LNC028044.1
NTAB_LNC011425.1	NBEN_LNC038695.2
NTAB_LNC003763.1	NBEN_LNC038695.1
NTAB_LNC007194.1	NBEN_LNC014142.1
NTAB_LNC014551.1	NBEN_LNC029660.1
NTAB_LNC017453.1	NBEN_LNC009777.1
NTAB_LNC016019.1	NBEN_LNC013691.1
NTAB_LNC004633.1	NBEN_LNC042546.1
NTAB_LNC004633.2	NBEN_LNC039417.1
NTAB_LNC013532.1	NBEN_LNC042162.2
NTAB_LNC010933.1	NBEN_LNC042162.1
NTAB_LNC000882.1	NBEN_LNC030128.1
NTAB_LNC016055.1	NBEN_LNC042410.1
NTAB_LNC003034.1	NBEN_LNC025742.1
NTAB_LNC001537.1	NBEN_LNC016520.1
NTAB_LNC007668.1	NBEN_LNC024352.1
NTAB_LNC001425.1	NBEN_LNC019567.1
NTAB_LNC001425.2	NBEN_LNC020869.1
NTAB_LNC004883.1	NBEN_LNC016179.1
NTAB_LNC004883.2	NBEN_LNC035094.1
NTAB_LNC002558.1	NBEN_LNC023502.1
NTAB_LNC002558.4	NBEN_LNC021937.1
NTAB_LNC002558.2	NBEN_LNC012672.1
NTAB_LNC002558.3	NBEN_LNC013264.1
NTAB_LNC009646.1	NBEN_LNC029853.1
NTAB_LNC006863.1	NBEN_LNC037169.1
NTAB_LNC004250.1	NBEN_LNC012424.1
NTAB_LNC013075.1	NBEN_LNC041766.1
NTAB_LNC002478.1	NBEN_LNC010484.1
NTAB_LNC002758.1	NBEN_LNC018375.1
NTAB_LNC002758.2	NBEN_LNC025848.1
NTAB_LNC014162.5	NBEN_LNC018995.1
NTAB_LNC014162.1	NBEN_LNC009414.1
NTAB_LNC008025.1	NBEN_LNC035094.5
NTAB_LNC000857.1	NBEN_LNC035094.2
NTAB_LNC000857.2	NBEN_LNC013953.1
NTAB_LNC017264.1	NBEN_LNC013396.1
NTAB_LNC012522.1	NBEN_LNC009413.1
NTAB_LNC004712.2	NBEN_LNC005067.1
NTAB_LNC018265.1	NBEN_LNC030077.1
NTAB_LNC014164.1	NBEN_LNC017129.1
NTAB_LNC011057.1	NBEN_LNC037758.1
NTAB_LNC012397.1	NBEN_LNC017203.1
NTAB_LNC015349.1	NBEN_LNC036144.1
NTAB_LNC009248.1	NBEN_LNC028447.1
NTAB_LNC015349.2	NBEN_LNC017142.1
NTAB_LNC005329.1	NBEN_LNC006999.1
NTAB_LNC012576.1	NBEN_LNC024353.1
NTAB_LNC004575.1	NBEN_LNC027059.1
NTAB_LNC004575.2	NBEN_LNC021205.2
NTAB_LNC004575.3	NBEN_LNC021205.1
NTAB_LNC009816.1	NBEN_LNC042673.1
NTAB_LNC000066.4	NBEN_LNC029428.2
NTAB_LNC000066.2	NBEN_LNC029428.1
NTAB_LNC000066.1	NBEN_LNC033784.1
NTAB_LNC003140.2	NBEN_LNC020449.1
NTAB_LNC003140.1	NBEN_LNC029613.1
NTAB_LNC000066.5	NBEN_LNC024615.2
NTAB_LNC019328.1	NBEN_LNC022403.1
NTAB_LNC000066.3	NBEN_LNC042505.1
NTAB_LNC009775.3	NBEN_LNC042504.3
NTAB_LNC009775.1	NBEN_LNC042504.2
NTAB_LNC009775.2	NBEN_LNC042504.4
NTAB_LNC005615.1	NBEN_LNC042504.1
NTAB_LNC012466.1	NBEN_LNC015239.1
NTAB_LNC016219.1	NBEN_LNC015239.2
NTAB_LNC005615.2	NBEN_LNC030818.1
NTAB_LNC000988.2	NBEN_LNC030817.1
NTAB_LNC007631.1	NBEN_LNC030817.2
NTAB_LNC012503.1	NBEN_LNC022496.1
NTAB_LNC004986.1	NBEN_LNC011121.1
NTAB_LNC000771.1	NBEN_LNC034540.1
NTAB_LNC001561.1	NBEN_LNC021553.1
NTAB_LNC002689.1	NBEN_LNC041673.4
NTAB_LNC002689.2	NBEN_LNC041673.3
NTAB_LNC016866.1	NBEN_LNC041673.2
NTAB_LNC006195.1	NBEN_LNC041673.1
NTAB_LNC018180.1	NBEN_LNC039779.2
NTAB_LNC015117.1	NBEN_LNC039779.1
NTAB_LNC015117.2	NBEN_LNC025307.1
NTAB_LNC016133.1	NBEN_LNC022753.1
NTAB_LNC010471.1	NBEN_LNC037209.1
NTAB_LNC005418.1	NBEN_LNC028462.1
NTAB_LNC012804.1	NBEN_LNC036604.1
NTAB_LNC005425.1	NBEN_LNC037827.1
NTAB_LNC001366.1	NBEN_LNC017577.1
NTAB_LNC001366.3	NBEN_LNC019407.1
NTAB_LNC001366.2	NBEN_LNC027670.1
NTAB_LNC009779.3	NBEN_LNC034931.1
NTAB_LNC009779.1	NBEN_LNC041820.1
NTAB_LNC016025.2	NBEN_LNC027639.2
NTAB_LNC016025.1	NBEN_LNC027639.1
NTAB_LNC014522.1	NBEN_LNC042691.1
NTAB_LNC014803.1	NBEN_LNC027451.2
NTAB_LNC009863.1	NBEN_LNC027451.1
NTAB_LNC016724.1	NBEN_LNC009482.2
NTAB_LNC004979.1	NBEN_LNC039099.1
NTAB_LNC007013.1	NBEN_LNC041053.1
NTAB_LNC018533.1	NBEN_LNC041895.1
NTAB_LNC005681.1	NBEN_LNC028771.1
NTAB_LNC000052.1	NBEN_LNC021350.1
NTAB_LNC008753.1	NBEN_LNC008379.1
NTAB_LNC017998.1	NBEN_LNC016952.1
NTAB_LNC017053.1	NBEN_LNC038248.1
NTAB_LNC005649.1	NBEN_LNC003262.1
NTAB_LNC012743.1	NBEN_LNC013192.1
NTAB_LNC012743.2	NBEN_LNC002796.1
NTAB_LNC014174.1	NBEN_LNC002796.2
NTAB_LNC015961.1	NBEN_LNC004937.2
NTAB_LNC003160.1	NBEN_LNC004937.1
NTAB_LNC003160.5	NBEN_LNC018620.1
NTAB_LNC003160.4	NBEN_LNC009606.1
NTAB_LNC003160.2	NBEN_LNC009179.3
NTAB_LNC008801.1	NBEN_LNC009179.2
NTAB_LNC003410.1	NBEN_LNC009179.1
NTAB_LNC003355.5	NBEN_LNC004293.1
NTAB_LNC018784.1	NBEN_LNC041107.1
NTAB_LNC003160.3	NBEN_LNC026381.1
NTAB_LNC013499.2	NBEN_LNC023222.1
NTAB_LNC013443.2	NBEN_LNC011288.2
NTAB_LNC001949.1	NBEN_LNC011288.1
NTAB_LNC007548.2	NBEN_LNC002504.1
NTAB_LNC007548.3	NBEN_LNC019132.1
NTAB_LNC013485.1	NBEN_LNC036316.1
NTAB_LNC003100.1	NBEN_LNC039332.1
NTAB_LNC013485.2	NBEN_LNC009901.2
NTAB_LNC013485.3	NBEN_LNC038350.1
NTAB_LNC009009.1	NBEN_LNC004062.2
NTAB_LNC008601.1	NBEN_LNC004062.1
NTAB_LNC019027.1	NBEN_LNC007818.1
NTAB_LNC005893.1	NBEN_LNC035485.1
NTAB_LNC007782.1	NBEN_LNC041871.2
NTAB_LNC006954.1	NBEN_LNC041871.1
NTAB_LNC006954.2	NBEN_LNC002252.1
NTAB_LNC006954.3	NBEN_LNC004957.1
NTAB_LNC008568.1	NBEN_LNC022491.1
NTAB_LNC010141.2	NBEN_LNC039319.2
NTAB_LNC002828.1	NBEN_LNC039319.1
NTAB_LNC004256.1	NBEN_LNC040355.1
NTAB_LNC011932.1	NBEN_LNC028550.1
NTAB_LNC009157.1	NBEN_LNC007762.1
NTAB_LNC012710.1	NBEN_LNC001983.1
NTAB_LNC009744.1	NBEN_LNC011747.1
NTAB_LNC011632.1	NBEN_LNC001865.1
NTAB_LNC006418.1	NBEN_LNC016305.1
NTAB_LNC003932.1	NBEN_LNC023435.1
NTAB_LNC007154.1	NBEN_LNC033086.1
NTAB_LNC016850.1	NBEN_LNC038871.1
NTAB_LNC013727.1	NBEN_LNC016228.1
NTAB_LNC013727.2	NBEN_LNC010926.1
NTAB_LNC010668.1	NBEN_LNC030718.1
NTAB_LNC014911.1	NBEN_LNC039020.1
NTAB_LNC013971.1	NBEN_LNC008372.1
NTAB_LNC008309.1	NBEN_LNC040176.1
NTAB_LNC009444.1	NBEN_LNC031958.1
NTAB_LNC001834.1	NBEN_LNC037615.1
NTAB_LNC011790.1	NBEN_LNC005069.1
NTAB_LNC019199.1	NBEN_LNC004197.1
NTAB_LNC006915.3	NBEN_LNC025332.1
NTAB_LNC015104.1	NBEN_LNC039209.1
NTAB_LNC006611.1	NBEN_LNC036188.1
NTAB_LNC019541.1	NBEN_LNC014057.1
NTAB_LNC018599.1	NBEN_LNC010901.1
NTAB_LNC006915.1	NBEN_LNC008521.1
NTAB_LNC000735.1	NBEN_LNC017134.1
NTAB_LNC010990.1	NBEN_LNC042377.1
NTAB_LNC011043.1	NBEN_LNC035094.7
NTAB_LNC012091.1	NBEN_LNC035094.6
NTAB_LNC005166.1	NBEN_LNC035094.4
NTAB_LNC002785.2	NBEN_LNC035094.3
NTAB_LNC012571.1	NBEN_LNC041914.1
NTAB_LNC018414.1	NBEN_LNC023253.1
NTAB_LNC014531.1	NBEN_LNC012919.1
NTAB_LNC000605.1	NBEN_LNC034649.1
NTAB_LNC000605.2	NBEN_LNC003982.1
NTAB_LNC010586.1	NBEN_LNC030481.1
NTAB_LNC005316.1	NBEN_LNC022356.1
NTAB_LNC003299.2	NBEN_LNC037191.1
NTAB_LNC008345.2	NBEN_LNC010271.1
NTAB_LNC008345.1	NBEN_LNC029985.1
NTAB_LNC013330.3	NBEN_LNC029985.2
NTAB_LNC013330.2	NBEN_LNC039092.1
NTAB_LNC013330.1	NBEN_LNC008432.1
NTAB_LNC003299.1	NBEN_LNC008432.2
NTAB_LNC007158.1	NBEN_LNC031267.2
NTAB_LNC017964.1	NBEN_LNC031267.1
NTAB_LNC018454.1	NBEN_LNC015247.2
NTAB_LNC003452.2	NBEN_LNC015247.1
NTAB_LNC000586.1	NBEN_LNC038410.1
NTAB_LNC016232.1	NBEN_LNC006202.3
NTAB_LNC012215.1	NBEN_LNC006202.2
NTAB_LNC008125.1	NBEN_LNC006202.1
NTAB_LNC017079.1	NBEN_LNC006201.1
NTAB_LNC017079.2	NBEN_LNC012920.1
NTAB_LNC004017.1	NBEN_LNC034533.1
NTAB_LNC002715.4	NBEN_LNC034457.1
NTAB_LNC002715.2	NBEN_LNC017991.1
NTAB_LNC002715.1	NBEN_LNC024858.1
NTAB_LNC005718.3	NBEN_LNC033344.1
NTAB_LNC005718.1	NBEN_LNC003633.1
NTAB_LNC005718.2	NBEN_LNC040463.1
NTAB_LNC002715.3	NBEN_LNC036841.1
NTAB_LNC012081.1	NBEN_LNC014292.1
NTAB_LNC006417.2	NBEN_LNC027421.1
NTAB_LNC006417.3	NBEN_LNC039966.1
NTAB_LNC006417.6	NBEN_LNC031495.1
NTAB_LNC006417.4	NBEN_LNC035603.1
NTAB_LNC006417.5	NBEN_LNC010529.1
NTAB_LNC006417.1	NBEN_LNC042513.1
NTAB_LNC017503.2	NBEN_LNC022856.1
NTAB_LNC017503.1	NBEN_LNC024051.1
NTAB_LNC006822.1	NBEN_LNC006442.1
NTAB_LNC006822.2	NBEN_LNC036187.1
NTAB_LNC011155.1	NBEN_LNC026356.1
NTAB_LNC017908.1	NBEN_LNC028236.1
NTAB_LNC006368.1	NBEN_LNC034590.1
NTAB_LNC000926.3	NBEN_LNC040404.2
NTAB_LNC000926.1	NBEN_LNC040404.1
NTAB_LNC000926.2	NBEN_LNC028318.1
NTAB_LNC012143.1	NBEN_LNC008295.1
NTAB_LNC019150.1	NBEN_LNC011329.1
NTAB_LNC014332.1	NBEN_LNC018453.3
NTAB_LNC009052.3	NBEN_LNC018453.1
NTAB_LNC009052.4	NBEN_LNC041098.1
NTAB_LNC009052.1	NBEN_LNC036501.1
NTAB_LNC009052.2	NBEN_LNC011631.1
NTAB_LNC008567.1	NBEN_LNC007860.1
NTAB_LNC007379.1	NBEN_LNC035303.1
NTAB_LNC008388.3	NBEN_LNC041887.1
NTAB_LNC008388.2	NBEN_LNC033667.1
NTAB_LNC008388.1	NBEN_LNC013793.1
NTAB_LNC017891.1	NBEN_LNC024035.1
NTAB_LNC014223.2	NBEN_LNC020499.1
NTAB_LNC015251.1	NBEN_LNC018817.1
NTAB_LNC008188.1	NBEN_LNC039685.1
NTAB_LNC008188.2	NBEN_LNC013807.1
NTAB_LNC002017.1	NBEN_LNC036014.1
NTAB_LNC016699.1	NBEN_LNC012884.1
NTAB_LNC011690.2	NBEN_LNC031989.1
NTAB_LNC011690.1	NBEN_LNC007521.2
NTAB_LNC015700.1	NBEN_LNC007521.1
NTAB_LNC009906.1	NBEN_LNC034987.1
NTAB_LNC017712.1	NBEN_LNC006508.1
NTAB_LNC014125.1	NBEN_LNC015299.1
NTAB_LNC002557.1	NBEN_LNC027098.2
NTAB_LNC002836.1	NBEN_LNC027098.3
NTAB_LNC018275.1	NBEN_LNC027098.1
NTAB_LNC002738.2	NBEN_LNC014072.1
NTAB_LNC002738.1	NBEN_LNC011856.1
NTAB_LNC003899.1	NBEN_LNC041000.1
NTAB_LNC014816.2	NBEN_LNC041515.1
NTAB_LNC014816.1	NBEN_LNC034470.1
NTAB_LNC014816.3	NBEN_LNC004153.1
NTAB_LNC004110.1	NBEN_LNC022184.1
NTAB_LNC015896.1	NBEN_LNC029226.2
NTAB_LNC006457.2	NBEN_LNC029226.1
NTAB_LNC006457.1	NBEN_LNC014402.3
NTAB_LNC015455.1	NBEN_LNC014402.2
NTAB_LNC018000.1	NBEN_LNC014402.1
NTAB_LNC012202.1	NBEN_LNC033675.1
NTAB_LNC009169.2	NBEN_LNC027623.1
NTAB_LNC004355.1	NBEN_LNC018085.1
NTAB_LNC007727.1	NBEN_LNC006707.2
NTAB_LNC013783.1	NBEN_LNC006707.1
NTAB_LNC002392.1	NBEN_LNC024641.1
NTAB_LNC002392.2	NBEN_LNC003625.1
NTAB_LNC004650.1	NBEN_LNC036122.1
NTAB_LNC002392.3	NBEN_LNC007882.1
NTAB_LNC007758.1	NBEN_LNC030656.1
NTAB_LNC006411.1	NBEN_LNC026769.1
NTAB_LNC015483.1	NBEN_LNC007424.1
NTAB_LNC015731.1	NBEN_LNC021708.1
NTAB_LNC019336.1	NBEN_LNC024367.1
NTAB_LNC001390.1	NBEN_LNC033663.1
NTAB_LNC008209.1	NBEN_LNC011704.1
NTAB_LNC014279.2	NBEN_LNC031066.1
NTAB_LNC014279.1	NBEN_LNC041361.1
NTAB_LNC014279.3	NBEN_LNC042257.4
NTAB_LNC002170.3	NBEN_LNC042257.3
NTAB_LNC002170.2	NBEN_LNC042257.2
NTAB_LNC002170.1	NBEN_LNC042257.1
NTAB_LNC002170.4	NBEN_LNC002209.1
NTAB_LNC012099.1	NBEN_LNC037117.1
NTAB_LNC003383.1	NBEN_LNC034109.1
NTAB_LNC018490.1	NBEN_LNC005190.1
NTAB_LNC010021.1	NBEN_LNC042648.1
NTAB_LNC011922.1	NBEN_LNC028351.1
NTAB_LNC011278.2	NBEN_LNC026897.1
NTAB_LNC001821.2	NBEN_LNC041728.1
NTAB_LNC001821.1	NBEN_LNC017509.1
NTAB_LNC011278.1	NBEN_LNC008386.2
NTAB_LNC007662.1	NBEN_LNC008386.1
NTAB_LNC007662.2	NBEN_LNC017849.1
NTAB_LNC019493.1	NBEN_LNC035397.1
NTAB_LNC011844.1	NBEN_LNC029089.1
NTAB_LNC014389.1	NBEN_LNC031220.1
NTAB_LNC016415.1	NBEN_LNC041400.1
NTAB_LNC015422.1	NBEN_LNC009848.1
NTAB_LNC018688.1	NBEN_LNC010446.2
NTAB_LNC011190.1	NBEN_LNC012896.1
NTAB_LNC018224.1	NBEN_LNC010204.1
NTAB_LNC011190.2	NBEN_LNC025569.1
NTAB_LNC017356.1	NBEN_LNC004443.2
NTAB_LNC010237.1	NBEN_LNC004443.1
NTAB_LNC013977.1	NBEN_LNC015732.1
NTAB_LNC012745.1	NBEN_LNC032620.1
NTAB_LNC015106.2	NBEN_LNC032212.1
NTAB_LNC015106.1	NBEN_LNC006313.1
NTAB_LNC000228.1	NBEN_LNC024667.3
NTAB_LNC013578.2	NBEN_LNC024667.2
NTAB_LNC013578.1	NBEN_LNC024667.1
NTAB_LNC019508.1	NBEN_LNC027233.1
NTAB_LNC011995.3	NBEN_LNC034495.1
NTAB_LNC001766.1	NBEN_LNC031506.1
NTAB_LNC004026.1	NBEN_LNC010834.1
NTAB_LNC001268.1	NBEN_LNC042289.1
NTAB_LNC001268.2	NBEN_LNC034657.1
NTAB_LNC017665.1	NBEN_LNC027844.1
NTAB_LNC004543.2	NBEN_LNC028873.1
NTAB_LNC004543.1	NBEN_LNC021069.1
NTAB_LNC004543.3	NBEN_LNC038660.1
NTAB_LNC005702.1	NBEN_LNC033399.1
NTAB_LNC003935.1	NBEN_LNC041767.1
NTAB_LNC003935.2	NBEN_LNC019259.1
NTAB_LNC006533.1	NBEN_LNC028363.1
NTAB_LNC004324.1	NBEN_LNC032976.1
NTAB_LNC018273.1	NBEN_LNC019879.1
NTAB_LNC014303.1	NBEN_LNC034981.1
NTAB_LNC015126.2	NBEN_LNC005991.1
NTAB_LNC015126.1	NBEN_LNC005992.1
NTAB_LNC015505.2	NBEN_LNC010357.1
NTAB_LNC004691.2	NBEN_LNC042585.4
NTAB_LNC004691.1	NBEN_LNC042585.3
NTAB_LNC004918.1	NBEN_LNC042585.2
NTAB_LNC015360.1	NBEN_LNC042585.1
NTAB_LNC010510.1	NBEN_LNC016957.3
NTAB_LNC011640.1	NBEN_LNC016957.2
NTAB_LNC010077.1	NBEN_LNC016957.1
NTAB_LNC008475.1	NBEN_LNC007071.1
NTAB_LNC000736.1	NBEN_LNC014614.1
NTAB_LNC000893.1	NBEN_LNC006328.1
NTAB_LNC010725.2	NBEN_LNC005810.1
NTAB_LNC000372.1	NBEN_LNC009697.2
NTAB_LNC005175.1	NBEN_LNC009697.1
NTAB_LNC000372.4	NBEN_LNC018462.1
NTAB_LNC000372.3	NBEN_LNC021257.1
NTAB_LNC000372.2	NBEN_LNC025275.1
NTAB_LNC000372.5	NBEN_LNC029005.1
NTAB_LNC005175.2	NBEN_LNC019711.3
NTAB_LNC015472.1	NBEN_LNC019711.1
NTAB_LNC009407.1	NBEN_LNC011892.1
NTAB_LNC017512.1	NBEN_LNC027277.1
NTAB_LNC002115.2	NBEN_LNC014369.1
NTAB_LNC002115.1	NBEN_LNC041202.1
NTAB_LNC016934.1	NBEN_LNC040084.1
NTAB_LNC005386.1	NBEN_LNC008779.1
NTAB_LNC001355.1	NBEN_LNC007414.1
NTAB_LNC018914.1	NBEN_LNC029198.1
NTAB_LNC010492.1	NBEN_LNC033640.1
NTAB_LNC000014.1	NBEN_LNC016246.1
NTAB_LNC000014.2	NBEN_LNC032272.1
NTAB_LNC007772.2	NBEN_LNC026359.1
NTAB_LNC002096.1	NBEN_LNC038278.1
NTAB_LNC007772.1	NBEN_LNC038721.1
NTAB_LNC013559.1	NBEN_LNC004713.1
NTAB_LNC016794.1	NBEN_LNC018601.1
NTAB_LNC011421.2	NBEN_LNC013440.1
NTAB_LNC011421.1	NBEN_LNC029158.1
NTAB_LNC009118.1	NBEN_LNC010192.1
NTAB_LNC003734.1	NBEN_LNC033298.1
NTAB_LNC006975.1	NBEN_LNC009349.1
NTAB_LNC016385.1	NBEN_LNC009348.1
NTAB_LNC008084.1	NBEN_LNC006356.1
NTAB_LNC014221.1	NBEN_LNC028641.1
NTAB_LNC007381.1	NBEN_LNC036681.1
NTAB_LNC009467.1	NBEN_LNC002955.1
NTAB_LNC019437.1	NBEN_LNC041015.1
NTAB_LNC000733.1	NBEN_LNC002867.1
NTAB_LNC003006.1	NBEN_LNC041015.2
NTAB_LNC003006.3	NBEN_LNC029072.1
NTAB_LNC003006.2	NBEN_LNC024297.1
NTAB_LNC013657.1	NBEN_LNC007180.1
NTAB_LNC007257.1	NBEN_LNC028103.1
NTAB_LNC007257.2	NBEN_LNC016252.1
NTAB_LNC014782.2	NBEN_LNC031429.1
NTAB_LNC014782.1	NBEN_LNC009402.1
NTAB_LNC011914.2	NBEN_LNC009401.1
NTAB_LNC007735.1	NBEN_LNC009401.2
NTAB_LNC019285.1	NBEN_LNC026166.1
NTAB_LNC012163.1	NBEN_LNC034143.1
NTAB_LNC009318.1	NBEN_LNC014583.1
NTAB_LNC001227.1	NBEN_LNC008975.1
NTAB_LNC018183.1	NBEN_LNC010948.1
NTAB_LNC017668.1	NBEN_LNC034875.1
NTAB_LNC016869.1	NBEN_LNC030871.1
NTAB_LNC016916.1	NBEN_LNC023515.1
NTAB_LNC007708.1	NBEN_LNC025107.1
NTAB_LNC017290.1	NBEN_LNC028874.1
NTAB_LNC011138.1	NBEN_LNC030804.1
NTAB_LNC007730.3	NBEN_LNC029899.1
NTAB_LNC006593.1	NBEN_LNC037248.1
NTAB_LNC017957.1	NBEN_LNC024866.1
NTAB_LNC013530.1	NBEN_LNC021945.1
NTAB_LNC001479.1	NBEN_LNC004348.1
NTAB_LNC019607.1	NBEN_LNC004240.1
NTAB_LNC008917.1	NBEN_LNC004000.1
NTAB_LNC015534.1	NBEN_LNC026340.2
NTAB_LNC000553.1	NBEN_LNC026340.1
NTAB_LNC008908.2	NBEN_LNC011314.1
NTAB_LNC013980.1	NBEN_LNC011317.1
NTAB_LNC013280.1	NBEN_LNC013889.1
NTAB_LNC015085.1	NBEN_LNC023471.1
NTAB_LNC007957.1	NBEN_LNC007869.1
NTAB_LNC014399.1	NBEN_LNC042000.2
NTAB_LNC016334.1	NBEN_LNC042000.1
NTAB_LNC012231.1	NBEN_LNC013515.1
NTAB_LNC003402.1	NBEN_LNC017364.1
NTAB_LNC005544.1	NBEN_LNC042440.1
NTAB_LNC007064.1	NBEN_LNC034552.1
NTAB_LNC005326.1	NBEN_LNC037810.1
NTAB_LNC015762.1	NBEN_LNC034732.1
NTAB_LNC001304.1	NBEN_LNC008948.1
NTAB_LNC001304.2	NBEN_LNC040713.1
NTAB_LNC001196.1	NBEN_LNC040713.2
NTAB_LNC005783.3	NBEN_LNC040855.1
NTAB_LNC005783.2	NBEN_LNC027135.1
NTAB_LNC005783.1	NBEN_LNC025353.1
NTAB_LNC000695.1	NBEN_LNC022103.1
NTAB_LNC007870.1	NBEN_LNC022103.3
NTAB_LNC009600.1	NBEN_LNC022103.2
NTAB_LNC015671.1	NBEN_LNC011240.1
NTAB_LNC012595.2	NBEN_LNC026867.1
NTAB_LNC012595.1	NBEN_LNC027575.1
NTAB_LNC006274.1	NBEN_LNC029751.1
NTAB_LNC012117.1	NBEN_LNC007333.1
NTAB_LNC006274.2	NBEN_LNC021058.1
NTAB_LNC013817.1	NBEN_LNC022071.2
NTAB_LNC002824.3	NBEN_LNC022071.1
NTAB_LNC002824.1	NBEN_LNC004812.2
NTAB_LNC002824.2	NBEN_LNC004812.1
NTAB_LNC018506.1	NBEN_LNC004496.2
NTAB_LNC008859.2	NBEN_LNC040059.1
NTAB_LNC013331.3	NBEN_LNC022046.1
NTAB_LNC013331.1	NBEN_LNC022046.2
NTAB_LNC013331.2	NBEN_LNC036143.1
NTAB_LNC008859.4	NBEN_LNC009960.1
NTAB_LNC008859.3	NBEN_LNC006283.1
NTAB_LNC008859.1	NBEN_LNC013160.1
NTAB_LNC005167.1	NBEN_LNC032756.1
NTAB_LNC012078.1	NBEN_LNC035062.1
NTAB_LNC017976.1	NBEN_LNC031880.1
NTAB_LNC019465.1	NBEN_LNC021410.1
NTAB_LNC013488.1	NBEN_LNC015011.1
NTAB_LNC012001.1	NBEN_LNC000781.1
NTAB_LNC007630.1	NBEN_LNC021961.1
NTAB_LNC007630.2	NBEN_LNC017800.2
NTAB_LNC010145.1	NBEN_LNC017800.1
NTAB_LNC003607.1	NBEN_LNC021047.1
NTAB_LNC003607.2	NBEN_LNC033510.1
NTAB_LNC010693.2	NBEN_LNC003452.2
NTAB_LNC010693.1	NBEN_LNC003452.1
NTAB_LNC016548.1	NBEN_LNC016544.1
NTAB_LNC004347.1	NBEN_LNC028982.1
NTAB_LNC014469.1	NBEN_LNC026895.6
NTAB_LNC016513.1	NBEN_LNC026895.4
NTAB_LNC017004.1	NBEN_LNC026895.3
NTAB_LNC019655.1	NBEN_LNC026895.2
NTAB_LNC016628.1	NBEN_LNC026895.1
NTAB_LNC001372.2	NBEN_LNC011155.1
NTAB_LNC000186.1	NBEN_LNC009462.1
NTAB_LNC000186.2	NBEN_LNC034603.1
NTAB_LNC001372.1	NBEN_LNC018963.1
NTAB_LNC003042.2	NBEN_LNC041969.1
NTAB_LNC003042.4	NBEN_LNC003587.1
NTAB_LNC003042.3	NBEN_LNC030440.1
NTAB_LNC003042.1	NBEN_LNC041978.1
NTAB_LNC003042.5	NBEN_LNC028416.1
NTAB_LNC003042.6	NBEN_LNC038967.1
NTAB_LNC004265.1	NBEN_LNC025280.1
NTAB_LNC005120.1	NBEN_LNC022843.1
NTAB_LNC009592.1	NBEN_LNC008459.1
NTAB_LNC001028.1	NBEN_LNC025511.1
NTAB_LNC008548.1	NBEN_LNC024163.2
NTAB_LNC001028.2	NBEN_LNC038976.1
NTAB_LNC018491.1	NBEN_LNC029461.1
NTAB_LNC003150.2	NBEN_LNC041785.1
NTAB_LNC002781.1	NBEN_LNC020287.1
NTAB_LNC013609.1	NBEN_LNC038899.1
NTAB_LNC006082.2	NBEN_LNC033080.2
NTAB_LNC006082.1	NBEN_LNC033080.1
NTAB_LNC007328.1	NBEN_LNC033080.3
NTAB_LNC000249.1	NBEN_LNC041068.1
NTAB_LNC000951.1	NBEN_LNC000578.1
NTAB_LNC007712.1	NBEN_LNC021320.1
NTAB_LNC015188.1	NBEN_LNC013668.1
NTAB_LNC007401.1	NBEN_LNC014553.1
NTAB_LNC004001.3	NBEN_LNC041029.1
NTAB_LNC004001.1	NBEN_LNC021310.1
NTAB_LNC004001.6	NBEN_LNC006355.1
NTAB_LNC004001.9	NBEN_LNC033907.1
NTAB_LNC004001.10	NBEN_LNC003454.1
NTAB_LNC004001.5	NBEN_LNC002763.1
NTAB_LNC002655.5	NBEN_LNC040594.3
NTAB_LNC014049.1	NBEN_LNC040594.2
NTAB_LNC015452.3	NBEN_LNC040594.1
NTAB_LNC015452.1	NBEN_LNC028770.1
NTAB_LNC015452.2	NBEN_LNC032351.1
NTAB_LNC014049.2	NBEN_LNC012044.1
NTAB_LNC014010.1	NBEN_LNC042524.1
NTAB_LNC009163.1	NBEN_LNC006962.1
NTAB_LNC004442.1	NBEN_LNC030856.1
NTAB_LNC013779.1	NBEN_LNC031012.3
NTAB_LNC001858.3	NBEN_LNC031012.2
NTAB_LNC012800.1	NBEN_LNC031012.1
NTAB_LNC009369.1	NBEN_LNC013717.1
NTAB_LNC004945.1	NBEN_LNC027298.1
NTAB_LNC002269.2	NBEN_LNC014758.1
NTAB_LNC002269.1	NBEN_LNC039282.1
NTAB_LNC016563.1	NBEN_LNC037753.2
NTAB_LNC000610.2	NBEN_LNC037753.1
NTAB_LNC005715.1	NBEN_LNC026003.1
NTAB_LNC014288.1	NBEN_LNC030944.1
NTAB_LNC002859.1	NBEN_LNC035469.1
NTAB_LNC014186.1	NBEN_LNC003644.2
NTAB_LNC004607.2	NBEN_LNC003644.1
NTAB_LNC004607.1	NBEN_LNC038229.1
NTAB_LNC002000.1	NBEN_LNC019323.1
NTAB_LNC006250.1	NBEN_LNC035320.1
NTAB_LNC006250.2	NBEN_LNC028090.1
NTAB_LNC006250.3	NBEN_LNC042618.1
NTAB_LNC015280.3	NBEN_LNC020485.1
NTAB_LNC006732.1	NBEN_LNC020762.1
NTAB_LNC018812.1	NBEN_LNC020763.1
NTAB_LNC014003.1	NBEN_LNC042348.1
NTAB_LNC017747.1	NBEN_LNC022566.1
NTAB_LNC008156.1	NBEN_LNC024265.1
NTAB_LNC008156.2	NBEN_LNC021668.1
NTAB_LNC012105.1	NBEN_LNC019883.1
NTAB_LNC005478.1	NBEN_LNC031128.1
NTAB_LNC000676.1	NBEN_LNC013891.1
NTAB_LNC000873.1	NBEN_LNC019430.1
NTAB_LNC000957.1	NBEN_LNC020331.1
NTAB_LNC000957.2	NBEN_LNC034800.1
NTAB_LNC006143.1	NBEN_LNC033600.1
NTAB_LNC013113.2	NBEN_LNC029727.1
NTAB_LNC014153.1	NBEN_LNC041659.1
NTAB_LNC016575.1	NBEN_LNC038199.1
NTAB_LNC002164.2	NBEN_LNC034734.1
NTAB_LNC002164.1	NBEN_LNC016328.1
NTAB_LNC019427.1	NBEN_LNC014616.1
NTAB_LNC011716.2	NBEN_LNC023238.1
NTAB_LNC011716.1	NBEN_LNC042043.1
NTAB_LNC014953.3	NBEN_LNC021944.1
NTAB_LNC014953.1	NBEN_LNC042013.1
NTAB_LNC014953.2	NBEN_LNC028821.1
NTAB_LNC001242.1	NBEN_LNC040992.1
NTAB_LNC008151.1	NBEN_LNC033847.1
NTAB_LNC003528.1	NBEN_LNC003282.1
NTAB_LNC010752.1	NBEN_LNC026781.1
NTAB_LNC006486.1	NBEN_LNC036071.1
NTAB_LNC007734.1	NBEN_LNC028886.1
NTAB_LNC003844.1	NBEN_LNC011109.1
NTAB_LNC003860.2	NBEN_LNC006276.1
NTAB_LNC013135.1	NBEN_LNC015607.1
NTAB_LNC007688.1	NBEN_LNC029337.1
NTAB_LNC013685.1	NBEN_LNC029337.3
NTAB_LNC008279.1	NBEN_LNC029337.2
NTAB_LNC004549.1	NBEN_LNC009409.1
NTAB_LNC004070.1	NBEN_LNC017274.1
NTAB_LNC000675.2	NBEN_LNC030193.1
NTAB_LNC008786.1	NBEN_LNC018428.1
NTAB_LNC014158.1	NBEN_LNC010462.1
NTAB_LNC016494.1	NBEN_LNC030973.1
NTAB_LNC013186.1	NBEN_LNC021534.1
NTAB_LNC006576.3	NBEN_LNC030657.1
NTAB_LNC006576.2	NBEN_LNC032303.1
NTAB_LNC006576.1	NBEN_LNC012090.1
NTAB_LNC007427.2	NBEN_LNC017395.1
NTAB_LNC007427.1	NBEN_LNC006831.1
NTAB_LNC007352.1	NBEN_LNC005860.1
NTAB_LNC003988.1	NBEN_LNC005415.1
NTAB_LNC002675.1	NBEN_LNC022447.1
NTAB_LNC007170.1	NBEN_LNC006409.1
NTAB_LNC010597.1	NBEN_LNC004065.1
NTAB_LNC015510.1	NBEN_LNC017598.1
NTAB_LNC017220.1	NBEN_LNC040729.1
NTAB_LNC015399.1	NBEN_LNC020641.1
NTAB_LNC016838.1	NBEN_LNC020399.1
NTAB_LNC009918.1	NBEN_LNC029424.1
NTAB_LNC009918.3	NBEN_LNC011208.1
NTAB_LNC009918.2	NBEN_LNC017335.1
NTAB_LNC017229.1	NBEN_LNC010327.1
NTAB_LNC015911.1	NBEN_LNC014163.1
NTAB_LNC016332.1	NBEN_LNC018784.1
NTAB_LNC003148.1	NBEN_LNC033949.1
NTAB_LNC008764.1	NBEN_LNC009511.1
NTAB_LNC017067.1	NBEN_LNC019580.1
NTAB_LNC001172.2	NBEN_LNC003470.1
NTAB_LNC003625.1	NBEN_LNC036859.1
NTAB_LNC004004.1	NBEN_LNC007973.1
NTAB_LNC018385.2	NBEN_LNC027198.1
NTAB_LNC018385.1	NBEN_LNC015597.1
NTAB_LNC009300.1	NBEN_LNC007413.1
NTAB_LNC003538.2	NBEN_LNC024582.1
NTAB_LNC009844.1	NBEN_LNC034703.1
NTAB_LNC008501.1	NBEN_LNC034701.1
NTAB_LNC001282.3	NBEN_LNC006858.1
NTAB_LNC015710.2	NBEN_LNC006857.2
NTAB_LNC015710.1	NBEN_LNC006857.1
NTAB_LNC008551.1	NBEN_LNC002931.1
NTAB_LNC004939.1	NBEN_LNC033200.1
NTAB_LNC013336.1	NBEN_LNC032749.1
NTAB_LNC014050.1	NBEN_LNC012692.1
NTAB_LNC010991.1	NBEN_LNC032849.1
NTAB_LNC009484.1	NBEN_LNC035735.1
NTAB_LNC006164.1	NBEN_LNC036337.1
NTAB_LNC017489.2	NBEN_LNC012779.1
NTAB_LNC017489.1	NBEN_LNC014975.1
NTAB_LNC011682.1	NBEN_LNC041248.1
NTAB_LNC008074.1	NBEN_LNC022993.1
NTAB_LNC003904.2	NBEN_LNC016961.1
NTAB_LNC003904.1	NBEN_LNC010047.1
NTAB_LNC017564.1	NBEN_LNC010789.1
NTAB_LNC018417.1	NBEN_LNC032574.1
NTAB_LNC016641.1	NBEN_LNC032574.2
NTAB_LNC005146.1	NBEN_LNC008920.1
NTAB_LNC007044.1	NBEN_LNC013702.1
NTAB_LNC007044.2	NBEN_LNC038156.1
NTAB_LNC001654.1	NBEN_LNC019750.1
NTAB_LNC018356.1	NBEN_LNC003636.1
NTAB_LNC005889.2	NBEN_LNC023598.1
NTAB_LNC007084.2	NBEN_LNC018883.1
NTAB_LNC000916.1	NBEN_LNC034466.1
NTAB_LNC007081.2	NBEN_LNC018694.1
NTAB_LNC007081.7	NBEN_LNC036842.1
NTAB_LNC007081.5	NBEN_LNC003905.1
NTAB_LNC007081.4	NBEN_LNC017992.1
NTAB_LNC007081.6	NBEN_LNC020730.1
NTAB_LNC007081.3	NBEN_LNC032687.1
NTAB_LNC007081.1	NBEN_LNC011745.1
NTAB_LNC003657.1	NBEN_LNC038939.1
NTAB_LNC003657.2	NBEN_LNC033058.1
NTAB_LNC013058.1	NBEN_LNC041219.1
NTAB_LNC009103.2	NBEN_LNC018522.1
NTAB_LNC009103.1	NBEN_LNC038907.1
NTAB_LNC001283.3	NBEN_LNC037295.1
NTAB_LNC001283.1	NBEN_LNC010999.1
NTAB_LNC001283.5	NBEN_LNC021055.1
NTAB_LNC005605.1	NBEN_LNC039789.1
NTAB_LNC009558.4	NBEN_LNC039789.2
NTAB_LNC009558.6	NBEN_LNC012329.1
NTAB_LNC009558.5	NBEN_LNC039522.2
NTAB_LNC009558.3	NBEN_LNC039522.1
NTAB_LNC009558.1	NBEN_LNC039644.1
NTAB_LNC009558.2	NBEN_LNC023588.1
NTAB_LNC003090.2	NBEN_LNC030188.1
NTAB_LNC003090.1	NBEN_LNC032309.1
NTAB_LNC019163.1	NBEN_LNC027002.1
NTAB_LNC018891.1	NBEN_LNC040930.1
NTAB_LNC002802.1	NBEN_LNC014764.1
NTAB_LNC002929.1	NBEN_LNC007091.1
NTAB_LNC013391.1	NBEN_LNC026980.1
NTAB_LNC004880.1	NBEN_LNC034031.1
NTAB_LNC004728.1	NBEN_LNC022740.1
NTAB_LNC004728.2	NBEN_LNC015822.1
NTAB_LNC018712.1	NBEN_LNC021643.1
NTAB_LNC019186.1	NBEN_LNC023116.1
NTAB_LNC014849.1	NBEN_LNC034363.1
NTAB_LNC014849.2	NBEN_LNC039634.1
NTAB_LNC005980.1	NBEN_LNC031154.1
NTAB_LNC016717.1	NBEN_LNC031312.1
NTAB_LNC016717.2	NBEN_LNC007665.1
NTAB_LNC003826.1	NBEN_LNC011045.1
NTAB_LNC003538.1	NBEN_LNC034860.1
NTAB_LNC019201.1	NBEN_LNC029095.1
NTAB_LNC007422.1	NBEN_LNC028506.1
NTAB_LNC015029.1	NBEN_LNC017514.1
NTAB_LNC009219.1	NBEN_LNC030710.1
NTAB_LNC009219.2	NBEN_LNC030640.1
NTAB_LNC008491.1	NBEN_LNC021222.2
NTAB_LNC010949.2	NBEN_LNC021223.1
NTAB_LNC010949.1	NBEN_LNC021222.1
NTAB_LNC007532.1	NBEN_LNC028472.1
NTAB_LNC014960.1	NBEN_LNC007798.1
NTAB_LNC013004.1	NBEN_LNC033562.1
NTAB_LNC012441.1	NBEN_LNC010356.2
NTAB_LNC009451.1	NBEN_LNC010356.1
NTAB_LNC009451.2	NBEN_LNC005548.1
NTAB_LNC009451.3	NBEN_LNC042180.2
NTAB_LNC001012.2	NBEN_LNC042180.1
NTAB_LNC001012.1	NBEN_LNC011356.1
NTAB_LNC005924.2	NBEN_LNC036968.1
NTAB_LNC001347.5	NBEN_LNC028793.1
NTAB_LNC001347.2	NBEN_LNC020659.2
NTAB_LNC001347.4	NBEN_LNC020659.1
NTAB_LNC001347.1	NBEN_LNC019366.1
NTAB_LNC001347.3	NBEN_LNC041882.1
NTAB_LNC019406.1	NBEN_LNC028474.2
NTAB_LNC013200.1	NBEN_LNC028474.1
NTAB_LNC017993.1	NBEN_LNC009256.2
NTAB_LNC000194.1	NBEN_LNC009256.1
NTAB_LNC010908.1	NBEN_LNC034324.2
NTAB_LNC010908.2	NBEN_LNC034324.1
NTAB_LNC015069.2	NBEN_LNC009625.1
NTAB_LNC010860.6	NBEN_LNC036495.1
NTAB_LNC010860.7	NBEN_LNC027139.1
NTAB_LNC010860.1	NBEN_LNC025322.1
NTAB_LNC015069.3	NBEN_LNC026241.1
NTAB_LNC010860.5	NBEN_LNC031953.1
NTAB_LNC010860.8	NBEN_LNC010073.2
NTAB_LNC010860.4	NBEN_LNC029223.1
NTAB_LNC010860.3	NBEN_LNC023723.1
NTAB_LNC010860.2	NBEN_LNC034830.1
NTAB_LNC015069.1	NBEN_LNC039941.1
NTAB_LNC017253.1	NBEN_LNC022518.1
NTAB_LNC015905.1	NBEN_LNC036042.1
NTAB_LNC019003.1	NBEN_LNC025771.1
NTAB_LNC018319.1	NBEN_LNC016247.2
NTAB_LNC015577.2	NBEN_LNC016247.1
NTAB_LNC015577.1	NBEN_LNC031411.1
NTAB_LNC001491.1	NBEN_LNC037969.2
NTAB_LNC013289.1	NBEN_LNC037969.1
NTAB_LNC019504.1	NBEN_LNC008296.1
NTAB_LNC012275.1	NBEN_LNC037616.1
NTAB_LNC003636.1	NBEN_LNC019214.1
NTAB_LNC013515.1	NBEN_LNC001842.1
NTAB_LNC005919.1	NBEN_LNC016524.1
NTAB_LNC002119.1	NBEN_LNC027379.1
NTAB_LNC008398.1	NBEN_LNC008616.1
NTAB_LNC009432.1	NBEN_LNC022051.1
NTAB_LNC016590.1	NBEN_LNC008770.1
NTAB_LNC013151.1	NBEN_LNC018170.1
NTAB_LNC014521.1	NBEN_LNC022088.1
NTAB_LNC000413.2	NBEN_LNC015167.1
NTAB_LNC011405.1	NBEN_LNC019696.1
NTAB_LNC002070.1	NBEN_LNC005234.1
NTAB_LNC005866.1	NBEN_LNC011627.1
NTAB_LNC005866.2	NBEN_LNC038854.1
NTAB_LNC013809.1	NBEN_LNC037391.1
NTAB_LNC010187.1	NBEN_LNC011742.1
NTAB_LNC001909.1	NBEN_LNC017275.1
NTAB_LNC001909.2	NBEN_LNC040439.1
NTAB_LNC012621.3	NBEN_LNC037375.1
NTAB_LNC006938.1	NBEN_LNC013240.1
NTAB_LNC003624.1	NBEN_LNC008528.2
NTAB_LNC004704.3	NBEN_LNC008528.1
NTAB_LNC004704.1	NBEN_LNC038710.1
NTAB_LNC004704.2	NBEN_LNC029809.1
NTAB_LNC010942.1	NBEN_LNC032919.1
NTAB_LNC010639.1	NBEN_LNC015013.1
NTAB_LNC012707.1	NBEN_LNC003606.1
NTAB_LNC002924.1	NBEN_LNC026179.1
NTAB_LNC019197.1	NBEN_LNC004913.1
NTAB_LNC009201.3	NBEN_LNC004914.1
NTAB_LNC009201.2	NBEN_LNC031442.1
NTAB_LNC009201.1	NBEN_LNC041221.1
NTAB_LNC019002.1	NBEN_LNC010770.1
NTAB_LNC006025.3	NBEN_LNC002651.1
NTAB_LNC006025.1	NBEN_LNC039898.1
NTAB_LNC006025.2	NBEN_LNC019431.1
NTAB_LNC014876.1	NBEN_LNC037618.1
NTAB_LNC003945.1	NBEN_LNC040519.1
NTAB_LNC003945.2	NBEN_LNC022369.1
NTAB_LNC010424.1	NBEN_LNC042416.1
NTAB_LNC010424.3	NBEN_LNC031230.1
NTAB_LNC010424.2	NBEN_LNC008077.1
NTAB_LNC006914.1	NBEN_LNC040301.1
NTAB_LNC014757.1	NBEN_LNC009631.2
NTAB_LNC004014.3	NBEN_LNC009631.1
NTAB_LNC003479.1	NBEN_LNC028649.1
NTAB_LNC002671.1	NBEN_LNC010580.1
NTAB_LNC001448.1	NBEN_LNC040396.1
NTAB_LNC004821.1	NBEN_LNC038618.3
NTAB_LNC000700.4	NBEN_LNC038618.2
NTAB_LNC000700.1	NBEN_LNC038618.1
NTAB_LNC000700.3	NBEN_LNC017707.1
NTAB_LNC000700.5	NBEN_LNC042438.1
NTAB_LNC000700.2	NBEN_LNC003028.1
NTAB_LNC013942.1	NBEN_LNC003028.2
NTAB_LNC015179.2	NBEN_LNC040372.1
NTAB_LNC015179.1	NBEN_LNC022604.1
NTAB_LNC004322.1	NBEN_LNC014905.1
NTAB_LNC010733.1	NBEN_LNC025088.1
NTAB_LNC008241.1	NBEN_LNC019907.1
NTAB_LNC000239.4	NBEN_LNC040533.1
NTAB_LNC000239.1	NBEN_LNC041372.1
NTAB_LNC005813.2	NBEN_LNC012431.1
NTAB_LNC005813.1	NBEN_LNC019464.1
NTAB_LNC016132.1	NBEN_LNC034025.1
NTAB_LNC002001.1	NBEN_LNC026895.5
NTAB_LNC008499.2	NBEN_LNC034454.3
NTAB_LNC000487.1	NBEN_LNC034454.2
NTAB_LNC017814.1	NBEN_LNC008105.1
NTAB_LNC014549.1	NBEN_LNC023227.1
NTAB_LNC014549.2	NBEN_LNC034419.2
NTAB_LNC007694.2	NBEN_LNC034419.1
NTAB_LNC002794.1	NBEN_LNC016033.1
NTAB_LNC002794.3	NBEN_LNC030941.1
NTAB_LNC007694.1	NBEN_LNC034754.1
NTAB_LNC002794.2	NBEN_LNC004439.1
NTAB_LNC013257.1	NBEN_LNC008986.1
NTAB_LNC013257.2	NBEN_LNC008985.4
NTAB_LNC012419.1	NBEN_LNC008985.3
NTAB_LNC012849.3	NBEN_LNC008985.2
NTAB_LNC012849.5	NBEN_LNC008985.1
NTAB_LNC012849.1	NBEN_LNC003706.1
NTAB_LNC012849.4	NBEN_LNC019935.1
NTAB_LNC012849.2	NBEN_LNC017572.4
NTAB_LNC013145.1	NBEN_LNC017572.1
NTAB_LNC015823.1	NBEN_LNC018927.1
NTAB_LNC017715.1	NBEN_LNC041984.1
NTAB_LNC007732.1	NBEN_LNC023256.1
NTAB_LNC012284.1	NBEN_LNC032000.1
NTAB_LNC004801.2	NBEN_LNC042084.1
NTAB_LNC004801.4	NBEN_LNC011000.1
NTAB_LNC004801.3	NBEN_LNC030260.3
NTAB_LNC004801.1	NBEN_LNC030260.2
NTAB_LNC002329.1	NBEN_LNC030260.1
NTAB_LNC010770.2	NBEN_LNC038270.1
NTAB_LNC000059.2	NBEN_LNC032352.1
NTAB_LNC013857.1	NBEN_LNC037419.1
NTAB_LNC016932.1	NBEN_LNC015294.1
NTAB_LNC003669.1	NBEN_LNC032308.2
NTAB_LNC004090.1	NBEN_LNC032308.1
NTAB_LNC008091.1	NBEN_LNC004401.1
NTAB_LNC007995.1	NBEN_LNC021958.1
NTAB_LNC018477.1	NBEN_LNC010473.1
NTAB_LNC015132.1	NBEN_LNC015175.1
NTAB_LNC011114.1	NBEN_LNC009544.1
NTAB_LNC011779.1	NBEN_LNC036462.1
NTAB_LNC019405.1	NBEN_LNC020307.3
NTAB_LNC017990.1	NBEN_LNC020307.2
NTAB_LNC010443.1	NBEN_LNC020307.1
NTAB_LNC002049.1	NBEN_LNC039084.1
NTAB_LNC002049.2	NBEN_LNC008022.1
NTAB_LNC019242.1	NBEN_LNC032632.1
NTAB_LNC013146.1	NBEN_LNC028679.1
NTAB_LNC013389.1	NBEN_LNC033715.2
NTAB_LNC014090.1	NBEN_LNC033715.1
NTAB_LNC004860.1	NBEN_LNC018665.1
NTAB_LNC011401.1	NBEN_LNC003147.1
NTAB_LNC015210.1	NBEN_LNC033685.1
NTAB_LNC003302.2	NBEN_LNC039573.1
NTAB_LNC003302.1	NBEN_LNC011078.1
NTAB_LNC003302.3	NBEN_LNC038039.1
NTAB_LNC006276.1	NBEN_LNC028974.1
NTAB_LNC018235.1	NBEN_LNC031217.1
NTAB_LNC018229.1	NBEN_LNC036901.1
NTAB_LNC012758.2	NBEN_LNC016556.1
NTAB_LNC012758.1	NBEN_LNC039796.1
NTAB_LNC018494.1	NBEN_LNC038048.1
NTAB_LNC008390.1	NBEN_LNC026154.1
NTAB_LNC001319.2	NBEN_LNC015522.1
NTAB_LNC007277.1	NBEN_LNC007855.1
NTAB_LNC018691.1	NBEN_LNC040054.1
NTAB_LNC001494.1	NBEN_LNC005302.1
NTAB_LNC004337.1	NBEN_LNC009379.4
NTAB_LNC017643.1	NBEN_LNC009379.3
NTAB_LNC000091.1	NBEN_LNC009379.2
NTAB_LNC011687.1	NBEN_LNC009379.1
NTAB_LNC006837.1	NBEN_LNC003180.1
NTAB_LNC006837.2	NBEN_LNC027387.1
NTAB_LNC016096.1	NBEN_LNC025912.1
NTAB_LNC005066.1	NBEN_LNC034641.1
NTAB_LNC005066.2	NBEN_LNC025543.2
NTAB_LNC010150.1	NBEN_LNC025543.1
NTAB_LNC009187.1	NBEN_LNC028818.1
NTAB_LNC001742.3	NBEN_LNC008385.2
NTAB_LNC001742.2	NBEN_LNC033479.1
NTAB_LNC001742.4	NBEN_LNC010602.1
NTAB_LNC001742.1	NBEN_LNC039375.1
NTAB_LNC018647.1	NBEN_LNC035701.1
NTAB_LNC017066.1	NBEN_LNC013092.1
NTAB_LNC010328.1	NBEN_LNC015351.1
NTAB_LNC012411.1	NBEN_LNC026473.1
NTAB_LNC012411.2	NBEN_LNC026666.1
NTAB_LNC000696.1	NBEN_LNC014541.1
NTAB_LNC000943.1	NBEN_LNC041499.1
NTAB_LNC011208.1	NBEN_LNC035142.1
NTAB_LNC007673.4	NBEN_LNC038372.1
NTAB_LNC007673.3	NBEN_LNC023172.3
NTAB_LNC007673.2	NBEN_LNC023172.2
NTAB_LNC007673.5	NBEN_LNC037579.6
NTAB_LNC007673.1	NBEN_LNC037579.5
NTAB_LNC000610.1	NBEN_LNC037579.3
NTAB_LNC002980.1	NBEN_LNC037579.2
NTAB_LNC006549.1	NBEN_LNC037579.1
NTAB_LNC014919.1	NBEN_LNC022925.2
NTAB_LNC008867.1	NBEN_LNC022925.1
NTAB_LNC000721.2	NBEN_LNC024267.1
NTAB_LNC000721.3	NBEN_LNC033019.1
NTAB_LNC000721.1	NBEN_LNC004077.1
NTAB_LNC014394.1	NBEN_LNC015373.5
NTAB_LNC013599.1	NBEN_LNC015373.4
NTAB_LNC002261.1	NBEN_LNC033444.1
NTAB_LNC018652.1	NBEN_LNC018627.1
NTAB_LNC016246.1	NBEN_LNC005127.1
NTAB_LNC007437.3	NBEN_LNC012311.1
NTAB_LNC007437.4	NBEN_LNC038445.1
NTAB_LNC007437.2	NBEN_LNC018306.1
NTAB_LNC007437.1	NBEN_LNC039051.1
NTAB_LNC009981.1	NBEN_LNC010995.1
NTAB_LNC008034.1	NBEN_LNC017651.1
NTAB_LNC008963.2	NBEN_LNC018358.1
NTAB_LNC013564.1	NBEN_LNC018357.1
NTAB_LNC008764.2	NBEN_LNC022930.1
NTAB_LNC010018.2	NBEN_LNC034605.1
NTAB_LNC010018.1	NBEN_LNC042625.1
NTAB_LNC015370.1	NBEN_LNC040448.1
NTAB_LNC005265.1	NBEN_LNC002780.1
NTAB_LNC005265.2	NBEN_LNC021375.1
NTAB_LNC014097.1	NBEN_LNC030016.1
NTAB_LNC009125.1	NBEN_LNC030969.2
NTAB_LNC018962.1	NBEN_LNC002858.1
NTAB_LNC007545.1	NBEN_LNC011583.2
NTAB_LNC001858.1	NBEN_LNC018380.1
NTAB_LNC015073.1	NBEN_LNC008015.1
NTAB_LNC006152.2	NBEN_LNC035462.1
NTAB_LNC006152.1	NBEN_LNC008451.1
NTAB_LNC014951.1	NBEN_LNC034678.1
NTAB_LNC008726.1	NBEN_LNC026555.1
NTAB_LNC015435.1	NBEN_LNC023593.1
NTAB_LNC003132.1	NBEN_LNC032016.1
NTAB_LNC002383.1	NBEN_LNC026978.1
NTAB_LNC017184.1	NBEN_LNC042161.1
NTAB_LNC002482.3	NBEN_LNC035307.1
NTAB_LNC002482.2	NBEN_LNC006076.1
NTAB_LNC002482.1	NBEN_LNC028842.1
NTAB_LNC009478.1	NBEN_LNC022736.1
NTAB_LNC016915.1	NBEN_LNC018904.4
NTAB_LNC002018.1	NBEN_LNC018904.3
NTAB_LNC010409.1	NBEN_LNC031278.1
NTAB_LNC011378.1	NBEN_LNC028322.1
NTAB_LNC001775.1	NBEN_LNC024357.1
NTAB_LNC015407.1	NBEN_LNC018221.1
NTAB_LNC013524.1	NBEN_LNC005712.1
NTAB_LNC004983.1	NBEN_LNC029610.1
NTAB_LNC012324.1	NBEN_LNC027758.1
NTAB_LNC005135.1	NBEN_LNC029535.1
NTAB_LNC007057.3	NBEN_LNC030069.1
NTAB_LNC007057.1	NBEN_LNC031785.1
NTAB_LNC000335.1	NBEN_LNC020532.1
NTAB_LNC011942.1	NBEN_LNC024202.1
NTAB_LNC015748.1	NBEN_LNC017680.1
NTAB_LNC001403.3	NBEN_LNC036624.1
NTAB_LNC005936.2	NBEN_LNC009255.1
NTAB_LNC005936.1	NBEN_LNC023228.1
NTAB_LNC019529.1	NBEN_LNC023247.1
NTAB_LNC009880.1	NBEN_LNC031532.1
NTAB_LNC011056.3	NBEN_LNC031388.1
NTAB_LNC011056.4	NBEN_LNC027307.1
NTAB_LNC018365.1	NBEN_LNC024209.1
NTAB_LNC006791.1	NBEN_LNC034633.1
NTAB_LNC006791.3	NBEN_LNC040266.1
NTAB_LNC013548.2	NBEN_LNC036414.3
NTAB_LNC013548.1	NBEN_LNC036414.2
NTAB_LNC012607.2	NBEN_LNC036414.1
NTAB_LNC012607.1	NBEN_LNC035355.1
NTAB_LNC014263.1	NBEN_LNC019055.1
NTAB_LNC006023.2	NBEN_LNC014014.1
NTAB_LNC006023.3	NBEN_LNC032750.1
NTAB_LNC006023.1	NBEN_LNC022361.1
NTAB_LNC006050.1	NBEN_LNC035410.1
NTAB_LNC003605.1	NBEN_LNC012504.1
NTAB_LNC004139.1	NBEN_LNC025755.1
NTAB_LNC007217.1	NBEN_LNC020915.1
NTAB_LNC016209.1	NBEN_LNC040443.2
NTAB_LNC017801.1	NBEN_LNC032233.1
NTAB_LNC001043.1	NBEN_LNC009237.1
NTAB_LNC013748.1	NBEN_LNC032473.1
NTAB_LNC000529.1	NBEN_LNC033635.1
NTAB_LNC000529.2	NBEN_LNC040029.1
NTAB_LNC016268.1	NBEN_LNC031538.1
NTAB_LNC015806.2	NBEN_LNC036097.1
NTAB_LNC015806.1	NBEN_LNC004816.1
NTAB_LNC014064.1	NBEN_LNC005953.1
NTAB_LNC007045.1	NBEN_LNC039617.1
NTAB_LNC017873.1	NBEN_LNC028430.1
NTAB_LNC002399.1	NBEN_LNC037299.1
NTAB_LNC015495.1	NBEN_LNC013559.1
NTAB_LNC001054.2	NBEN_LNC020766.1
NTAB_LNC001054.1	NBEN_LNC014855.1
NTAB_LNC001054.3	NBEN_LNC014769.2
NTAB_LNC019476.1	NBEN_LNC014769.1
NTAB_LNC009522.1	NBEN_LNC003008.2
NTAB_LNC013496.1	NBEN_LNC031224.1
NTAB_LNC010419.2	NBEN_LNC010053.1
NTAB_LNC010419.1	NBEN_LNC016652.1
NTAB_LNC005455.2	NBEN_LNC035651.1
NTAB_LNC005455.1	NBEN_LNC020480.1
NTAB_LNC007612.1	NBEN_LNC008721.1
NTAB_LNC005633.1	NBEN_LNC024356.1
NTAB_LNC011260.1	NBEN_LNC018879.1
NTAB_LNC013823.1	NBEN_LNC004654.1
NTAB_LNC015885.1	NBEN_LNC006088.1
NTAB_LNC001593.1	NBEN_LNC037909.1
NTAB_LNC010702.1	NBEN_LNC011545.2
NTAB_LNC009296.1	NBEN_LNC011545.1
NTAB_LNC002066.2	NBEN_LNC009097.1
NTAB_LNC002066.1	NBEN_LNC039376.1
NTAB_LNC009240.2	NBEN_LNC019345.1
NTAB_LNC009240.1	NBEN_LNC024898.1
NTAB_LNC018245.1	NBEN_LNC015180.1
NTAB_LNC012329.1	NBEN_LNC021959.1
NTAB_LNC010662.2	NBEN_LNC004549.1
NTAB_LNC010662.1	NBEN_LNC021318.2
NTAB_LNC010075.1	NBEN_LNC021318.1
NTAB_LNC006492.1	NBEN_LNC039307.1
NTAB_LNC005569.1	NBEN_LNC011740.1
NTAB_LNC005569.2	NBEN_LNC037973.1
NTAB_LNC002560.3	NBEN_LNC031342.1
NTAB_LNC002560.1	NBEN_LNC025774.1
NTAB_LNC002560.2	NBEN_LNC017299.1
NTAB_LNC011905.1	NBEN_LNC037715.1
NTAB_LNC000618.1	NBEN_LNC015462.2
NTAB_LNC000618.2	NBEN_LNC015462.1
NTAB_LNC005496.1	NBEN_LNC019674.3
NTAB_LNC002866.1	NBEN_LNC019674.2
NTAB_LNC002866.2	NBEN_LNC019674.1
NTAB_LNC019358.1	NBEN_LNC010883.1
NTAB_LNC000772.1	NBEN_LNC035420.1
NTAB_LNC006892.2	NBEN_LNC024360.1
NTAB_LNC006892.1	NBEN_LNC035187.1
NTAB_LNC006892.3	NBEN_LNC008580.1
NTAB_LNC006892.4	NBEN_LNC010486.1
NTAB_LNC011917.1	NBEN_LNC005220.1
NTAB_LNC017617.1	NBEN_LNC005219.1
NTAB_LNC001511.1	NBEN_LNC015952.1
NTAB_LNC001511.2	NBEN_LNC037874.1
NTAB_LNC014356.1	NBEN_LNC007097.2
NTAB_LNC006358.1	NBEN_LNC007097.1
NTAB_LNC012950.1	NBEN_LNC039199.1
NTAB_LNC005381.1	NBEN_LNC007405.3
NTAB_LNC005381.2	NBEN_LNC007405.2
NTAB_LNC006627.1	NBEN_LNC007405.1
NTAB_LNC000252.2	NBEN_LNC040492.1
NTAB_LNC000252.1	NBEN_LNC037839.1
NTAB_LNC014763.1	NBEN_LNC024869.1
NTAB_LNC014718.2	NBEN_LNC024869.2
NTAB_LNC004849.1	NBEN_LNC035691.1
NTAB_LNC004627.1	NBEN_LNC011233.2
NTAB_LNC000787.1	NBEN_LNC011233.1
NTAB_LNC017810.1	NBEN_LNC040169.4
NTAB_LNC001500.1	NBEN_LNC040169.3
NTAB_LNC001500.2	NBEN_LNC040169.2
NTAB_LNC018470.1	NBEN_LNC040169.1
NTAB_LNC004208.1	NBEN_LNC032441.1
NTAB_LNC006262.1	NBEN_LNC024332.1
NTAB_LNC015676.1	NBEN_LNC010583.1
NTAB_LNC015676.2	NBEN_LNC028437.1
NTAB_LNC000523.5	NBEN_LNC028436.1
NTAB_LNC011362.1	NBEN_LNC029606.2
NTAB_LNC000409.2	NBEN_LNC029606.1
NTAB_LNC000409.3	NBEN_LNC042175.2
NTAB_LNC004509.1	NBEN_LNC042175.1
NTAB_LNC000409.1	NBEN_LNC035556.1
NTAB_LNC010052.1	NBEN_LNC029368.1
NTAB_LNC004093.2	NBEN_LNC033030.1
NTAB_LNC013668.1	NBEN_LNC021253.1
NTAB_LNC004093.1	NBEN_LNC017703.1
NTAB_LNC004093.3	NBEN_LNC023069.1
NTAB_LNC000469.1	NBEN_LNC027771.1
NTAB_LNC004365.1	NBEN_LNC026268.1
NTAB_LNC005607.2	NBEN_LNC025237.1
NTAB_LNC008530.1	NBEN_LNC037541.1
NTAB_LNC017758.1	NBEN_LNC034402.1
NTAB_LNC018444.1	NBEN_LNC005581.1
NTAB_LNC016509.1	NBEN_LNC019531.1
NTAB_LNC001680.2	NBEN_LNC037045.1
NTAB_LNC001680.1	NBEN_LNC042167.1
NTAB_LNC009905.1	NBEN_LNC017298.1
NTAB_LNC013293.1	NBEN_LNC016990.3
NTAB_LNC013426.1	NBEN_LNC016990.1
NTAB_LNC017521.1	NBEN_LNC042203.1
NTAB_LNC013119.1	NBEN_LNC040819.1
NTAB_LNC013119.2	NBEN_LNC011791.1
NTAB_LNC009435.1	NBEN_LNC016188.3
NTAB_LNC010204.1	NBEN_LNC016189.2
NTAB_LNC006384.1	NBEN_LNC016188.2
NTAB_LNC006384.2	NBEN_LNC016188.1
NTAB_LNC018938.1	NBEN_LNC016189.1
NTAB_LNC017288.1	NBEN_LNC022455.1
NTAB_LNC015594.1	NBEN_LNC003785.1
NTAB_LNC009972.2	NBEN_LNC005294.1
NTAB_LNC008068.1	NBEN_LNC042052.1
NTAB_LNC017924.1	NBEN_LNC021468.1
NTAB_LNC009972.1	NBEN_LNC017711.1
NTAB_LNC014425.1	NBEN_LNC039029.1
NTAB_LNC014563.1	NBEN_LNC006209.1
NTAB_LNC019072.1	NBEN_LNC010731.1
NTAB_LNC006047.2	NBEN_LNC002583.1
NTAB_LNC006047.1	NBEN_LNC034082.4
NTAB_LNC007765.1	NBEN_LNC034082.3
NTAB_LNC007765.2	NBEN_LNC034082.2
NTAB_LNC002369.2	NBEN_LNC034082.1
NTAB_LNC002369.1	NBEN_LNC034081.1
NTAB_LNC010461.1	NBEN_LNC009198.1
NTAB_LNC016516.1	NBEN_LNC009054.1
NTAB_LNC016516.2	NBEN_LNC024583.1
NTAB_LNC010644.2	NBEN_LNC004515.1
NTAB_LNC010644.1	NBEN_LNC038116.2
NTAB_LNC012540.1	NBEN_LNC023081.3
NTAB_LNC007135.1	NBEN_LNC023081.2
NTAB_LNC012996.1	NBEN_LNC023081.1
NTAB_LNC015795.2	NBEN_LNC013998.1
NTAB_LNC015795.1	NBEN_LNC035124.1
NTAB_LNC005645.3	NBEN_LNC035122.1
NTAB_LNC005645.2	NBEN_LNC042060.1
NTAB_LNC005645.1	NBEN_LNC038703.1
NTAB_LNC004380.1	NBEN_LNC007089.1
NTAB_LNC004380.3	NBEN_LNC040761.1
NTAB_LNC004380.2	NBEN_LNC033776.1
NTAB_LNC015795.3	NBEN_LNC034690.1
NTAB_LNC002167.2	NBEN_LNC017059.1
NTAB_LNC004877.1	NBEN_LNC014597.1
NTAB_LNC012344.1	NBEN_LNC026954.1
NTAB_LNC013422.1	NBEN_LNC019644.1
NTAB_LNC001403.1	NBEN_LNC021966.1
NTAB_LNC001585.2	NBEN_LNC040559.1
NTAB_LNC001585.1	NBEN_LNC031784.1
NTAB_LNC014415.1	NBEN_LNC029444.1
NTAB_LNC001259.1	NBEN_LNC019340.1
NTAB_LNC001259.3	NBEN_LNC016169.1
NTAB_LNC001259.4	NBEN_LNC021449.1
NTAB_LNC001259.2	NBEN_LNC038584.1
NTAB_LNC004450.1	NBEN_LNC017109.1
NTAB_LNC012741.1	NBEN_LNC041527.1
NTAB_LNC014600.1	NBEN_LNC018049.1
NTAB_LNC016656.1	NBEN_LNC029844.1
NTAB_LNC002662.1	NBEN_LNC031721.1
NTAB_LNC002662.5	NBEN_LNC025291.1
NTAB_LNC007448.1	NBEN_LNC041928.1
NTAB_LNC007448.2	NBEN_LNC013393.1
NTAB_LNC016740.1	NBEN_LNC009612.1
NTAB_LNC015757.1	NBEN_LNC012323.1
NTAB_LNC000973.2	NBEN_LNC038746.1
NTAB_LNC000973.1	NBEN_LNC023767.1
NTAB_LNC004511.2	NBEN_LNC009679.1
NTAB_LNC004794.2	NBEN_LNC014551.1
NTAB_LNC004794.1	NBEN_LNC006562.1
NTAB_LNC003815.1	NBEN_LNC035719.1
NTAB_LNC006995.1	NBEN_LNC037079.1
NTAB_LNC014570.1	NBEN_LNC031959.1
NTAB_LNC003263.1	NBEN_LNC037079.2
NTAB_LNC003263.3	NBEN_LNC012541.1
NTAB_LNC003263.2	NBEN_LNC028708.1
NTAB_LNC000797.2	NBEN_LNC014102.1
NTAB_LNC000797.4	NBEN_LNC018050.1
NTAB_LNC000797.3	NBEN_LNC012823.1
NTAB_LNC007838.1	NBEN_LNC008079.1
NTAB_LNC006778.1	NBEN_LNC033993.1
NTAB_LNC016426.2	NBEN_LNC023641.1
NTAB_LNC016426.1	NBEN_LNC010658.2
NTAB_LNC016426.3	NBEN_LNC012728.1
NTAB_LNC013402.1	NBEN_LNC035251.1
NTAB_LNC005623.3	NBEN_LNC029866.1
NTAB_LNC005623.2	NBEN_LNC018716.2
NTAB_LNC005623.1	NBEN_LNC018716.1
NTAB_LNC013355.1	NBEN_LNC042672.1
NTAB_LNC015019.2	NBEN_LNC032220.1
NTAB_LNC018320.1	NBEN_LNC034573.1
NTAB_LNC018767.1	NBEN_LNC020976.1
NTAB_LNC013275.2	NBEN_LNC005316.1
NTAB_LNC013275.1	NBEN_LNC020106.1
NTAB_LNC005725.1	NBEN_LNC038760.1
NTAB_LNC014811.1	NBEN_LNC012986.1
NTAB_LNC018075.1	NBEN_LNC041012.1
NTAB_LNC007300.1	NBEN_LNC018973.1
NTAB_LNC007300.2	NBEN_LNC007377.1
NTAB_LNC012405.1	NBEN_LNC016549.1
NTAB_LNC019078.1	NBEN_LNC031299.1
NTAB_LNC008588.2	NBEN_LNC030401.1
NTAB_LNC008588.4	NBEN_LNC017993.1
NTAB_LNC005079.3	NBEN_LNC030726.1
NTAB_LNC005079.2	NBEN_LNC004585.1
NTAB_LNC004215.1	NBEN_LNC015561.1
NTAB_LNC004215.2	NBEN_LNC041735.1
NTAB_LNC005079.1	NBEN_LNC034375.1
NTAB_LNC013352.1	NBEN_LNC030256.1
NTAB_LNC013352.2	NBEN_LNC037741.1
NTAB_LNC000517.4	NBEN_LNC006641.1
NTAB_LNC003859.1	NBEN_LNC018260.1
NTAB_LNC009655.1	NBEN_LNC029991.1
NTAB_LNC007958.1	NBEN_LNC015325.1
NTAB_LNC015675.1	NBEN_LNC039462.1
NTAB_LNC007958.2	NBEN_LNC028869.1
NTAB_LNC017479.1	NBEN_LNC003755.1
NTAB_LNC003037.1	NBEN_LNC022393.1
NTAB_LNC004780.1	NBEN_LNC041974.1
NTAB_LNC011708.1	NBEN_LNC021707.1
NTAB_LNC011708.2	NBEN_LNC035526.1
NTAB_LNC011708.3	NBEN_LNC037120.1
NTAB_LNC009127.1	NBEN_LNC015797.1
NTAB_LNC010139.3	NBEN_LNC004864.1
NTAB_LNC010139.1	NBEN_LNC033505.1
NTAB_LNC010139.2	NBEN_LNC018317.1
NTAB_LNC005460.1	NBEN_LNC016780.1
NTAB_LNC009854.1	NBEN_LNC022717.2
NTAB_LNC009771.2	NBEN_LNC022717.1
NTAB_LNC018841.1	NBEN_LNC008853.1
NTAB_LNC006020.1	NBEN_LNC025506.1
NTAB_LNC004499.2	NBEN_LNC038915.1
NTAB_LNC004499.1	NBEN_LNC036267.1
NTAB_LNC008718.1	NBEN_LNC029455.1
NTAB_LNC011715.2	NBEN_LNC042395.1
NTAB_LNC011715.3	NBEN_LNC010685.1
NTAB_LNC011715.1	NBEN_LNC011144.1
NTAB_LNC015773.1	NBEN_LNC033621.1
NTAB_LNC007309.1	NBEN_LNC003779.1
NTAB_LNC011411.1	NBEN_LNC012390.1
NTAB_LNC005266.1	NBEN_LNC009074.1
NTAB_LNC005266.2	NBEN_LNC038914.1
NTAB_LNC011833.1	NBEN_LNC021162.1
NTAB_LNC001513.1	NBEN_LNC042034.1
NTAB_LNC005182.2	NBEN_LNC032783.1
NTAB_LNC005182.1	NBEN_LNC014374.1
NTAB_LNC015489.1	NBEN_LNC005145.1
NTAB_LNC010283.1	NBEN_LNC019875.1
NTAB_LNC011089.1	NBEN_LNC010561.1
NTAB_LNC003324.6	NBEN_LNC003220.1
NTAB_LNC010815.2	NBEN_LNC023423.1
NTAB_LNC011068.1	NBEN_LNC040323.1
NTAB_LNC011068.3	NBEN_LNC020142.2
NTAB_LNC010815.1	NBEN_LNC020142.1
NTAB_LNC016277.1	NBEN_LNC028989.3
NTAB_LNC005832.3	NBEN_LNC028989.2
NTAB_LNC005832.2	NBEN_LNC028989.1
NTAB_LNC011068.2	NBEN_LNC007873.2
NTAB_LNC005832.1	NBEN_LNC007873.1
NTAB_LNC015432.1	NBEN_LNC041126.1
NTAB_LNC012506.1	NBEN_LNC040265.2
NTAB_LNC013277.1	NBEN_LNC040265.1
NTAB_LNC000962.1	NBEN_LNC023303.1
NTAB_LNC012786.1	NBEN_LNC037977.3
NTAB_LNC017519.1	NBEN_LNC037977.2
NTAB_LNC011314.1	NBEN_LNC027513.2
NTAB_LNC010594.1	NBEN_LNC027513.1
NTAB_LNC015247.1	NBEN_LNC031412.1
NTAB_LNC008886.1	NBEN_LNC004052.1
NTAB_LNC010916.1	NBEN_LNC024199.1
NTAB_LNC015503.1	NBEN_LNC022253.1
NTAB_LNC010811.1	NBEN_LNC018261.1
NTAB_LNC010811.2	NBEN_LNC015939.1
NTAB_LNC016664.1	NBEN_LNC038685.1
NTAB_LNC008831.3	NBEN_LNC032151.1
NTAB_LNC008831.1	NBEN_LNC008434.1
NTAB_LNC013751.1	NBEN_LNC004464.1
NTAB_LNC008831.2	NBEN_LNC029125.1
NTAB_LNC017355.1	NBEN_LNC026953.1
NTAB_LNC001075.2	NBEN_LNC008652.1
NTAB_LNC001075.1	NBEN_LNC003364.1
NTAB_LNC016116.1	NBEN_LNC020713.1
NTAB_LNC013853.1	NBEN_LNC027862.1
NTAB_LNC013853.2	NBEN_LNC033719.2
NTAB_LNC002556.2	NBEN_LNC033719.1
NTAB_LNC002556.1	NBEN_LNC011413.1
NTAB_LNC013833.1	NBEN_LNC030688.1
NTAB_LNC011704.1	NBEN_LNC016545.1
NTAB_LNC011516.1	NBEN_LNC005376.1
NTAB_LNC006466.1	NBEN_LNC010017.1
NTAB_LNC014234.1	NBEN_LNC032850.1
NTAB_LNC005597.1	NBEN_LNC029930.1
NTAB_LNC005597.2	NBEN_LNC004226.1
NTAB_LNC011587.1	NBEN_LNC015849.1
NTAB_LNC007031.1	NBEN_LNC041787.1
NTAB_LNC005286.1	NBEN_LNC012825.1
NTAB_LNC002032.1	NBEN_LNC031473.1
NTAB_LNC002032.2	NBEN_LNC002896.1
NTAB_LNC008092.1	NBEN_LNC012787.1
NTAB_LNC002856.2	NBEN_LNC013669.1
NTAB_LNC002456.1	NBEN_LNC008276.1
NTAB_LNC009454.1	NBEN_LNC020409.1
NTAB_LNC006610.2	NBEN_LNC028753.1
NTAB_LNC006610.1	NBEN_LNC005344.1
NTAB_LNC016118.1	NBEN_LNC028754.1
NTAB_LNC015348.1	NBEN_LNC008056.2
NTAB_LNC007910.2	NBEN_LNC008056.1
NTAB_LNC007910.1	NBEN_LNC035314.1
NTAB_LNC003444.1	NBEN_LNC017845.1
NTAB_LNC017492.1	NBEN_LNC033258.1
NTAB_LNC010195.1	NBEN_LNC033257.1
NTAB_LNC010195.2	NBEN_LNC040973.1
NTAB_LNC015996.1	NBEN_LNC025185.1
NTAB_LNC012269.3	NBEN_LNC011330.1
NTAB_LNC012269.2	NBEN_LNC004200.1
NTAB_LNC012269.1	NBEN_LNC026645.1
NTAB_LNC005448.1	NBEN_LNC012063.1
NTAB_LNC001743.1	NBEN_LNC005102.1
NTAB_LNC001743.2	NBEN_LNC008355.1
NTAB_LNC001743.4	NBEN_LNC024173.1
NTAB_LNC001743.3	NBEN_LNC013769.2
NTAB_LNC017490.1	NBEN_LNC008338.1
NTAB_LNC008837.1	NBEN_LNC016274.1
NTAB_LNC013027.1	NBEN_LNC013795.1
NTAB_LNC006036.1	NBEN_LNC015781.1
NTAB_LNC006996.1	NBEN_LNC012062.1
NTAB_LNC016693.1	NBEN_LNC022475.1
NTAB_LNC018369.1	NBEN_LNC042665.1
NTAB_LNC000167.1	NBEN_LNC031650.1
NTAB_LNC017123.1	NBEN_LNC021003.1
NTAB_LNC013301.1	NBEN_LNC021619.1
NTAB_LNC007780.1	NBEN_LNC013845.1
NTAB_LNC010785.1	NBEN_LNC014608.1
NTAB_LNC017805.1	NBEN_LNC009910.1
NTAB_LNC005494.1	NBEN_LNC013848.1
NTAB_LNC013138.1	NBEN_LNC029167.1
NTAB_LNC004123.1	NBEN_LNC011914.1
NTAB_LNC003835.1	NBEN_LNC021641.1
NTAB_LNC005788.1	NBEN_LNC003987.1
NTAB_LNC007925.1	NBEN_LNC027990.1
NTAB_LNC015923.1	NBEN_LNC027717.1
NTAB_LNC001746.2	NBEN_LNC041671.1
NTAB_LNC000037.2	NBEN_LNC034483.1
NTAB_LNC004530.1	NBEN_LNC010309.1
NTAB_LNC001055.1	NBEN_LNC025795.1
NTAB_LNC001055.2	NBEN_LNC006228.1
NTAB_LNC001055.3	NBEN_LNC042674.1
NTAB_LNC007736.1	NBEN_LNC016349.1
NTAB_LNC011416.2	NBEN_LNC023180.2
NTAB_LNC001710.2	NBEN_LNC023180.1
NTAB_LNC004008.1	NBEN_LNC023179.1
NTAB_LNC004008.3	NBEN_LNC023179.4
NTAB_LNC005178.4	NBEN_LNC023179.3
NTAB_LNC004008.2	NBEN_LNC023179.2
NTAB_LNC005178.2	NBEN_LNC031631.2
NTAB_LNC005178.1	NBEN_LNC031631.1
NTAB_LNC005178.3	NBEN_LNC025146.1
NTAB_LNC012321.1	NBEN_LNC024346.1
NTAB_LNC004625.6	NBEN_LNC031043.2
NTAB_LNC002823.1	NBEN_LNC004951.1
NTAB_LNC004793.1	NBEN_LNC023974.2
NTAB_LNC001495.1	NBEN_LNC023974.1
NTAB_LNC001495.2	NBEN_LNC041426.1
NTAB_LNC013036.1	NBEN_LNC015594.1
NTAB_LNC003286.1	NBEN_LNC022925.3
NTAB_LNC009579.2	NBEN_LNC010072.1
NTAB_LNC009579.3	NBEN_LNC036725.1
NTAB_LNC009579.1	NBEN_LNC036373.1
NTAB_LNC011244.1	NBEN_LNC023810.1
NTAB_LNC003232.1	NBEN_LNC040835.1
NTAB_LNC009589.1	NBEN_LNC008412.1
NTAB_LNC000719.1	NBEN_LNC041707.1
NTAB_LNC012162.1	NBEN_LNC038632.1
NTAB_LNC007479.1	NBEN_LNC011370.1
NTAB_LNC001123.4	NBEN_LNC015226.1
NTAB_LNC012616.1	NBEN_LNC015225.2
NTAB_LNC001123.2	NBEN_LNC015225.1
NTAB_LNC001123.3	NBEN_LNC014557.1
NTAB_LNC012588.1	NBEN_LNC026433.1
NTAB_LNC001123.1	NBEN_LNC025155.1
NTAB_LNC002970.2	NBEN_LNC036980.1
NTAB_LNC003132.2	NBEN_LNC009026.4
NTAB_LNC002032.3	NBEN_LNC009026.2
NTAB_LNC007563.1	NBEN_LNC009026.1
NTAB_LNC014517.1	NBEN_LNC016344.1
NTAB_LNC010653.1	NBEN_LNC009026.3
NTAB_LNC016341.1	NBEN_LNC041792.1
NTAB_LNC005543.1	NBEN_LNC007941.3
NTAB_LNC006183.1	NBEN_LNC007941.2
NTAB_LNC006183.2	NBEN_LNC007941.1
NTAB_LNC006183.3	NBEN_LNC024573.1
NTAB_LNC005543.3	NBEN_LNC012417.1
NTAB_LNC013741.1	NBEN_LNC031744.1
NTAB_LNC005543.2	NBEN_LNC008950.1
NTAB_LNC007438.3	NBEN_LNC008950.2
NTAB_LNC005846.1	NBEN_LNC036003.1
NTAB_LNC013691.1	NBEN_LNC036004.1
NTAB_LNC003866.1	NBEN_LNC011266.4
NTAB_LNC018084.1	NBEN_LNC011266.3
NTAB_LNC010740.1	NBEN_LNC011266.2
NTAB_LNC003707.1	NBEN_LNC011266.1
NTAB_LNC016611.1	NBEN_LNC011265.2
NTAB_LNC005157.1	NBEN_LNC011265.5
NTAB_LNC018544.1	NBEN_LNC011265.4
NTAB_LNC019142.1	NBEN_LNC011265.3
NTAB_LNC003943.4	NBEN_LNC011265.1
NTAB_LNC015248.1	NBEN_LNC023456.1
NTAB_LNC003943.5	NBEN_LNC003153.1
NTAB_LNC003943.7	NBEN_LNC039959.1
NTAB_LNC003943.6	NBEN_LNC016003.1
NTAB_LNC003943.3	NBEN_LNC004144.1
NTAB_LNC003943.2	NBEN_LNC004144.2
NTAB_LNC003943.1	NBEN_LNC041295.1
NTAB_LNC014709.1	NBEN_LNC023508.1
NTAB_LNC004857.1	NBEN_LNC015856.1
NTAB_LNC001608.1	NBEN_LNC011555.1
NTAB_LNC001608.2	NBEN_LNC023506.1
NTAB_LNC001837.3	NBEN_LNC007868.1
NTAB_LNC001837.1	NBEN_LNC018639.1
NTAB_LNC001837.2	NBEN_LNC027335.1
NTAB_LNC017743.1	NBEN_LNC009416.1
NTAB_LNC003972.1	NBEN_LNC014295.1
NTAB_LNC000668.1	NBEN_LNC032273.1
NTAB_LNC016689.1	NBEN_LNC042009.1
NTAB_LNC000668.2	NBEN_LNC042010.1
NTAB_LNC017880.1	NBEN_LNC015899.1
NTAB_LNC006094.1	NBEN_LNC032869.1
NTAB_LNC016004.1	NBEN_LNC006811.1
NTAB_LNC002423.2	NBEN_LNC018798.1
NTAB_LNC019291.1	NBEN_LNC005535.1
NTAB_LNC000745.1	NBEN_LNC006533.1
NTAB_LNC001964.1	NBEN_LNC018429.1
NTAB_LNC001964.2	NBEN_LNC012260.1
NTAB_LNC012751.1	NBEN_LNC042676.1
NTAB_LNC009743.1	NBEN_LNC039340.1
NTAB_LNC010397.1	NBEN_LNC008963.1
NTAB_LNC005761.1	NBEN_LNC015861.1
NTAB_LNC001941.1	NBEN_LNC005722.1
NTAB_LNC005761.4	NBEN_LNC008315.1
NTAB_LNC013983.1	NBEN_LNC032493.2
NTAB_LNC013983.2	NBEN_LNC032493.1
NTAB_LNC005761.2	NBEN_LNC034595.1
NTAB_LNC005761.3	NBEN_LNC009485.1
NTAB_LNC000703.3	NBEN_LNC006016.1
NTAB_LNC014113.2	NBEN_LNC026091.1
NTAB_LNC012074.1	NBEN_LNC042189.1
NTAB_LNC012705.1	NBEN_LNC009813.2
NTAB_LNC013363.1	NBEN_LNC040776.4
NTAB_LNC004603.3	NBEN_LNC040776.3
NTAB_LNC004603.4	NBEN_LNC040776.2
NTAB_LNC004603.1	NBEN_LNC040776.1
NTAB_LNC004603.2	NBEN_LNC040779.1
NTAB_LNC003248.3	NBEN_LNC022208.1
NTAB_LNC003248.4	NBEN_LNC020237.1
NTAB_LNC003248.7	NBEN_LNC039714.1
NTAB_LNC003248.1	NBEN_LNC027315.1
NTAB_LNC003248.2	NBEN_LNC038912.1
NTAB_LNC002041.1	NBEN_LNC003866.1
NTAB_LNC002041.2	NBEN_LNC016521.1
NTAB_LNC002789.5	NBEN_LNC017159.1
NTAB_LNC002789.1	NBEN_LNC002064.1
NTAB_LNC002789.2	NBEN_LNC010306.1
NTAB_LNC002789.6	NBEN_LNC033416.1
NTAB_LNC012774.1	NBEN_LNC004035.1
NTAB_LNC002134.1	NBEN_LNC024786.1
NTAB_LNC018990.1	NBEN_LNC009677.1
NTAB_LNC010050.1	NBEN_LNC040016.1
NTAB_LNC010050.2	NBEN_LNC007152.1
NTAB_LNC004954.2	NBEN_LNC022294.1
NTAB_LNC004954.1	NBEN_LNC014546.1
NTAB_LNC004954.3	NBEN_LNC026442.1
NTAB_LNC017505.1	NBEN_LNC014642.1
NTAB_LNC017505.2	NBEN_LNC031120.2
NTAB_LNC013088.1	NBEN_LNC031120.1
NTAB_LNC002102.2	NBEN_LNC031121.1
NTAB_LNC002102.1	NBEN_LNC008397.2
NTAB_LNC000731.3	NBEN_LNC008397.1
NTAB_LNC000731.2	NBEN_LNC028945.2
NTAB_LNC000731.1	NBEN_LNC028945.1
NTAB_LNC000813.1	NBEN_LNC040140.1
NTAB_LNC002965.1	NBEN_LNC040139.1
NTAB_LNC002965.2	NBEN_LNC002044.1
NTAB_LNC000669.1	NBEN_LNC039431.1
NTAB_LNC000245.2	NBEN_LNC038154.1
NTAB_LNC017986.1	NBEN_LNC029739.1
NTAB_LNC000683.2	NBEN_LNC028415.1
NTAB_LNC005560.2	NBEN_LNC015560.1
NTAB_LNC000683.4	NBEN_LNC010928.1
NTAB_LNC001507.1	NBEN_LNC016028.1
NTAB_LNC015968.1	NBEN_LNC007991.1
NTAB_LNC018196.1	NBEN_LNC006992.1
NTAB_LNC018271.1	NBEN_LNC030400.1
NTAB_LNC018225.1	NBEN_LNC011489.1
NTAB_LNC008646.1	NBEN_LNC007810.1
NTAB_LNC002378.1	NBEN_LNC034098.1
NTAB_LNC007014.2	NBEN_LNC034098.4
NTAB_LNC012273.1	NBEN_LNC034098.3
NTAB_LNC014985.1	NBEN_LNC039468.1
NTAB_LNC007525.1	NBEN_LNC019271.1
NTAB_LNC011875.1	NBEN_LNC036185.1
NTAB_LNC010344.1	NBEN_LNC003042.1
NTAB_LNC008402.1	NBEN_LNC014162.1
NTAB_LNC008402.2	NBEN_LNC006829.2
NTAB_LNC018215.2	NBEN_LNC006829.1
NTAB_LNC005748.1	NBEN_LNC035247.1
NTAB_LNC000867.1	NBEN_LNC030888.1
NTAB_LNC017367.1	NBEN_LNC036616.1
NTAB_LNC010122.1	NBEN_LNC029425.1
NTAB_LNC017155.1	NBEN_LNC035399.1
NTAB_LNC012121.1	NBEN_LNC035593.1
NTAB_LNC005089.1	NBEN_LNC036455.1
NTAB_LNC010159.2	NBEN_LNC017885.1
NTAB_LNC010159.3	NBEN_LNC020822.1
NTAB_LNC010159.1	NBEN_LNC015638.1
NTAB_LNC010081.1	NBEN_LNC018546.1
NTAB_LNC007893.1	NBEN_LNC018512.1
NTAB_LNC007641.1	NBEN_LNC013616.1
NTAB_LNC007091.1	NBEN_LNC038754.1
NTAB_LNC006538.1	NBEN_LNC019511.1
NTAB_LNC019237.1	NBEN_LNC015794.1
NTAB_LNC000054.1	NBEN_LNC012671.1
NTAB_LNC018408.1	NBEN_LNC023501.1
NTAB_LNC001397.2	NBEN_LNC039612.1
NTAB_LNC001397.1	NBEN_LNC013398.1
NTAB_LNC001397.3	NBEN_LNC020797.1
NTAB_LNC005748.2	NBEN_LNC007121.1
NTAB_LNC009889.1	NBEN_LNC023229.1
NTAB_LNC006882.1	NBEN_LNC027419.1
NTAB_LNC016041.1	NBEN_LNC042388.1
NTAB_LNC001350.1	NBEN_LNC014856.1
NTAB_LNC000906.1	NBEN_LNC042526.1
NTAB_LNC002523.1	NBEN_LNC014508.1
NTAB_LNC019489.1	NBEN_LNC032830.1
NTAB_LNC014928.1	NBEN_LNC016542.1
NTAB_LNC014779.1	NBEN_LNC026382.1
NTAB_LNC009160.1	NBEN_LNC007768.1
NTAB_LNC017707.1	NBEN_LNC023634.5
NTAB_LNC019182.1	NBEN_LNC005552.1
NTAB_LNC011676.1	NBEN_LNC003811.2
NTAB_LNC011676.2	NBEN_LNC032689.1
NTAB_LNC000146.2	NBEN_LNC019281.1
NTAB_LNC000146.1	NBEN_LNC020626.1
NTAB_LNC000146.3	NBEN_LNC037796.2
NTAB_LNC005730.2	NBEN_LNC037796.1
NTAB_LNC005730.1	NBEN_LNC021571.1
NTAB_LNC009701.1	NBEN_LNC006603.1
NTAB_LNC004566.3	NBEN_LNC034371.1
NTAB_LNC004566.4	NBEN_LNC016824.1
NTAB_LNC004566.2	NBEN_LNC032057.4
NTAB_LNC017272.1	NBEN_LNC032057.3
NTAB_LNC004153.1	NBEN_LNC005856.1
NTAB_LNC008132.2	NBEN_LNC037597.1
NTAB_LNC000851.1	NBEN_LNC032045.1
NTAB_LNC010112.1	NBEN_LNC010352.1
NTAB_LNC005176.1	NBEN_LNC022752.1
NTAB_LNC019536.1	NBEN_LNC041751.1
NTAB_LNC008490.1	NBEN_LNC016734.1
NTAB_LNC008490.2	NBEN_LNC013341.2
NTAB_LNC016894.1	NBEN_LNC013341.1
NTAB_LNC003112.1	NBEN_LNC010419.1
NTAB_LNC009232.1	NBEN_LNC014527.1
NTAB_LNC016301.1	NBEN_LNC014527.2
NTAB_LNC002191.2	NBEN_LNC007967.1
NTAB_LNC002191.1	NBEN_LNC024470.1
NTAB_LNC015927.1	NBEN_LNC019823.1
NTAB_LNC017544.1	NBEN_LNC024470.2
NTAB_LNC017544.2	NBEN_LNC029838.1
NTAB_LNC009111.1	NBEN_LNC010720.1
NTAB_LNC006879.1	NBEN_LNC020972.1
NTAB_LNC000780.1	NBEN_LNC002941.1
NTAB_LNC008692.2	NBEN_LNC008200.1
NTAB_LNC008692.5	NBEN_LNC026605.1
NTAB_LNC008692.4	NBEN_LNC042285.1
NTAB_LNC008692.1	NBEN_LNC039793.1
NTAB_LNC008692.3	NBEN_LNC008053.2
NTAB_LNC012037.1	NBEN_LNC008053.1
NTAB_LNC017792.1	NBEN_LNC011787.1
NTAB_LNC011256.1	NBEN_LNC039804.1
NTAB_LNC000238.2	NBEN_LNC022707.1
NTAB_LNC000238.1	NBEN_LNC030368.1
NTAB_LNC005697.1	NBEN_LNC021579.1
NTAB_LNC003739.1	NBEN_LNC036198.1
NTAB_LNC007788.1	NBEN_LNC031617.1
NTAB_LNC001963.3	NBEN_LNC037146.1
NTAB_LNC001865.2	NBEN_LNC017158.1
NTAB_LNC001865.1	NBEN_LNC031616.1
NTAB_LNC017570.1	NBEN_LNC025421.1
NTAB_LNC019658.1	NBEN_LNC036199.1
NTAB_LNC001360.2	NBEN_LNC001599.1
NTAB_LNC006268.1	NBEN_LNC001725.1
NTAB_LNC001029.1	NBEN_LNC001351.1
NTAB_LNC009106.2	NBEN_LNC004533.1
NTAB_LNC009106.1	NBEN_LNC006846.5
NTAB_LNC010675.1	NBEN_LNC006846.4
NTAB_LNC014061.1	NBEN_LNC006846.3
NTAB_LNC012781.1	NBEN_LNC006846.2
NTAB_LNC002272.2	NBEN_LNC006846.1
NTAB_LNC002272.1	NBEN_LNC018453.2
NTAB_LNC008585.1	NBEN_LNC003647.1
NTAB_LNC006732.2	NBEN_LNC036341.1
NTAB_LNC016149.1	NBEN_LNC020565.2
NTAB_LNC002011.5	NBEN_LNC020565.3
NTAB_LNC006663.2	NBEN_LNC020565.1
NTAB_LNC004182.1	NBEN_LNC020851.1
NTAB_LNC006049.1	NBEN_LNC010655.1
NTAB_LNC002116.1	NBEN_LNC016859.1
NTAB_LNC002116.2	NBEN_LNC006585.1
NTAB_LNC009132.2	NBEN_LNC028179.1
NTAB_LNC009132.3	NBEN_LNC002359.1
NTAB_LNC000297.1	NBEN_LNC040187.2
NTAB_LNC011322.1	NBEN_LNC040187.1
NTAB_LNC011322.2	NBEN_LNC028781.1
NTAB_LNC010588.1	NBEN_LNC030689.1
NTAB_LNC010588.2	NBEN_LNC016258.1
NTAB_LNC002951.4	NBEN_LNC016259.1
NTAB_LNC002951.3	NBEN_LNC038043.1
NTAB_LNC003823.1	NBEN_LNC036025.2
NTAB_LNC002951.2	NBEN_LNC036025.1
NTAB_LNC002951.1	NBEN_LNC042328.1
NTAB_LNC006729.1	NBEN_LNC004294.1
NTAB_LNC006729.2	NBEN_LNC004684.1
NTAB_LNC006312.1	NBEN_LNC025055.2
NTAB_LNC006729.3	NBEN_LNC025055.1
NTAB_LNC006729.4	NBEN_LNC032579.1
NTAB_LNC002606.3	NBEN_LNC037952.1
NTAB_LNC007192.2	NBEN_LNC036488.1
NTAB_LNC002606.2	NBEN_LNC016418.1
NTAB_LNC008395.1	NBEN_LNC016415.1
NTAB_LNC018999.1	NBEN_LNC016419.1
NTAB_LNC002709.1	NBEN_LNC012025.1
NTAB_LNC012834.1	NBEN_LNC005677.5
NTAB_LNC016302.1	NBEN_LNC034427.1
NTAB_LNC005328.1	NBEN_LNC002469.1
NTAB_LNC010824.2	NBEN_LNC029466.1
NTAB_LNC010824.1	NBEN_LNC035925.1
NTAB_LNC018089.1	NBEN_LNC035924.1
NTAB_LNC013769.1	NBEN_LNC002732.1
NTAB_LNC017069.1	NBEN_LNC022095.1
NTAB_LNC013769.2	NBEN_LNC009891.1
NTAB_LNC009479.6	NBEN_LNC009891.2
NTAB_LNC009479.5	NBEN_LNC022946.1
NTAB_LNC009479.4	NBEN_LNC022946.3
NTAB_LNC009479.3	NBEN_LNC022946.2
NTAB_LNC009479.2	NBEN_LNC039364.1
NTAB_LNC009479.1	NBEN_LNC041967.2
NTAB_LNC000407.5	NBEN_LNC021528.1
NTAB_LNC000407.4	NBEN_LNC017448.1
NTAB_LNC000407.3	NBEN_LNC030889.1
NTAB_LNC000407.2	NBEN_LNC039929.1
NTAB_LNC000407.1	NBEN_LNC020321.1
NTAB_LNC014707.1	NBEN_LNC008665.1
NTAB_LNC014681.1	NBEN_LNC032053.1
NTAB_LNC007233.2	NBEN_LNC026979.1
NTAB_LNC015235.2	NBEN_LNC030887.1
NTAB_LNC015235.1	NBEN_LNC039081.1
NTAB_LNC014530.1	NBEN_LNC006445.1
NTAB_LNC009547.2	NBEN_LNC023113.1
NTAB_LNC009547.1	NBEN_LNC003488.1
NTAB_LNC013868.1	NBEN_LNC033382.1
NTAB_LNC011288.1	NBEN_LNC039244.1
NTAB_LNC011157.2	NBEN_LNC008489.1
NTAB_LNC016713.1	NBEN_LNC042282.1
NTAB_LNC009211.1	NBEN_LNC005929.2
NTAB_LNC010009.2	NBEN_LNC005929.1
NTAB_LNC010009.1	NBEN_LNC037284.1
NTAB_LNC006553.1	NBEN_LNC026678.1
NTAB_LNC014091.1	NBEN_LNC013034.1
NTAB_LNC005367.4	NBEN_LNC005924.1
NTAB_LNC005367.3	NBEN_LNC033081.1
NTAB_LNC005367.2	NBEN_LNC009902.2
NTAB_LNC005367.1	NBEN_LNC009902.1
NTAB_LNC018844.1	NBEN_LNC027446.1
NTAB_LNC012740.1	NBEN_LNC038817.2
NTAB_LNC006595.1	NBEN_LNC038817.1
NTAB_LNC019403.1	NBEN_LNC019586.1
NTAB_LNC009622.1	NBEN_LNC009426.1
NTAB_LNC015981.1	NBEN_LNC009426.3
NTAB_LNC007233.3	NBEN_LNC009426.2
NTAB_LNC007233.1	NBEN_LNC037288.1
NTAB_LNC017470.1	NBEN_LNC018474.1
NTAB_LNC018511.1	NBEN_LNC018911.1
NTAB_LNC003966.1	NBEN_LNC038600.1
NTAB_LNC000503.4	NBEN_LNC035555.1
NTAB_LNC000503.3	NBEN_LNC012839.1
NTAB_LNC000503.2	NBEN_LNC001833.1
NTAB_LNC000503.1	NBEN_LNC012907.1
NTAB_LNC003015.3	NBEN_LNC011033.1
NTAB_LNC003015.2	NBEN_LNC008240.1
[truncated: 4,537 more rows]
