# Supplementary material for: Systematic Identification of Methyl Jasmonate-Responsive Long Noncoding RNAs and Their Nearby Coding Genes Unveils Their Potential Defence Roles in Tobacco BY-2 Cells
Source: Int J Mol Sci. 2022 Dec 8;23(24):15568. doi: 10.3390/ijms232415568 (PMC9778826; doi:10.3390/ijms232415568)
Supplement: Supplementary file 1 [file ijms-23-15568-s001.zip › Table S6. The FPKM value of 7848 lncRNAs in tobacco BY-2 cells.xlsx]

Table S6. The FPKM value of 7848 lncRNAs in tobacco BY-2 cells.
LncRNA name	LncRNA loci	CK	MeJA	log2FC	Test stat	P-value	q value
TCONS_00000081	XLOC_000073	2.46246	0.80502	-1.613	-1.58216	0.06825	0.191365
TCONS_00000161	XLOC_000129	1.63679	2.41435	0.560769	1.0497	0.1219	0.284117
TCONS_00000168	XLOC_000136	0.481663	1.27484	1.40422	1.6998	0.03215	0.112006
TCONS_00000188	XLOC_000149	1.28196	0.759629	-0.754986	-0.903113	0.22645	0.403137
TCONS_00000207	XLOC_000158	11.2035	7.7229	-0.536731	-1.71366	0.01755	0.070867
TCONS_00000210	XLOC_000160	1.34484	1.18127	-0.187092	-0.51546	0.45335	0.602018
TCONS_00000233	XLOC_000176	1.08854	0.585788	-0.893938	-1.5494	0.04235	0.136837
TCONS_00000235	XLOC_000178	2.45403	3.32002	0.436043	0.98461	0.17	0.348285
TCONS_00000252	XLOC_000184	16.7908	14.2702	-0.234665	-1.97104	0.0054	0.0275653
TCONS_00000298	XLOC_000212	12.9628	16.9874	0.390093	1.9503	0.0075	0.0360321
TCONS_00000317	XLOC_000228	2.28555	4.59444	1.00735	2.12875	0.0057	0.0288401
TCONS_00000319	XLOC_000230	5.12767	4.49975	-0.188459	-0.696397	0.31485	0.484314
TCONS_00000326	XLOC_000236	3.73678	2.83017	-0.400908	-1.10669	0.10845	0.26481
TCONS_00000392	XLOC_000285	14.5769	22.0604	0.597772	1.42506	0.0447	0.142231
TCONS_00000423	XLOC_000308	1.44575	1.92732	0.414778	0.583675	0.41125	0.56524
TCONS_00000440	XLOC_000322	15.6627	13.8127	-0.18134	-0.624449	0.3884	0.545478
TCONS_00000456	XLOC_000335	9.32818	7.84241	-0.250298	-1.45242	0.04085	0.133316
TCONS_00000519	XLOC_000363	10.803	9.30878	-0.214775	-1.08052	0.1247	0.286398
TCONS_00000520	XLOC_000364	1.5346	0.826525	-0.892735	-1.17577	0.0905	0.233784
TCONS_00000524	XLOC_000368	8.62844	6.67704	-0.369892	-0.847809	0.23375	0.410858
TCONS_00000528	XLOC_000372	30.288	26.0955	-0.214943	-1.99986	0.0054	0.0275653
TCONS_00000576	XLOC_000392	2.39637	4.43964	0.889593	2.24338	0.00345	0.0190022
TCONS_00000600	XLOC_000405	3.90758	1.75506	-1.15475	-1.36695	0.0623	0.179212
TCONS_00000640	XLOC_000432	123.736	88.5965	-0.481938	-3.82293	5.00E-05	0.000455791
TCONS_00000657	XLOC_000438	9.82532	6.20723	-0.662555	-0.723141	0.2726	0.440065
TCONS_00000692	XLOC_000466	7.98738	12.9417	0.696229	4.57512	5.00E-05	0.000455791
TCONS_00000695	XLOC_000469	3.37045	1.49092	-1.17674	-2.53953	0.0021	0.0125423
TCONS_00000711	XLOC_000482	2.20218	2.95004	0.421806	0.974251	0.1723	0.35082
TCONS_00000734	XLOC_000498	0.420206	8.36927	4.31593	10.5226	5.00E-05	0.000455791
TCONS_00000862	XLOC_000568	1.72581	0.682099	-1.33922	-1.69888	0.0458	0.144867
TCONS_00000929	XLOC_000607	2.28976	1.91861	-0.25513	-0.312349	0.65445	0.765636
TCONS_00000941	XLOC_000613	1.54132	1.91395	0.312388	0.608114	0.383	0.540696
TCONS_00000942	XLOC_000613	3.15972	2.83303	-0.157448	-0.385138	0.59125	0.716652
TCONS_00000965	XLOC_000630	2.35929	3.10836	0.3978	0.740413	0.3028	0.471948
TCONS_00000969	XLOC_000634	1.83964	2.56029	0.476885	2.14625	0.0028	0.0159983
TCONS_00000970	XLOC_000635	2.09593	2.36435	0.173849	0.393205	0.58025	0.708438
TCONS_00000971	XLOC_000636	0.686038	0.76545	0.158019	0.294897	0.67735	0.78212
TCONS_00000972	XLOC_000637	5.86378	6.45363	0.13828	0.466769	0.51435	0.65422
TCONS_00001003	XLOC_000652	3.373	1.76254	-0.936376	-1.41174	0.0754	0.205188
TCONS_00001013	XLOC_000662	13.1475	15.3444	0.222919	1.64688	0.02095	0.0812026
TCONS_00001023	XLOC_000669	11.4312	9.06747	-0.334201	-0.76664	0.2674	0.43469
TCONS_00001043	XLOC_000682	11.5273	12.0776	0.0672774	0.456772	0.52065	0.659391
TCONS_00001044	XLOC_000682	0.379452	0.61206	0.689757	0.458709	0.5102	0.650803
TCONS_00001045	XLOC_000683	0.857768	2.10549	1.2955	1.15958	0.1143	0.273483
TCONS_00001046	XLOC_000684	2.92413	1.2331	-1.24571	-1.38632	0.08695	0.227331
TCONS_00001047	XLOC_000685	3.41784	3.38867	-0.0123674	-0.0743352	0.91945	0.949926
TCONS_00001048	XLOC_000686	27.9051	28.473	0.0290646	0.149856	0.8295	0.890274
TCONS_00001049	XLOC_000687	2.95655	3.59369	0.281548	1.84617	0.0087	0.0406676
TCONS_00001051	XLOC_000689	3.44434	3.2737	-0.0733071	-0.201018	0.77175	0.850558
TCONS_00001052	XLOC_000690	4.25085	6.03394	0.505347	1.4553	0.0368	0.123829
TCONS_00001053	XLOC_000691	1.25046	2.24285	0.842879	1.30907	0.07965	0.213396
TCONS_00001069	XLOC_000704	6.17409	3.88357	-0.668843	-2.08188	0.00555	0.0281874
TCONS_00001091	XLOC_000720	2.28233	1.19389	-0.934836	-1.48035	0.0584	0.171298
TCONS_00001092	XLOC_000721	1.73606	1.37137	-0.340194	-0.581861	0.3927	0.549421
TCONS_00001103	XLOC_000731	2.91033	2.78607	-0.0629518	-0.268099	0.70355	0.80055
TCONS_00001104	XLOC_000732	1.77186	0.954884	-0.891865	-1.22751	0.08605	0.225489
TCONS_00001105	XLOC_000733	3.03214	2.90048	-0.064047	-0.369737	0.5948	0.719341
TCONS_00001159	XLOC_000765	1.77954	1.48192	-0.264037	-0.470381	0.5062	0.647547
TCONS_00001161	XLOC_000767	0.449292	1.17954	1.3925	1.48884	0.05475	0.163732
TCONS_00001170	XLOC_000773	3.00095	2.49289	-0.267596	-0.840535	0.2325	0.409474
TCONS_00001192	XLOC_000786	5.02468	4.93728	-0.0253172	-0.09142	0.9033	0.939295
TCONS_00001197	XLOC_000791	0.814848	45.6425	5.8077	5.43281	0.11235	0.27072
TCONS_00001204	XLOC_000797	32.5927	20.7553	-0.651071	-4.37948	5.00E-05	0.000455791
TCONS_00001221	XLOC_000809	1.16793	1.03131	-0.179473	-0.497218	0.49065	0.634534
TCONS_00001280	XLOC_000842	3.75293	2.92528	-0.359443	-2.17932	0.0026	0.0150175
TCONS_00001326	XLOC_000874	8.56631	6.78468	-0.336395	-0.771012	0.269	0.436353
TCONS_00001327	XLOC_000875	2.98379	3.4063	0.19106	0.244793	0.75335	0.837379
TCONS_00001336	XLOC_000880	6.76999	5.98485	-0.17784	-0.473322	0.49705	0.639876
TCONS_00001372	XLOC_000896	2.13175	0.460034	-2.21223	-2.13072	0.01365	0.0583474
TCONS_00001401	XLOC_000914	1.22175	0.952392	-0.359327	-0.61366	0.4027	0.558146
TCONS_00001403	XLOC_000916	1.16457	0.905846	-0.362456	-0.439865	0.57075	0.700882
TCONS_00001433	XLOC_000939	100.086	178.153	0.83188	14.3816	5.00E-05	0.000455791
TCONS_00001438	XLOC_000943	1.77772	3.48194	0.969862	2.63834	0.00085	0.00579752
TCONS_00001446	XLOC_000947	3.3397	1.55397	-1.10376	-2.6491	0.00095	0.00637762
TCONS_00001458	XLOC_000950	0.939324	0.966118	0.0405764	0.0644861	0.9394	0.961546
TCONS_00001489	XLOC_000964	1.43029	0.954361	-0.583696	-0.746369	0.3055	0.474698
TCONS_00001567	XLOC_001005	1.85108	2.49191	0.428888	0.809541	0.2384	0.41538
TCONS_00001596	XLOC_001023	1.95023	1.95967	0.00696562	0.0127569	0.95035	0.967504
TCONS_00001597	XLOC_001024	0.62301	1.41378	1.18223	1.24825	0.08945	0.231849
TCONS_00001599	XLOC_001026	0.396342	0.810225	1.03158	1.20059	0.12705	0.288616
TCONS_00001665	XLOC_001066	0.21005	1.05645	2.33042	2.39383	0.04005	0.131546
TCONS_00001680	XLOC_001076	2.92086	4.63618	0.666543	2.04367	0.00755	0.0362347
TCONS_00001697	XLOC_001090	2.21158	1.26122	-0.810258	-0.843941	0.24185	0.418357
TCONS_00001733	XLOC_001120	1.24417	1.25308	0.0102887	0.0191837	0.9459	0.965044
TCONS_00001737	XLOC_001123	2.54536	1.37469	-0.888764	-3.59869	5.00E-05	0.000455791
TCONS_00001738	XLOC_001124	4.67526	2.25138	-1.05424	-1.96898	0.0152	0.0634663
TCONS_00001739	XLOC_001125	1.04747	0.332794	-1.65421	-2.36612	0.01095	0.0488781
TCONS_00001741	XLOC_001127	1.09746	0.346826	-1.66188	-4.42478	5.00E-05	0.000455791
TCONS_00001745	XLOC_001131	0.834534	0.0933057	-3.16093	-2.01659	0.11885	0.2801
TCONS_00001747	XLOC_001133	13.7953	12.3463	-0.1601	-1.07824	0.12765	0.289355
TCONS_00001781	XLOC_001156	1.08883	1.87312	0.782662	0.853314	0.2605	0.427433
TCONS_00001783	XLOC_001158	0.559768	1.38163	1.30347	2.54889	0.00285	0.0162405
TCONS_00001799	XLOC_001168	3.31946	0.192027	-4.11157	-2.66265	0.1161	0.276233
TCONS_00001805	XLOC_001172	39.1236	31.8109	-0.298519	-3.06506	5.00E-05	0.000455791
TCONS_00001806	XLOC_001173	28.4459	22.7349	-0.323315	-2.83683	5.00E-05	0.000455791
TCONS_00001848	XLOC_001201	2.60885	2.59298	-0.00880614	-0.0260743	0.9662	0.975771
TCONS_00001857	XLOC_001209	0.907162	1.46505	0.691515	0.752814	0.34185	0.510077
TCONS_00001858	XLOC_001210	46.3641	39.2917	-0.238782	-2.67724	0.0002	0.0016215
TCONS_00001859	XLOC_001211	20.7141	14.1391	-0.550927	-4.66391	5.00E-05	0.000455791
TCONS_00001860	XLOC_001212	11.1185	6.55879	-0.761455	-3.98642	5.00E-05	0.000455791
TCONS_00001863	XLOC_001215	2.08846	2.37873	0.187754	0.46793	0.50145	0.643489
TCONS_00001902	XLOC_001237	2.09629	0.904909	-1.21199	-1.27897	0.07025	0.195118
TCONS_00001929	XLOC_001257	33.8077	36.2636	0.101169	0.959616	0.16335	0.33968
TCONS_00001930	XLOC_001257	18.9582	16.8426	-0.170704	-0.414331	0.55755	0.690513
TCONS_00001972	XLOC_001274	5.50214	3.20923	-0.777765	-1.53953	0.0311	0.109323
TCONS_00002050	XLOC_001321	14.8662	11.0972	-0.421835	-1.92318	0.0074	0.0356423
TCONS_00002058	XLOC_001329	1.44281	3.64758	1.33806	2.53732	0.00115	0.0075147
TCONS_00002066	XLOC_001335	2.39186	3.80142	0.668407	1.56921	0.026	0.09555
TCONS_00002080	XLOC_001347	6.86014	2.11132	-1.70009	-1.2366	0.0593	0.173169
TCONS_00002082	XLOC_001349	1.36808	2.17753	0.670538	1.11477	0.09695	0.245133
TCONS_00002099	XLOC_001360	2.23749	1.9916	-0.167956	-0.801179	0.26165	0.428525
TCONS_00002102	XLOC_001363	0.261151	1.34717	2.36698	1.87053	0.05435	0.162905
TCONS_00002165	XLOC_001404	47.3999	62.1317	0.390445	4.31027	5.00E-05	0.000455791
TCONS_00002182	XLOC_001415	4.76401	4.72421	-0.0121039	-0.0261301	0.95565	0.970184
TCONS_00002200	XLOC_001428	10.929	8.69388	-0.330089	-2.14921	0.0035	0.0192279
TCONS_00002239	XLOC_001444	206.109	223.471	0.116678	1.47261	0.03605	0.122011
TCONS_00002240	XLOC_001445	5.14348	4.62452	-0.153442	-0.732968	0.3042	0.473465
TCONS_00002272	XLOC_001453	9.16735	5.94461	-0.624924	-3.24485	5.00E-05	0.000455791
TCONS_00002302	XLOC_001475	5.4246	4.06977	-0.41457	-0.870855	0.21965	0.39672
TCONS_00002324	XLOC_001488	1.90355	1.02308	-0.895773	-0.893025	0.18645	0.366023
TCONS_00002328	XLOC_001492	0	2.14341	inf	#NAME?	5.00E-05	0.000455791
TCONS_00002331	XLOC_001495	6.73867	11.5645	0.779166	3.12732	0.0001	0.000866032
TCONS_00002348	XLOC_001506	0.682005	1.51714	1.1535	1.68768	0.03425	0.117434
TCONS_00002379	XLOC_001523	1.57994	0.758507	-1.05864	-1.07225	0.1226	0.284767
TCONS_00002486	XLOC_001587	2.10277	1.65839	-0.342506	-0.6923	0.33585	0.505038
TCONS_00002578	XLOC_001613	2.44704	2.44078	-0.00369711	-0.00651561	0.94095	0.962303
TCONS_00002581	XLOC_001616	3.41823	1.14238	-1.58121	-2.82257	0.00105	0.00695134
TCONS_00002647	XLOC_001660	2.81157	0.478316	-2.55534	-1.59805	0.14185	0.310013
TCONS_00002649	XLOC_001662	19.0975	15.3758	-0.312724	-1.97015	0.0072	0.0348789
TCONS_00002661	XLOC_001668	0.432857	1.06901	1.30432	1.16651	0.1136	0.272459
TCONS_00002671	XLOC_001674	2.62344	2.53433	-0.0498565	-0.127798	0.871	0.917997
TCONS_00002672	XLOC_001675	3.51617	5.12095	0.542407	1.11501	0.12795	0.289798
TCONS_00002716	XLOC_001699	17.0951	8.83359	-0.952511	-4.68453	5.00E-05	0.000455791
TCONS_00002717	XLOC_001699	30.7033	20.1155	-0.610091	-2.92141	0.0001	0.000866032
TCONS_00002720	XLOC_001702	3.90328	5.20894	0.416304	0.67066	0.31185	0.481534
TCONS_00002746	XLOC_001718	15.789	19.9285	0.335915	2.62701	0.0004	0.00299033
TCONS_00002793	XLOC_001753	0.0926397	1.5449	4.05974	2.6292	0.04835	0.149962
TCONS_00002794	XLOC_001754	7.24855	26.4443	1.86719	2.56572	0.00545	0.027766
TCONS_00002817	XLOC_001764	4.93608	4.13837	-0.254301	-0.310687	0.6539	0.765272
TCONS_00002843	XLOC_001782	2.19416	4.72953	1.10803	1.5162	0.0566	0.167507
TCONS_00002854	XLOC_001791	3.34343	3.64909	0.126207	0.529287	0.45595	0.604227
TCONS_00002867	XLOC_001799	0.476246	1.246	1.38752	1.26672	0.0944	0.240734
TCONS_00002884	XLOC_001808	22.1713	13.9129	-0.672274	-1.90186	0.00985	0.0449348
TCONS_00002885	XLOC_001809	9.15899	9.18298	0.00377498	0.0142678	0.97585	0.981323
TCONS_00002886	XLOC_001810	8.08096	6.36472	-0.344431	-1.87969	0.0087	0.0406676
TCONS_00002887	XLOC_001811	5.33542	2.52623	-1.07862	-1.32404	0.0914	0.23548
TCONS_00002897	XLOC_001818	44.8721	26.464	-0.761788	-5.70169	5.00E-05	0.000455791
TCONS_00002899	XLOC_001820	23.8981	28.5663	0.257415	2.37566	0.00075	0.0052003
TCONS_00002909	XLOC_001824	0.361166	1.09	1.5936	1.93711	0.0307	0.108274
TCONS_00002910	XLOC_001825	1.03038	0.61695	-0.739946	-0.813715	0.237	0.414025
TCONS_00002911	XLOC_001826	1.09837	0.378479	-1.53708	-1.65959	0.03185	0.111222
TCONS_00002913	XLOC_001828	3.26702	2.66895	-0.291704	-0.499118	0.47295	0.618839
TCONS_00002923	XLOC_001835	1.13814	0.337614	-1.75323	-1.4433	0.20365	0.382624
TCONS_00002967	XLOC_001854	6.59513	3.94307	-0.742083	-0.816756	0.2359	0.412962
TCONS_00002983	XLOC_001863	3.87528	4.70657	0.280377	0.783541	0.26005	0.426964
TCONS_00003048	XLOC_001893	0.471	1.01441	1.10684	1.52422	0.056	0.166198
TCONS_00003049	XLOC_001894	10.8526	6.33989	-0.775506	-3.4246	5.00E-05	0.000455791
TCONS_00003073	XLOC_001912	1.49532	2.329	0.639251	1.61713	0.02745	0.0995984
TCONS_00003077	XLOC_001916	0.285303	1.4456	2.3411	2.42068	0.04005	0.131546
TCONS_00003078	XLOC_001917	0.927042	0.830151	-0.15926	-0.201993	0.79085	0.863622
TCONS_00003094	XLOC_001931	0.972121	0.265167	-1.87423	-1.12992	0.2024	0.381863
TCONS_00003101	XLOC_001936	1.98356	1.42467	-0.477465	-0.506302	0.4313	0.582727
TCONS_00003111	XLOC_001943	8.94553	5.77813	-0.630566	-1.73661	0.01685	0.0686906
TCONS_00003125	XLOC_001953	6.20727	2.8149	-1.14088	-2.27156	0.0033	0.0183155
TCONS_00003126	XLOC_001954	0.923062	1.26802	0.458083	1.63013	0.0208	0.080719
TCONS_00003138	XLOC_001959	5.37715	4.54628	-0.242157	-0.364559	0.58495	0.712066
TCONS_00003148	XLOC_001965	3.72803	3.4176	-0.125428	-0.355028	0.6199	0.738795
TCONS_00003149	XLOC_001966	2.04893	1.43785	-0.510966	-0.605239	0.4073	0.561825
TCONS_00003159	XLOC_001974	5.14397	4.93897	-0.0586715	-0.160877	0.8185	0.882487
TCONS_00003162	XLOC_001976	3.32942	2.62956	-0.340449	-1.11094	0.1173	0.278157
TCONS_00003164	XLOC_001978	2.33375	0.438091	-2.41335	-1.35713	0.1653	0.342179
TCONS_00003165	XLOC_001978	0.46787	1.20432	1.36404	0.837931	0.26635	0.433466
TCONS_00003191	XLOC_001989	0.763576	0.855914	0.164695	0.0710952	0.90465	0.940229
TCONS_00003238	XLOC_002009	145.187	136.716	-0.0867303	-1.50026	0.03265	0.113288
TCONS_00003258	XLOC_002026	2.89595	0.728023	-1.99198	-1.48096	0.03475	0.118717
TCONS_00003282	XLOC_002045	0.468644	1.85621	1.9858	1.98098	0.0806	0.215103
TCONS_00003310	XLOC_002062	9.12336	5.69053	-0.681003	-0.604679	0.42615	0.578117
TCONS_00003334	XLOC_002073	1.0542	1.46297	0.472762	0.760156	0.2506	0.419106
TCONS_00003388	XLOC_002085	5.50158	1.89575	-1.53708	-1.65959	0.03185	0.111222
TCONS_00003413	XLOC_002096	1.83319	2.88982	0.656622	2.05139	0.0061	0.0305004
TCONS_00003414	XLOC_002097	1.25292	0.834668	-0.586014	-0.749776	0.27945	0.447313
TCONS_00003421	XLOC_002102	24.0329	17.5845	-0.450704	-3.43674	5.00E-05	0.000455791
TCONS_00003424	XLOC_002105	32.0802	33.9501	0.0817301	0.297047	0.6696	0.77661
TCONS_00003451	XLOC_002115	6.44167	8.58744	0.414794	0.913914	0.19695	0.377531
TCONS_00003452	XLOC_002116	6.36945	3.7299	-0.772031	-2.02514	0.00725	0.0350782
TCONS_00003458	XLOC_002120	22.0804	17.6091	-0.326446	-2.1951	0.00195	0.0117843
TCONS_00003483	XLOC_002130	0.5958	1.05063	0.818352	1.45183	0.05205	0.158044
TCONS_00003506	XLOC_002149	1.345	2.02942	0.593455	0.97206	0.16305	0.339277
TCONS_00003517	XLOC_002156	9.6579	6.62663	-0.543435	-2.70179	0.0002	0.0016215
TCONS_00003548	XLOC_002174	1.72266	3.54652	1.04177	1.22193	0.0904	0.233598
TCONS_00003560	XLOC_002182	5.15704	3.77982	-0.448226	-2.05161	0.00455	0.0239357
TCONS_00003578	XLOC_002189	9.29893	8.64969	-0.104416	-0.336784	0.64105	0.75528
TCONS_00003592	XLOC_002200	5.06016	2.96796	-0.769714	-1.02025	0.17715	0.356119
TCONS_00003594	XLOC_002202	4.95732	2.86804	-0.789495	-2.50189	0.00095	0.00637762
TCONS_00003681	XLOC_002259	7.32012	4.58266	-0.675683	-1.70506	0.0185	0.07385
TCONS_00003744	XLOC_002279	2.47777	1.16002	-1.0949	-1.28161	0.0721	0.198723
TCONS_00003770	XLOC_002293	0.565373	1.02473	0.857972	1.3764	0.0531	0.160267
TCONS_00003771	XLOC_002294	34.2626	32.1932	-0.0898776	-0.916829	0.2069	0.384768
TCONS_00003854	XLOC_002351	0.911836	0.788558	-0.209557	-0.2838	0.6809	0.784553
TCONS_00003858	XLOC_002355	175.655	336.638	0.938456	18.4183	5.00E-05	0.000455791
TCONS_00003875	XLOC_002366	0.87617	0.999867	0.190525	0.474912	0.5047	0.646274
TCONS_00003876	XLOC_002367	6.67642	1.43835	-2.21466	-1.68437	0.02395	0.0898298
TCONS_00003880	XLOC_002371	2.35258	1.84412	-0.351311	-0.966764	0.1619	0.337754
TCONS_00003894	XLOC_002380	10.3732	5.87324	-0.820629	-4.50159	5.00E-05	0.000455791
TCONS_00003895	XLOC_002381	9.53154	7.49915	-0.345981	-2.27121	0.0018	0.0110276
TCONS_00003898	XLOC_002384	1.2537	0.378403	-1.7282	-1.71596	0.0641	0.183104
TCONS_00003921	XLOC_002401	5.66953	6.0135	0.0849772	0.475936	0.49845	0.641073
TCONS_00003960	XLOC_002422	1.88366	1.5534	-0.278114	-0.514482	0.4621	0.609619
TCONS_00003988	XLOC_002440	12.1596	14.2375	0.227601	1.24707	0.0745	0.203398
TCONS_00003989	XLOC_002441	15.4067	24.9379	0.69478	3.46809	5.00E-05	0.000455791
TCONS_00004153	XLOC_002519	2.75573	1.90458	-0.532963	-1.18052	0.0969	0.245051
TCONS_00004183	XLOC_002541	10.7585	8.02484	-0.422934	-2.03713	0.0043	0.0228678
TCONS_00004184	XLOC_002542	3.58131	3.59032	0.00362684	0.0118829	0.9691	0.977359
TCONS_00004188	XLOC_002545	3.44798	3.39494	-0.0223655	-0.0444425	0.9517	0.968203
TCONS_00004218	XLOC_002567	7.33681	7.30556	-0.00615738	-0.0212021	0.97265	0.979455
TCONS_00004248	XLOC_002585	1.4468	1.73922	0.265573	0.468832	0.48695	0.63124
TCONS_00004262	XLOC_002593	3.08189	2.65312	-0.216122	-0.341205	0.61295	0.733728
TCONS_00004300	XLOC_002615	8.55359	10.9599	0.35763	1.33595	0.0598	0.174109
TCONS_00004301	XLOC_002616	2.53719	2.2325	-0.184572	-0.807694	0.2502	0.419043
TCONS_00004302	XLOC_002617	4.2288	3.57693	-0.241527	-0.406897	0.5527	0.686346
TCONS_00004303	XLOC_002618	115.945	107.033	-0.115386	-2.65288	5.00E-05	0.000455791
TCONS_00004304	XLOC_002619	139.568	125.982	-0.147746	-3.41662	5.00E-05	0.000455791
TCONS_00004305	XLOC_002620	8.84428	13.181	0.575638	2.88375	5.00E-05	0.000455791
TCONS_00004311	XLOC_002626	14.1663	9.02659	-0.650206	-3.22528	0.0001	0.000866032
TCONS_00004318	XLOC_002629	5.01006	5.36041	0.0975132	0.365711	0.60925	0.731067
TCONS_00004337	XLOC_002641	1.27104	1.68923	0.41035	0.799911	0.2485	0.419043
TCONS_00004349	XLOC_002650	2.54091	1.20429	-1.07716	-2.03008	0.00935	0.0430743
TCONS_00004354	XLOC_002655	15.4242	17.4664	0.179381	0.277408	0.7061	0.802585
TCONS_00004364	XLOC_002661	1.612	1.58572	-0.0237114	-0.088421	0.89715	0.935437
TCONS_00004365	XLOC_002662	0.789637	0.447875	-0.818094	-0.92292	0.1645	0.341134
TCONS_00004371	XLOC_002667	1.58155	1.16785	-0.437478	-0.548179	0.4388	0.589139
TCONS_00004379	XLOC_002674	2.40558	0.824198	-1.54532	-3.03434	0.0013	0.0083422
TCONS_00004381	XLOC_002676	1.14623	0.567931	-1.01311	-1.62253	0.04045	0.132442
TCONS_00004385	XLOC_002678	3.19699	3.84655	0.266848	0.670275	0.3277	0.497113
TCONS_00004425	XLOC_002696	2.28026	2.75977	0.275346	0.143502	0.8289	0.88994
TCONS_00004426	XLOC_002696	2.01927	1.82144	-0.148751	-0.058149	0.9	0.937363
TCONS_00004427	XLOC_002697	0.589934	1.70723	1.53303	2.04914	0.01465	0.0616838
TCONS_00004429	XLOC_002699	3.04048	5.81176	0.934678	0.934988	0.1739	0.352594
TCONS_00004442	XLOC_002707	4.72796	3.1976	-0.564228	-2.62088	0.0002	0.0016215
TCONS_00004444	XLOC_002709	28.5927	27.2336	-0.0702576	-0.620244	0.37935	0.537688
TCONS_00004446	XLOC_002711	3.75093	5.58662	0.574728	2.1288	0.00415	0.0222021
TCONS_00004450	XLOC_002713	1.4246	2.42526	0.767581	1.21796	0.0764	0.207191
TCONS_00004468	XLOC_002722	0.930785	0.708088	-0.394519	-0.456451	0.4758	0.621435
TCONS_00004469	XLOC_002723	8.13476	4.44356	-0.872386	-2.07019	0.0063	0.0313122
TCONS_00004496	XLOC_002736	0	3.08648	inf	#NAME?	5.00E-05	0.000455791
TCONS_00004561	XLOC_002770	1.56254	1.36709	-0.192785	-0.373571	0.5988	0.722644
TCONS_00004562	XLOC_002770	0	0.907152	inf	#NAME?	0.171	0.349319
TCONS_00004563	XLOC_002770	6.15429	8.09091	0.394709	1.21485	0.0883	0.229886
TCONS_00004568	XLOC_002775	2.34379	3.31985	0.502273	1.34926	0.06355	0.181945
TCONS_00004577	XLOC_002778	0.847866	1.43274	0.75687	1.33835	0.0551	0.164401
TCONS_00004580	XLOC_002781	1.37385	5.66745	2.04447	2.06974	0.05755	0.169492
TCONS_00004618	XLOC_002802	2.34845	2.70673	0.204845	0.469987	0.51065	0.651247
TCONS_00004630	XLOC_002811	2.83263	1.95091	-0.537995	-1.27039	0.0676	0.190164
TCONS_00004646	XLOC_002819	4.56653	4.78622	0.06779	0.311637	0.66545	0.773901
TCONS_00004662	XLOC_002830	0.810502	0.802486	-0.0143386	-0.0232979	0.9411	0.96235
TCONS_00004698	XLOC_002836	4.01446	3.5441	-0.179786	-0.411138	0.55105	0.6849
TCONS_00004714	XLOC_002848	2.56259	3.95988	0.627858	1.69384	0.01885	0.0749272
TCONS_00004750	XLOC_002860	0.555672	0.926872	0.738136	1.22894	0.0799	0.213846
TCONS_00004751	XLOC_002861	1.09784	0.926258	-0.245184	-0.533426	0.45645	0.604677
TCONS_00004832	XLOC_002914	33.7773	30.4869	-0.147863	-0.601078	0.3892	0.546251
TCONS_00004835	XLOC_002917	2.1858	2.62551	0.264438	0.467265	0.49005	0.634024
TCONS_00004836	XLOC_002918	0.970189	0.338507	-1.51908	-1.95475	0.02805	0.101254
TCONS_00004848	XLOC_002925	13.3199	9.05197	-0.557275	-2.80252	0.0002	0.0016215
TCONS_00004865	XLOC_002938	48.4809	157.968	1.70415	14.192	5.00E-05	0.000455791
TCONS_00004880	XLOC_002950	7.23259	3.97585	-0.863249	-2.48354	0.0015	0.0094328
TCONS_00004881	XLOC_002951	2.68883	2.89395	0.106062	0.155307	0.81685	0.881462
TCONS_00004907	XLOC_002966	13.4821	20.0238	0.570663	3.0464	0.0002	0.0016215
TCONS_00004927	XLOC_002980	14.4776	10.969	-0.400396	-1.69357	0.0208	0.080719
TCONS_00004979	XLOC_003003	5.4588	4.03943	-0.434433	-1.87944	0.01145	0.0506318
TCONS_00004981	XLOC_003005	7.62738	3.70029	-1.04355	-1.16855	0.122	0.284199
TCONS_00004993	XLOC_003014	10.7699	5.32653	-1.01574	-3.53367	5.00E-05	0.000455791
TCONS_00005006	XLOC_003024	0.855364	0.436058	-0.972018	-1.62657	0.0263	0.0963715
TCONS_00005007	XLOC_003025	51.6762	28.8996	-0.838451	-5.08127	5.00E-05	0.000455791
TCONS_00005020	XLOC_003037	20.1408	8.53894	-1.238	-7.93679	5.00E-05	0.000455791
TCONS_00005021	XLOC_003037	3.47642	1.35417	-1.36019	-2.30039	0.0069	0.0336825
TCONS_00005031	XLOC_003042	3.46425	3.72915	0.106302	0.255099	0.7201	0.812944
TCONS_00005096	XLOC_003077	8.20882	46.1761	2.4919	18.0086	5.00E-05	0.000455791
TCONS_00005108	XLOC_003084	0.542227	2.00946	1.88984	2.0882	0.02015	0.0787697
TCONS_00005109	XLOC_003085	9.86747	11.0665	0.165451	0.986883	0.16325	0.339557
TCONS_00005110	XLOC_003086	3.77104	3.6199	-0.059013	-0.132304	0.85745	0.908389
TCONS_00005122	XLOC_003097	5.20378	6.97364	0.422351	1.20614	0.0922	0.237006
TCONS_00005123	XLOC_003098	1.76784	1.78615	0.0148683	0.0281997	0.9497	0.967269
TCONS_00005179	XLOC_003130	9.43715	11.3915	0.27153	1.63653	0.0218	0.0837248
TCONS_00005220	XLOC_003158	9.4615	3.00949	-1.65255	-1.3254	0.1187	0.279889
TCONS_00005228	XLOC_003166	0.334833	2.61558	2.96561	2.63081	0.11705	0.277786
TCONS_00005242	XLOC_003177	2.18721	0.741143	-1.56127	-2.02166	0.02765	0.100132
TCONS_00005286	XLOC_003206	7.9159	6.86683	-0.205109	-0.392896	0.5665	0.6973
TCONS_00005305	XLOC_003222	33.8355	16.8816	-1.00309	-2.88774	0.0004	0.00299033
TCONS_00005331	XLOC_003235	26.2042	13.929	-0.911701	-3.16978	0.0001	0.000866032
TCONS_00005366	XLOC_003260	2.14016	2.94387	0.459997	1.2753	0.07835	0.210932
TCONS_00005401	XLOC_003284	14.1872	9.78428	-0.536052	-2.98171	0.0001	0.000866032
TCONS_00005422	XLOC_003295	2.60218	3.07156	0.239253	1.05844	0.13295	0.296863
TCONS_00005441	XLOC_003308	1.61613	3.07683	0.9289	1.94992	0.0091	0.042156
TCONS_00005450	XLOC_003314	1.01127	1.36172	0.429259	0.691695	0.34335	0.511142
TCONS_00005455	XLOC_003317	3.25119	0.325715	-3.31928	-2.61912	0.00695	0.0338809
TCONS_00005487	XLOC_003338	1.46026	0.787445	-0.890976	-1.19434	0.12055	0.282307
TCONS_00005488	XLOC_003339	3.98689	4.81934	0.273572	0.87523	0.22015	0.397157
TCONS_00005510	XLOC_003351	6.13933	5.43893	-0.17476	-0.823087	0.24215	0.418417
TCONS_00005511	XLOC_003352	1.52875	4.52854	1.5667	1.77694	0.05475	0.163732
TCONS_00005527	XLOC_003360	4.18475	2.14396	-0.964862	-2.71547	0.00055	0.00396835
TCONS_00005529	XLOC_003362	9.34371	11.1695	0.257501	1.34831	0.05975	0.174031
TCONS_00005550	XLOC_003377	0.941466	1.1495	0.28802	0.553605	0.4288	0.580528
TCONS_00005551	XLOC_003378	2.31008	2.78645	0.270487	0.467038	0.4943	0.637698
TCONS_00005560	XLOC_003384	0.206345	1.18545	2.5223	2.61793	0.03855	0.127978
TCONS_00005561	XLOC_003385	2.43751	1.75758	-0.471817	-2.28134	0.0019	0.0115324
TCONS_00005567	XLOC_003389	2.81645	2.33866	-0.268197	-0.694998	0.31425	0.483767
TCONS_00005568	XLOC_003389	0.137984	1.2806	3.21425	0.902879	0.38115	0.539201
TCONS_00005573	XLOC_003393	5.86807	8.78402	0.581994	2.01604	0.00495	0.0256907
TCONS_00005574	XLOC_003394	1.9251	2.65783	0.465317	0.945919	0.17185	0.350247
TCONS_00005575	XLOC_003395	2.14628	3.42913	0.676	2.36102	0.00285	0.0162405
TCONS_00005594	XLOC_003407	1.62702	1.82567	0.166188	0.270071	0.69225	0.792396
TCONS_00005599	XLOC_003412	0.825868	1.3644	0.724283	0.986115	0.1557	0.329296
TCONS_00005624	XLOC_003433	21.0214	27.4843	0.386746	3.4335	5.00E-05	0.000455791
TCONS_00005642	XLOC_003443	6.1694	5.27171	-0.226859	-0.68684	0.3449	0.512422
TCONS_00005646	XLOC_003447	48.6292	40.8798	-0.250436	-2.99762	5.00E-05	0.000455791
TCONS_00005657	XLOC_003455	2.86299	1.73473	-0.72281	-1.17333	0.0918	0.236204
TCONS_00005674	XLOC_003465	14.7741	7.08923	-1.05937	-5.86589	5.00E-05	0.000455791
TCONS_00005675	XLOC_003466	26.848	16.5687	-0.696359	-6.19252	5.00E-05	0.000455791
TCONS_00005708	XLOC_003482	1.16517	1.49644	0.360996	0.964285	0.17355	0.352253
TCONS_00005772	XLOC_003520	8.02971	11.0647	0.46254	1.61949	0.0251	0.0930648
TCONS_00005802	XLOC_003541	1.29926	1.04992	-0.307412	-0.51666	0.47245	0.618341
TCONS_00005814	XLOC_003550	53.7739	37.4109	-0.523445	-4.61631	5.00E-05	0.000455791
TCONS_00005843	XLOC_003573	5.4534	7.10165	0.380999	1.04895	0.14785	0.318664
TCONS_00005844	XLOC_003574	2.98714	2.36806	-0.335059	-0.606335	0.3798	0.538115
TCONS_00005857	XLOC_003585	17.3457	15.8541	-0.129723	-0.889617	0.21235	0.389883
TCONS_00005858	XLOC_003586	1.22001	1.69051	0.470566	1.34876	0.05185	0.157638
TCONS_00005859	XLOC_003587	2.0697	4.92781	1.25152	2.12098	0.00525	0.0269434
TCONS_00005860	XLOC_003588	7.70229	5.63448	-0.451003	-1.79571	0.01375	0.0586513
TCONS_00005866	XLOC_003594	18.6155	20.6878	0.152274	1.17474	0.0998	0.250082
TCONS_00005875	XLOC_003600	5.19595	3.46851	-0.583073	-1.20334	0.09175	0.236126
TCONS_00005885	XLOC_003604	1.85403	1.95115	0.0736578	0.165173	0.81395	0.879417
TCONS_00005938	XLOC_003625	3.66118	8.801	1.26536	3.60659	5.00E-05	0.000455791
TCONS_00005957	XLOC_003642	1.68591	1.73725	0.043278	0.0981689	0.8727	0.918997
TCONS_00005958	XLOC_003643	1.27213	0.685224	-0.892601	-1.08373	0.16275	0.338865
TCONS_00005966	XLOC_003649	13.0735	10.0882	-0.373973	-2.21241	0.00265	0.0152596
TCONS_00005973	XLOC_003654	3.31739	2.70178	-0.296139	-0.599441	0.39235	0.549106
TCONS_00005976	XLOC_003657	5.0616	2.6049	-0.958366	-1.16431	0.1256	0.287126
TCONS_00005977	XLOC_003658	1.43265	1.74441	0.284056	0.356076	0.61285	0.733672
TCONS_00006018	XLOC_003682	10.3088	11.2481	0.125807	0.542516	0.4417	0.591629
TCONS_00006019	XLOC_003683	2.0117	1.8064	-0.155298	-0.278722	0.70115	0.79889
TCONS_00006034	XLOC_003692	0.34829	4.50207	3.69223	3.36007	0.1124	0.27072
TCONS_00006099	XLOC_003732	1.34145	1.17946	-0.185673	-0.801004	0.2614	0.428276
TCONS_00006103	XLOC_003736	2.09354	7.87127	1.91065	2.11977	0.01895	0.0752204
TCONS_00006120	XLOC_003748	0.785102	0.422512	-0.893888	-0.889633	0.1862	0.3658
TCONS_00006142	XLOC_003767	9.23086	10.1178	0.132356	0.905672	0.20215	0.381668
TCONS_00006148	XLOC_003773	13.6542	13.7119	0.00608494	0.0442936	0.9569	0.970763
TCONS_00006149	XLOC_003774	33.4084	32.8648	-0.0236677	-0.282071	0.68725	0.789094
TCONS_00006151	XLOC_003776	13.2392	11.2611	-0.23347	-0.884193	0.20705	0.384841
TCONS_00006186	XLOC_003804	31.1781	24.6087	-0.341364	-2.04738	0.0049	0.0254677
TCONS_00006197	XLOC_003810	10.0532	8.4258	-0.254766	-0.81994	0.25265	0.419927
TCONS_00006198	XLOC_003811	3.15991	3.73543	0.241388	1.338	0.0588	0.172137
TCONS_00006218	XLOC_003825	1.92419	1.88427	-0.0302384	-0.0467197	0.9356	0.959592
TCONS_00006221	XLOC_003827	5.4254	4.02964	-0.429079	-1.26143	0.0769	0.208147
TCONS_00006232	XLOC_003834	0.414951	2.01085	2.27679	2.33776	0.0508	0.155303
TCONS_00006241	XLOC_003841	4.09408	2.4055	-0.767204	-0.990988	0.1585	0.333193
TCONS_00006242	XLOC_003842	5.74878	1.90925	-1.59025	-3.86699	5.00E-05	0.000455791
TCONS_00006243	XLOC_003843	7.40127	12.7823	0.788303	3.36047	5.00E-05	0.000455791
TCONS_00006300	XLOC_003872	2.69373	5.00287	0.893148	2.63356	0.00115	0.0075147
TCONS_00006353	XLOC_003905	20.367	22.4708	0.141819	1.48116	0.0373	0.125127
TCONS_00006358	XLOC_003910	6.14944	4.81096	-0.35413	-0.680545	0.25475	0.421406
TCONS_00006359	XLOC_003910	0.096731	1.86841	4.27169	1.8619	0.2464	0.419043
TCONS_00006368	XLOC_003917	3.01186	2.28162	-0.400597	-1.07997	0.1306	0.29338
TCONS_00006388	XLOC_003927	7.73735	7.35203	-0.0736971	-0.267208	0.71075	0.805866
TCONS_00006405	XLOC_003943	3.0948	3.22502	0.0594611	0.109121	0.85495	0.90671
TCONS_00006407	XLOC_003945	5.04117	3.56218	-0.500998	-1.53562	0.03515	0.11974
TCONS_00006433	XLOC_003962	2.21368	1.65271	-0.421615	-0.584008	0.3803	0.53853
TCONS_00006462	XLOC_003976	7.74113	6.93822	-0.157979	-0.586402	0.4087	0.563056
TCONS_00006477	XLOC_003988	7.58938	2.30687	-1.71805	-2.24848	0.01635	0.0672687
TCONS_00006478	XLOC_003989	1.47962	0.972733	-0.605112	-1.16871	0.1232	0.285372
TCONS_00006479	XLOC_003990	1.68936	1.11028	-0.605552	-0.688671	0.35985	0.522566
TCONS_00006485	XLOC_003995	5.88931	5.74268	-0.036375	-0.0534836	0.93405	0.959008
TCONS_00006520	XLOC_004012	2.42964	2.32614	-0.0628066	-0.189153	0.78795	0.861836
TCONS_00006542	XLOC_004020	2.79526	2.20254	-0.343812	-0.694873	0.3344	0.503658
TCONS_00006582	XLOC_004047	11.3578	9.28904	-0.290077	-1.28091	0.07035	0.19533
TCONS_00006592	XLOC_004055	0.401236	2.06798	2.3657	2.68223	0.00715	0.0346831
TCONS_00006620	XLOC_004071	6.22196	6.20001	-0.00509837	-0.029036	0.9799	0.983912
TCONS_00006661	XLOC_004096	4.02899	3.51879	-0.195339	-0.485192	0.50085	0.643037
TCONS_00006674	XLOC_004102	6.51874	2.30898	-1.49734	-4.52653	5.00E-05	0.000455791
TCONS_00006682	XLOC_004104	15.7898	11.7836	-0.422209	-2.18974	0.00295	0.0167198
TCONS_00006704	XLOC_004112	0.429955	1.04089	1.27556	1.66275	0.0473	0.148398
TCONS_00006705	XLOC_004113	4.68686	5.76533	0.298784	0.738059	0.2909	0.459339
TCONS_00006707	XLOC_004115	2.885	3.9618	0.457585	1.58069	0.0287	0.103024
TCONS_00006708	XLOC_004116	11.2363	4.56968	-1.298	-4.78	5.00E-05	0.000455791
TCONS_00006715	XLOC_004121	7.56636	7.03662	-0.104716	-0.26595	0.71295	0.807601
TCONS_00006721	XLOC_004125	11.2982	12.1689	0.107109	0.644481	0.35945	0.522414
TCONS_00006736	XLOC_004137	5.58534	5.73034	0.0369741	0.127474	0.8624	0.91203
TCONS_00006779	XLOC_004160	14.0707	15.3702	0.127441	0.74608	0.28565	0.453719
TCONS_00006780	XLOC_004161	2.18899	1.97448	-0.148792	-0.320393	0.6459	0.759306
TCONS_00006786	XLOC_004166	23.6367	26.0683	0.14127	0.787042	0.26345	0.430355
TCONS_00006832	XLOC_004195	5.45395	5.21752	-0.0639374	-0.285037	0.68445	0.787117
TCONS_00006864	XLOC_004210	0	10.855	inf	#NAME?	5.00E-05	0.000455791
TCONS_00006902	XLOC_004233	1.59839	1.34615	-0.247785	-0.450941	0.53135	0.668292
TCONS_00006928	XLOC_004251	26.8934	16.8849	-0.671519	-5.35554	5.00E-05	0.000455791
TCONS_00006929	XLOC_004252	3.73182	2.15771	-0.790379	-1.86718	0.0103	0.0465815
TCONS_00006968	XLOC_004273	0	1.53676	inf	#NAME?	5.00E-05	0.000455791
TCONS_00006973	XLOC_004277	12.9276	16.1856	0.324261	3.91124	5.00E-05	0.000455791
TCONS_00007019	XLOC_004307	2.82909	5.02943	0.830055	1.39775	0.05045	0.154562
TCONS_00007024	XLOC_004312	52.4026	28.8415	-0.861493	-3.69908	5.00E-05	0.000455791
TCONS_00007026	XLOC_004314	1.48991	0.305574	-2.28563	-1.7387	0.0236	0.0889381
TCONS_00007076	XLOC_004353	1.67363	1.32428	-0.337768	-0.749003	0.29205	0.460482
TCONS_00007082	XLOC_004359	2.68907	1.74431	-0.624451	-0.635253	0.3748	0.533392
TCONS_00007090	XLOC_004362	1.10751	0.556453	-0.992987	-0.908184	0.2493	0.419043
TCONS_00007103	XLOC_004368	1.98255	1.42874	-0.472613	-1.21375	0.08755	0.228498
TCONS_00007105	XLOC_004368	1.57715	1.3358	-0.239611	-0.341145	0.6272	0.74436
TCONS_00007172	XLOC_004403	8.78891	5.50969	-0.673713	-2.3835	0.0015	0.0094328
TCONS_00007192	XLOC_004413	3.77611	2.12741	-0.827801	-2.47864	0.00085	0.00579752
TCONS_00007195	XLOC_004415	1.27836	0.407881	-1.64807	-1.80773	0.0247	0.0919135
TCONS_00007200	XLOC_004419	13.2845	12.2531	-0.116606	-0.526891	0.4542	0.60283
TCONS_00007227	XLOC_004428	3.53865	2.21808	-0.673885	-1.61661	0.02285	0.0868077
TCONS_00007242	XLOC_004435	17.35	10.7914	-0.685052	-3.82588	5.00E-05	0.000455791
TCONS_00007248	XLOC_004440	6.16701	3.33205	-0.888161	-1.12431	0.1127	0.271035
TCONS_00007306	XLOC_004469	9.76641	6.6648	-0.551266	-2.0038	0.0066	0.0324869
TCONS_00007324	XLOC_004479	35.6347	34.5476	-0.0446939	-0.512997	0.47085	0.617004
TCONS_00007357	XLOC_004507	32.8397	28.9132	-0.183711	-1.90131	0.0073	0.035275
TCONS_00007359	XLOC_004509	1.53763	1.56106	0.0218168	0.0527307	0.96315	0.974098
TCONS_00007404	XLOC_004536	3.2937	2.11357	-0.640025	-1.93372	0.0077	0.0368186
TCONS_00007405	XLOC_004537	5.26712	3.90059	-0.433323	-1.10354	0.12545	0.286996
TCONS_00007406	XLOC_004538	7.91839	4.64575	-0.769297	-2.46507	0.00175	0.0107792
TCONS_00007407	XLOC_004539	2.7277	1.78878	-0.608707	-1.22813	0.0823	0.218407
TCONS_00007408	XLOC_004540	29.4491	22.7618	-0.371609	-3.17552	5.00E-05	0.000455791
TCONS_00007427	XLOC_004555	6.86616	2.1303	-1.68845	-4.48677	5.00E-05	0.000455791
TCONS_00007435	XLOC_004560	17.3389	12.0764	-0.521827	-3.83175	5.00E-05	0.000455791
TCONS_00007449	XLOC_004571	3.61458	6.24092	0.787929	1.0742	0.1203	0.281991
TCONS_00007485	XLOC_004589	8.28765	5.93216	-0.482405	-2.76588	0.00025	0.00197303
TCONS_00007509	XLOC_004607	13.426	7.34811	-0.86958	-4.78443	5.00E-05	0.000455791
TCONS_00007644	XLOC_004682	22.2414	24.4207	0.134856	0.991021	0.1583	0.332974
TCONS_00007663	XLOC_004699	0.521705	1.36255	1.38501	1.26217	0.0948	0.241436
TCONS_00007665	XLOC_004701	16.3751	27.3339	0.739188	1.22896	0.07695	0.208221
TCONS_00007781	XLOC_004755	29.1794	28.1649	-0.051053	-0.456992	0.5242	0.662263
TCONS_00007790	XLOC_004761	5.3548	2.69785	-0.989023	-1.378	0.0708	0.196206
TCONS_00007798	XLOC_004769	10.0038	8.07942	-0.308219	-0.757334	0.2807	0.44864
TCONS_00007877	XLOC_004810	2.91318	12.0648	2.05014	3.04183	0.002	0.0120331
TCONS_00007883	XLOC_004813	1.68867	0.363801	-2.21466	-1.68437	0.02395	0.0898298
TCONS_00007921	XLOC_004835	0.927422	0.586776	-0.660415	-0.765755	0.25505	0.421701
TCONS_00007922	XLOC_004836	1.90498	0.702406	-1.4394	-2.03214	0.0219	0.0840236
TCONS_00007932	XLOC_004842	2.28867	5.81376	1.34496	1.61443	0.0384	0.127679
TCONS_00007977	XLOC_004867	1.22846	3.40421	1.47047	1.36039	0.07435	0.203095
TCONS_00007983	XLOC_004872	3.54923	2.13689	-0.731996	-2.07756	0.0063	0.0313122
TCONS_00008073	XLOC_004908	1.36901	0.512368	-1.41788	-1.51611	0.03955	0.130403
TCONS_00008077	XLOC_004912	1.69496	0.960635	-0.819194	-1.48342	0.0473	0.148398
TCONS_00008183	XLOC_004972	0.717566	0.630403	-0.186838	-0.314642	0.6601	0.769831
TCONS_00008184	XLOC_004973	0.462873	1.41944	1.61663	1.51194	0.0562	0.166589
TCONS_00008196	XLOC_004979	7.65139	3.93077	-0.960911	-1.76801	0.0234	0.0884167
TCONS_00008263	XLOC_005010	0.763223	0.53082	-0.523884	-0.589958	0.40455	0.55961
TCONS_00008264	XLOC_005011	7.65398	8.57703	0.164267	0.790369	0.2652	0.432246
TCONS_00008265	XLOC_005011	2.25337	2.40498	0.0939435	0.20785	0.76315	0.844391
TCONS_00008287	XLOC_005020	17.7452	19.2311	0.116009	0.729499	0.30235	0.471503
TCONS_00008302	XLOC_005028	3.58126	5.69391	0.668951	1.17461	0.094	0.240045
TCONS_00008361	XLOC_005057	3.61959	5.03378	0.475816	1.46429	0.0449	0.142709
TCONS_00008388	XLOC_005076	3.15009	5.93601	0.914102	1.14164	0.13685	0.303058
TCONS_00008451	XLOC_005121	5.86961	6.21058	0.0814643	0.181509	0.79285	0.865091
TCONS_00008464	XLOC_005129	2.81842	5.06718	0.846296	1.27727	0.08715	0.227718
TCONS_00008471	XLOC_005135	2.01016	0.335082	-2.58473	-1.24394	0.0383	0.127469
TCONS_00008511	XLOC_005156	1.31758	59.1027	5.48726	22.1401	5.00E-05	0.000455791
TCONS_00008514	XLOC_005159	2.9503	4.93782	0.743014	0.830675	0.234	0.411123
TCONS_00008531	XLOC_005171	3.92318	4.41856	0.171554	0.680821	0.33535	0.504532
TCONS_00008533	XLOC_005173	6.67524	3.80985	-0.809085	-1.32862	0.05875	0.172021
TCONS_00008566	XLOC_005200	29.5368	28.6182	-0.0455797	-0.563681	0.42635	0.578275
TCONS_00008599	XLOC_005220	1.47701	0.585284	-1.33548	-1.283	0.1113	0.269679
TCONS_00008608	XLOC_005226	9.46814	4.73792	-0.998828	-1.35429	0.09315	0.238607
TCONS_00008628	XLOC_005241	1.97985	1.46224	-0.437207	-0.799368	0.2586	0.425507
TCONS_00008636	XLOC_005248	0.906687	5.13294	2.50111	2.18005	0.1371	0.303386
TCONS_00008637	XLOC_005249	4.6142	6.64215	0.525568	0.861008	0.20345	0.382619
TCONS_00008712	XLOC_005288	0.377121	3.06074	3.02078	4.76994	5.00E-05	0.000455791
TCONS_00008724	XLOC_005295	18.961	16.0798	-0.237784	-2.03835	0.00355	0.01945
TCONS_00008736	XLOC_005306	1.74737	1.73858	-0.0072758	-0.0123358	0.9431	0.96359
TCONS_00008759	XLOC_005315	2.15171	2.57018	0.256388	0.613135	0.39115	0.548017
TCONS_00008769	XLOC_005322	1.20514	1.59451	0.403908	0.667334	0.33455	0.503784
TCONS_00008772	XLOC_005325	0	1.29091	inf	#NAME?	5.00E-05	0.000455791
TCONS_00008786	XLOC_005335	1.48938	0.723577	-1.0415	-1.46278	0.0528	0.159593
TCONS_00008797	XLOC_005344	3.00058	3.22983	0.106217	0.18417	0.80085	0.870531
TCONS_00008807	XLOC_005352	9.31135	4.16267	-1.16148	-3.17589	5.00E-05	0.000455791
TCONS_00008839	XLOC_005372	15.3751	12.123	-0.342849	-2.30801	0.00085	0.00579752
TCONS_00008842	XLOC_005375	4.83508	3.70739	-0.383134	-1.76362	0.01265	0.0548279
TCONS_00008849	XLOC_005382	13.5332	14.6077	0.110224	0.160494	0.80755	0.875173
TCONS_00008861	XLOC_005393	1.13635	1.92584	0.761081	0.998037	0.17445	0.353235
TCONS_00008862	XLOC_005394	0.378736	1.10825	1.54901	1.4475	0.07165	0.197877
TCONS_00008864	XLOC_005396	1.69851	0.795775	-1.09384	-1.28011	0.0721	0.198723
TCONS_00008866	XLOC_005398	2.00052	3.20198	0.678593	1.96971	0.0078	0.0372049
TCONS_00008871	XLOC_005401	8.06751	7.40297	-0.124018	-0.210338	0.76395	0.845085
TCONS_00008882	XLOC_005410	5.6682	6.95262	0.294666	1.51544	0.03335	0.115121
TCONS_00008927	XLOC_005428	0.991449	0.609536	-0.701827	-1.32267	0.06165	0.17797
TCONS_00008965	XLOC_005442	0.204446	1.42527	2.80144	2.95258	0.03165	0.11077
TCONS_00008971	XLOC_005448	5.88484	5.79437	-0.022352	-0.0624481	0.92475	0.953224
TCONS_00009005	XLOC_005468	1.57886	0.959988	-0.717797	-0.931434	0.19995	0.380033
TCONS_00009032	XLOC_005485	1.42948	1.11411	-0.359602	-0.776951	0.27255	0.44001
TCONS_00009033	XLOC_005486	2.87407	2.87095	-0.00157027	-0.00339268	0.9561	0.970377
TCONS_00009075	XLOC_005513	23.5217	19.3861	-0.278972	-1.89699	0.0081	0.038374
TCONS_00009110	XLOC_005537	2.00789	1.0327	-0.959252	-1.76425	0.02365	0.0890619
TCONS_00009129	XLOC_005546	0.283304	1.16793	2.04354	2.06855	0.0576	0.169609
TCONS_00009169	XLOC_005573	0.971227	0.594277	-0.708673	-1.27095	0.08855	0.230277
TCONS_00009185	XLOC_005585	2.57495	2.30258	-0.161289	-0.884371	0.20925	0.386864
TCONS_00009207	XLOC_005599	55.9087	35.4533	-0.657152	-3.73089	5.00E-05	0.000455791
TCONS_00009208	XLOC_005599	159.136	101.813	-0.644341	-7.34365	5.00E-05	0.000455791
TCONS_00009257	XLOC_005632	2.19965	1.45263	-0.598612	-1.51647	0.035	0.119366
TCONS_00009258	XLOC_005633	3.78261	3.86154	0.0297962	0.0812229	0.90415	0.939862
TCONS_00009259	XLOC_005633	2.25596	6.0824	1.4309	2.07689	0.0194	0.0765791
TCONS_00009290	XLOC_005652	0.774592	1.18797	0.616986	0.73912	0.30305	0.472223
TCONS_00009364	XLOC_005700	3.26111	3.51177	0.106834	0.266758	0.70805	0.80412
TCONS_00009365	XLOC_005701	15.6088	14.6157	-0.0948391	-0.996134	0.15645	0.330302
TCONS_00009366	XLOC_005702	1.12499	1.21182	0.107265	0.200053	0.7697	0.849131
TCONS_00009367	XLOC_005703	3.45069	3.44514	-0.00232015	-0.00773467	0.9718	0.978967
TCONS_00009377	XLOC_005710	3.1768	4.47718	0.495016	0.680737	0.3618	0.523561
TCONS_00009393	XLOC_005724	0.663667	0.190252	-1.80255	-1.32244	0.0469	0.147466
TCONS_00009395	XLOC_005726	4.08919	3.42621	-0.255201	-1.13661	0.1111	0.269383
TCONS_00009407	XLOC_005734	4.39744	2.61217	-0.751415	-2.05371	0.00705	0.034284
TCONS_00009419	XLOC_005744	1.7639	2.26989	0.363854	0.773365	0.2692	0.436584
TCONS_00009427	XLOC_005750	9.51739	5.5203	-0.78582	-1.11107	0.10485	0.258692
TCONS_00009446	XLOC_005762	3.12276	1.46547	-1.09146	-1.01149	0.1931	0.373586
TCONS_00009454	XLOC_005769	1.94021	2.65123	0.45045	1.04921	0.14705	0.317499
TCONS_00009455	XLOC_005770	0.315081	1.62638	2.36787	1.87136	0.05435	0.162905
TCONS_00009456	XLOC_005771	86.1655	88.0022	0.0304298	0.531628	0.4578	0.605906
TCONS_00009501	XLOC_005795	7.78577	7.13975	-0.124966	-0.369015	0.59965	0.723282
TCONS_00009530	XLOC_005799	16.7124	14.9402	-0.161723	-1.34863	0.0562	0.166589
TCONS_00009535	XLOC_005804	0.609437	1.83716	1.59193	1.9426	0.0306	0.108036
TCONS_00009536	XLOC_005805	2.95299	0.951917	-1.63327	-1.5248	0.03485	0.118956
TCONS_00009559	XLOC_005818	1.28228	0.689771	-0.894518	-1.1354	0.1067	0.26182
TCONS_00009560	XLOC_005819	1.29758	0.589771	-1.1376	-1.41217	0.0751	0.204552
TCONS_00009586	XLOC_005831	6.85579	5.94543	-0.205543	-0.751092	0.28305	0.450992
TCONS_00009618	XLOC_005852	0.69728	1.81634	1.38123	1.2561	0.09495	0.241663
TCONS_00009649	XLOC_005876	19.0492	25.492	0.420315	0.870169	0.2193	0.396406
TCONS_00009684	XLOC_005900	7.27182	8.54895	0.23343	1.38872	0.04605	0.145503
TCONS_00009686	XLOC_005902	5.93226	6.57946	0.149388	0.770745	0.28095	0.448858
TCONS_00009792	XLOC_005954	6.75432	8.65282	0.357359	1.04986	0.1358	0.301536
TCONS_00009802	XLOC_005964	3.95082	2.51467	-0.651783	-2.04279	0.00605	0.0303087
TCONS_00009805	XLOC_005967	6.11504	3.02446	-1.01568	-1.19811	0.08715	0.227718
TCONS_00009832	XLOC_005985	0.316362	0.971765	1.61903	1.51328	0.05585	0.165889
TCONS_00009852	XLOC_006001	9.42167	11.8066	0.325539	2.2185	0.00285	0.0162405
TCONS_00009880	XLOC_006018	4.39775	1.75246	-1.32738	-1.60371	0.0367	0.123583
TCONS_00009905	XLOC_006035	2.4585	2.28161	-0.107724	-0.193136	0.79165	0.864156
TCONS_00009943	XLOC_006062	49.4022	45.5208	-0.118051	-0.82165	0.2493	0.419043
TCONS_00009952	XLOC_006070	23.8261	22.1181	-0.107314	-0.666859	0.34455	0.512149
TCONS_00010033	XLOC_006101	3.48904	6.57364	0.913863	1.31289	0.0826	0.218993
TCONS_00010036	XLOC_006103	6.73539	6.21811	-0.115285	-0.330335	0.6416	0.755704
TCONS_00010037	XLOC_006104	1.27817	0.9404	-0.442729	-1.54219	0.03045	0.10762
TCONS_00010042	XLOC_006108	9.73548	8.95404	-0.120713	-0.711919	0.3047	0.473924
TCONS_00010052	XLOC_006117	2.60238	9.34415	1.84423	1.83115	0.08225	0.21833
TCONS_00010053	XLOC_006118	7.58128	19.4517	1.35938	2.46181	0.0021	0.0125423
TCONS_00010054	XLOC_006119	4.43839	6.03807	0.444049	0.673543	0.31635	0.48575
TCONS_00010107	XLOC_006159	2.17383	1.63948	-0.407006	-0.694647	0.3369	0.50605
TCONS_00010114	XLOC_006164	148.422	119.623	-0.311211	-1.72328	0.01615	0.0665808
TCONS_00010118	XLOC_006168	0.897985	1.08121	0.267883	0.368784	0.5866	0.713208
TCONS_00010119	XLOC_006169	1.6941	1.21316	-0.481747	-0.51004	0.4351	0.585939
TCONS_00010157	XLOC_006199	12.2042	10.4095	-0.229483	-1.5166	0.03245	0.112862
TCONS_00010186	XLOC_006222	13.6375	9.29116	-0.553648	-1.16281	0.0956	0.24273
TCONS_00010195	XLOC_006229	0.995571	3.09922	1.63831	1.78519	0.03265	0.113288
TCONS_00010196	XLOC_006230	2.33124	2.90704	0.318453	0.847494	0.2292	0.406026
TCONS_00010208	XLOC_006239	1.2319	1.62303	0.3978	0.740413	0.3028	0.471948
TCONS_00010209	XLOC_006240	35.7502	25.5424	-0.48506	-2.49911	0.0007	0.00489894
TCONS_00010210	XLOC_006241	2.71224	2.49964	-0.117767	-0.293101	0.69075	0.791474
TCONS_00010212	XLOC_006243	0.41264	3.55262	3.10593	2.77551	0.11475	0.27415
TCONS_00010229	XLOC_006256	0.505883	1.33412	1.39901	1.6935	0.03365	0.115907
TCONS_00010231	XLOC_006258	0.769256	0.52489	-0.551449	-0.913154	0.2068	0.384737
TCONS_00010257	XLOC_006275	5.69903	6.39574	0.166394	0.564221	0.41925	0.572359
TCONS_00010270	XLOC_006287	22.0218	21.4988	-0.0346712	-0.252872	0.7155	0.809685
TCONS_00010271	XLOC_006288	1.83739	1.76607	-0.0571139	-0.183279	0.7958	0.86715
TCONS_00010272	XLOC_006289	12.9472	9.12193	-0.505228	-2.78048	0.00025	0.00197303
TCONS_00010286	XLOC_006295	1.93352	12.1076	2.64662	2.7773	0.0323	0.11242
TCONS_00010319	XLOC_006316	2.12689	0.711396	-1.58002	-1.82053	0.04885	0.151079
TCONS_00010320	XLOC_006317	3.74442	2.14576	-0.803253	-1.80432	0.01255	0.0544768
TCONS_00010322	XLOC_006319	26.9226	29.7511	0.144125	1.23905	0.07955	0.213217
TCONS_00010335	XLOC_006330	2.83124	1.43923	-0.976142	-1.97521	0.0141	0.0598466
TCONS_00010344	XLOC_006337	1.36347	3.25528	1.2555	1.73017	0.0364	0.122831
TCONS_00010345	XLOC_006338	2.18706	5.09261	1.21941	2.95922	0.0003	0.00232226
TCONS_00010359	XLOC_006351	0.908323	0.687948	-0.400906	-0.343553	0.67675	0.781666
TCONS_00010360	XLOC_006352	2.38882	1.51714	-0.654937	-1.44512	0.03965	0.130635
TCONS_00010401	XLOC_006377	1.74169	2.13255	0.292096	0.554553	0.42755	0.579213
TCONS_00010420	XLOC_006390	1.08222	2.2528	1.05772	1.42422	0.06745	0.189941
TCONS_00010463	XLOC_006410	2.82049	4.19343	0.572186	2.09193	0.00415	0.0222021
TCONS_00010464	XLOC_006410	2.98087	1.92265	-0.632637	-1.0989	0.13205	0.295592
TCONS_00010480	XLOC_006422	17.2882	12.4116	-0.478103	-1.1461	0.1095	0.266591
TCONS_00010497	XLOC_006435	4.81768	3.19445	-0.59277	-0.996885	0.17575	0.354625
TCONS_00010498	XLOC_006436	321.17	260.95	-0.299564	-6.90357	5.00E-05	0.000455791
TCONS_00010566	XLOC_006481	1.4211	0.328222	-2.11426	-2.02662	0.0168	0.0685472
TCONS_00010613	XLOC_006501	4.08774	4.40587	0.108123	0.147647	0.81905	0.882851
TCONS_00010651	XLOC_006526	0.562512	1.46785	1.38375	1.25981	0.0948	0.241436
TCONS_00010662	XLOC_006532	0.977245	1.48296	0.601685	1.02984	0.1497	0.321104
TCONS_00010663	XLOC_006533	2.77488	3.89026	0.487441	1.95431	0.0061	0.0305004
TCONS_00010664	XLOC_006534	1.76179	1.45888	-0.272182	-0.437381	0.5346	0.671051
TCONS_00010682	XLOC_006538	1.15132	0.860194	-0.420558	-0.582267	0.37705	0.535495
TCONS_00010713	XLOC_006557	3.95251	3.77433	-0.0665472	-0.175112	0.8095	0.876418
TCONS_00010764	XLOC_006588	3.11887	5.36896	0.783618	1.55121	0.0268	0.0977645
TCONS_00010765	XLOC_006588	20.3157	15.5831	-0.382607	-1.44714	0.0377	0.126123
TCONS_00010766	XLOC_006588	10.43	12.1912	0.225096	0.437503	0.3825	0.54033
TCONS_00010796	XLOC_006606	2.37999	2.94133	0.305518	0.839322	0.23205	0.409045
TCONS_00010797	XLOC_006607	4.29249	2.8503	-0.5907	-1.324	0.0637	0.182275
TCONS_00010807	XLOC_006616	4.77864	3.71242	-0.36424	-0.898167	0.20145	0.381212
TCONS_00010808	XLOC_006617	1.75496	1.35337	-0.374885	-1.95268	0.00665	0.0326866
TCONS_00010870	XLOC_006650	2.66801	2.87394	0.107265	0.301384	0.67435	0.779749
TCONS_00010896	XLOC_006663	2.08329	1.02028	-1.02989	-1.53385	0.05685	0.168025
TCONS_00010899	XLOC_006666	2.51627	2.229	-0.17489	-0.211787	0.74545	0.831375
TCONS_00010903	XLOC_006670	0.919232	3.13435	1.76967	1.75705	0.0903	0.233391
TCONS_00010904	XLOC_006671	2.39613	0.539724	-2.15041	-3.26395	0.00135	0.00861851
TCONS_00011002	XLOC_006730	15.6425	8.57315	-0.867572	-4.53109	5.00E-05	0.000455791
TCONS_00011019	XLOC_006739	10.8539	6.63798	-0.709403	-4.22087	5.00E-05	0.000455791
TCONS_00011022	XLOC_006742	3.50915	1.5401	-1.18809	-1.48527	0.07145	0.197416
TCONS_00011030	XLOC_006748	2.68883	2.16333	-0.313728	-0.644765	0.35225	0.517995
TCONS_00011031	XLOC_006748	1.50898	1.49626	-0.0122154	-0.00868066	0.9565	0.970582
TCONS_00011034	XLOC_006751	27.3997	37.4816	0.452022	3.12646	5.00E-05	0.000455791
TCONS_00011054	XLOC_006762	2.8133	1.92059	-0.55071	-1.6188	0.0246	0.0916644
TCONS_00011056	XLOC_006764	1.52471	2.33968	0.617771	0.818246	0.25295	0.420081
TCONS_00011057	XLOC_006764	2.5153	1.96402	-0.356922	-0.721636	0.2976	0.466404
TCONS_00011062	XLOC_006768	12.0062	13.1342	0.129547	0.808427	0.2458	0.419043
TCONS_00011063	XLOC_006769	27.5129	17.9478	-0.616299	-5.1012	5.00E-05	0.000455791
TCONS_00011141	XLOC_006795	0.742102	8.39646	3.50009	2.24073	0.04835	0.149962
TCONS_00011156	XLOC_006803	11.9266	9.33883	-0.352869	-2.06184	0.00445	0.0234928
TCONS_00011191	XLOC_006828	10.3941	7.74661	-0.424131	-2.16957	0.0027	0.0155025
TCONS_00011211	XLOC_006837	50.4814	37.3208	-0.435771	-4.5016	5.00E-05	0.000455791
TCONS_00011212	XLOC_006838	53.61	36.6798	-0.547517	-6.95554	5.00E-05	0.000455791
TCONS_00011242	XLOC_006858	1.57756	2.83221	0.844231	1.91833	0.0105	0.0472906
TCONS_00011267	XLOC_006872	20.6626	19.9363	-0.0516245	-0.156099	0.83595	0.894531
TCONS_00011271	XLOC_006875	1.33641	0.874362	-0.612056	-0.810432	0.2317	0.408636
TCONS_00011279	XLOC_006880	4.23578	1.63531	-1.37306	-2.51549	0.00475	0.0248308
TCONS_00011281	XLOC_006882	2.09686	2.32656	0.149965	0.29839	0.6806	0.784392
TCONS_00011303	XLOC_006896	11.4192	9.66688	-0.240334	-0.485689	0.488	0.632208
TCONS_00011350	XLOC_006924	2.4892	1.85794	-0.421975	-1.05006	0.13475	0.299772
TCONS_00011529	XLOC_007016	1.10753	0.930781	-0.250826	-0.456925	0.525	0.663002
TCONS_00011551	XLOC_007032	1.4495	1.49094	0.04066	0.0645049	0.93805	0.960755
TCONS_00011609	XLOC_007053	0.820644	0.294383	-1.47906	-1.44289	0.0888	0.23079
TCONS_00011629	XLOC_007063	53.7514	56.6518	0.0758211	0.97734	0.18095	0.359931
TCONS_00011655	XLOC_007080	1.10459	1.32612	0.2637	0.465852	0.48895	0.633014
TCONS_00011656	XLOC_007081	1.95048	1.63949	-0.250584	-0.516391	0.4619	0.609452
TCONS_00011777	XLOC_007157	12.6584	14.9557	0.240597	0.599323	0.3744	0.533069
TCONS_00011778	XLOC_007158	6.66879	6.20262	-0.104549	-0.471292	0.4954	0.638523
TCONS_00011792	XLOC_007170	3.33067	1.99591	-0.738768	-1.68327	0.0203	0.079237
TCONS_00011812	XLOC_007183	3.49517	4.70287	0.42818	0.751449	0.2988	0.467826
TCONS_00011813	XLOC_007184	3.71649	1.18437	-1.64981	-2.37471	0.0112	0.0497299
TCONS_00011833	XLOC_007189	0	1.61283	inf	#NAME?	5.00E-05	0.000455791
TCONS_00011846	XLOC_007201	5.80584	3.71329	-0.644807	-1.54006	0.03875	0.128458
TCONS_00011847	XLOC_007202	2.58424	2.04094	-0.340512	-1.48858	0.0373	0.125127
TCONS_00011862	XLOC_007211	1.76076	0.75878	-1.21444	-2.32737	0.0038	0.0206241
TCONS_00011863	XLOC_007212	2.76039	2.91725	0.0797365	0.281424	0.6842	0.78695
TCONS_00011907	XLOC_007236	3.58172	3.33071	-0.104821	-0.161812	0.81915	0.882936
TCONS_00011908	XLOC_007237	1.95885	1.94121	-0.0130509	-0.0216792	0.94495	0.964473
TCONS_00011924	XLOC_007244	1.96816	0.970362	-1.02025	-1.25511	0.1003	0.250911
TCONS_00011943	XLOC_007260	4.13169	3.65216	-0.177985	-0.306616	0.66445	0.773192
TCONS_00011944	XLOC_007261	4.43636	2.67229	-0.731299	-1.24307	0.09035	0.233505
TCONS_00012029	XLOC_007312	6.44568	3.42572	-0.911923	-3.21174	5.00E-05	0.000455791
TCONS_00012053	XLOC_007325	1.92268	5.17946	1.42969	1.34083	0.1435	0.312372
TCONS_00012058	XLOC_007330	5.72939	11.972	1.06321	2.91932	5.00E-05	0.000455791
TCONS_00012094	XLOC_007361	3.00058	5.09121	0.762767	1.45793	0.0435	0.139458
TCONS_00012095	XLOC_007362	3.05282	5.39008	0.820164	1.8631	0.0126	0.054651
TCONS_00012117	XLOC_007373	4.94535	5.36283	0.116923	0.476254	0.5071	0.64829
TCONS_00012171	XLOC_007386	4.38098	3.64222	-0.266438	-0.564611	0.41645	0.569733
TCONS_00012198	XLOC_007405	8.25121	6.81019	-0.276911	-1.15587	0.10405	0.257405
TCONS_00012199	XLOC_007406	7.99544	6.56406	-0.284589	-1.32154	0.06165	0.17797
TCONS_00012200	XLOC_007407	4.29877	3.84567	-0.160689	-0.203503	0.7808	0.857035
TCONS_00012220	XLOC_007420	6.72925	6.81632	0.0185468	0.0622204	0.9188	0.949502
TCONS_00012232	XLOC_007430	2.47584	1.22152	-1.01924	-1.25361	0.1002	0.250767
TCONS_00012256	XLOC_007443	0	4.67392	inf	#NAME?	5.00E-05	0.000455791
TCONS_00012266	XLOC_007446	0	5.66059	inf	#NAME?	5.00E-05	0.000455791
TCONS_00012276	XLOC_007454	6.76191	3.07096	-1.13874	-1.18437	0.07905	0.212295
TCONS_00012279	XLOC_007457	30.8745	41.5719	0.429193	0.97721	0.1683	0.346295
TCONS_00012287	XLOC_007461	1.24342	2.70944	1.12369	2.91539	0.0002	0.0016215
TCONS_00012348	XLOC_007492	7.12537	4.45393	-0.677886	-2.98582	0.00015	0.00125338
TCONS_00012349	XLOC_007493	3.47419	3.5531	0.0324049	0.118547	0.87245	0.918804
TCONS_00012350	XLOC_007494	12.2064	9.11859	-0.42076	-2.72593	0.0001	0.000866032
TCONS_00012362	XLOC_007500	3.21184	17.2914	2.42859	6.67466	5.00E-05	0.000455791
TCONS_00012364	XLOC_007502	7.08178	7.35237	0.0540985	0.272814	0.7038	0.800736
TCONS_00012366	XLOC_007504	1.13572	0.88905	-0.353272	-0.735721	0.28955	0.457841
TCONS_00012411	XLOC_007532	1.79784	2.03576	0.179302	0.476564	0.49215	0.635841
TCONS_00012435	XLOC_007548	2.79484	2.67422	-0.0636515	-0.17846	0.79865	0.86906
TCONS_00012449	XLOC_007556	0.929478	2.63688	1.50434	1.82254	0.02465	0.0917931
TCONS_00012462	XLOC_007559	17.7144	14.0491	-0.334445	-2.21597	0.0027	0.0155025
TCONS_00012486	XLOC_007574	0.188047	2.08877	3.47348	2.08576	0.11245	0.270778
TCONS_00012493	XLOC_007580	5.2482	8.79971	0.745631	2.61881	0.00055	0.00396835
TCONS_00012494	XLOC_007581	1.46041	1.77195	0.278961	0.95916	0.1754	0.35434
TCONS_00012514	XLOC_007597	2.43905	4.26557	0.806417	1.48736	0.0428	0.137889
TCONS_00012535	XLOC_007608	3.89923	7.11163	0.866989	2.32666	0.0008	0.00549705
TCONS_00012536	XLOC_007608	6.38848	1.99347	-1.68019	-1.57992	0.1576	0.33198
TCONS_00012537	XLOC_007609	0.738247	3.17993	2.10682	2.89504	0.0037	0.0201616
TCONS_00012553	XLOC_007621	2.10111	1.81797	-0.208821	-0.233766	0.70905	0.804772
TCONS_00012577	XLOC_007628	93.7371	80.3734	-0.221903	-1.32399	0.0701	0.194838
TCONS_00012578	XLOC_007628	8.14775	3.67941	-1.14693	-0.544272	0.4708	0.616958
TCONS_00012580	XLOC_007630	10.1971	7.42603	-0.457497	-2.43045	0.0007	0.00489894
TCONS_00012581	XLOC_007630	6.49706	5.4357	-0.257319	-0.699265	0.3219	0.491181
TCONS_00012591	XLOC_007637	2.5186	2.2238	-0.179595	-0.772053	0.27615	0.443738
TCONS_00012694	XLOC_007680	13.3866	3.37865	-1.98627	-1.47681	0.0348	0.11883
TCONS_00012704	XLOC_007686	1.4093	1.49006	0.0803967	0.196376	0.78065	0.856893
TCONS_00012705	XLOC_007687	8.68374	8.36937	-0.0531965	-0.312595	0.66155	0.77096
TCONS_00012713	XLOC_007692	3.99878	5.20393	0.380042	0.863176	0.21955	0.396651
TCONS_00012714	XLOC_007692	24.5788	23.3278	-0.0753643	-0.414518	0.5516	0.685348
TCONS_00012723	XLOC_007698	23.6382	21.2139	-0.156108	-0.280252	0.70325	0.800373
TCONS_00012730	XLOC_007704	3.98679	1.98531	-1.00586	-2.04463	0.01125	0.0499252
TCONS_00012776	XLOC_007731	6.15042	2.20905	-1.47726	-2.28912	0.01135	0.0502645
TCONS_00012777	XLOC_007732	0.691507	0.902002	0.383387	0.290586	0.6772	0.782012
TCONS_00012778	XLOC_007733	2.63738	2.5419	-0.0531995	-0.108851	0.86325	0.91265
TCONS_00012779	XLOC_007734	2.41987	1.66453	-0.539817	-0.983946	0.17635	0.355301
TCONS_00012851	XLOC_007775	1.7192	1.42641	-0.269349	-0.434432	0.52705	0.664572
TCONS_00012856	XLOC_007779	7.26584	10.7431	0.564204	0.775893	0.27485	0.442469
TCONS_00012864	XLOC_007784	3.62177	4.63843	0.356941	0.574968	0.4054	0.560236
TCONS_00012920	XLOC_007817	10.8913	10.0192	-0.120417	-0.983448	0.1642	0.340843
TCONS_00012934	XLOC_007825	6.09473	5.80239	-0.0709143	-0.369149	0.59905	0.722799
TCONS_00012935	XLOC_007826	2.62991	2.26179	-0.217548	-1.16423	0.10455	0.258205
TCONS_00012938	XLOC_007829	0.570816	1.01311	0.8277	1.93105	0.0104	0.046947
TCONS_00012945	XLOC_007832	12.2461	9.49313	-0.367368	-0.562508	0.3945	0.551022
TCONS_00012947	XLOC_007834	1.9422	0.878086	-1.14526	-1.19436	0.07785	0.210021
TCONS_00012969	XLOC_007848	53.8618	35.8639	-0.58673	-7.47954	5.00E-05	0.000455791
TCONS_00012970	XLOC_007849	3.14393	2.82184	-0.155935	-0.245377	0.718	0.811553
TCONS_00012982	XLOC_007857	7.42674	4.85769	-0.612461	-2.31391	0.00175	0.0107792
TCONS_00013042	XLOC_007889	0.683635	1.36516	0.997774	0.427534	0.5925	0.717561
TCONS_00013043	XLOC_007889	14.7228	17.8511	0.277958	1.13538	0.10935	0.266382
TCONS_00013044	XLOC_007889	1.32516	1.41921	0.0989313	0.122208	0.8648	0.913778
TCONS_00013045	XLOC_007890	1.57136	3.27342	1.05878	1.54879	0.04975	0.153049
TCONS_00013047	XLOC_007892	0.862386	1.85936	1.1084	1.40512	0.0791	0.212401
TCONS_00013088	XLOC_007911	5.64763	0.28743	-4.29636	-3.40345	0.2487	0.419043
TCONS_00013101	XLOC_007919	2.21378	1.26538	-0.806936	-0.843289	0.25695	0.423613
TCONS_00013105	XLOC_007923	17.8396	16.691	-0.0960156	-0.854942	0.22225	0.398956
TCONS_00013106	XLOC_007924	7.55339	6.80917	-0.149644	-0.484398	0.48915	0.633195
TCONS_00013107	XLOC_007925	19.0068	17.3486	-0.131698	-0.354631	0.6175	0.73717
TCONS_00013147	XLOC_007944	3.41938	1.90588	-0.843279	-1.22946	0.1089	0.265636
TCONS_00013180	XLOC_007969	2.0494	1.79034	-0.194969	-0.385397	0.5941	0.718745
TCONS_00013238	XLOC_008005	2.61763	2.66771	0.0273428	0.039136	0.9362	0.959936
TCONS_00013239	XLOC_008006	2.97185	2.59692	-0.19456	-0.326893	0.64015	0.75469
TCONS_00013240	XLOC_008007	7.76047	2.96007	-1.39051	-2.81665	0.0019	0.0115324
TCONS_00013253	XLOC_008016	20.5747	23.9625	0.219905	1.5664	0.02765	0.100132
TCONS_00013265	XLOC_008026	6.07665	4.53646	-0.421709	-2.30559	0.0015	0.0094328
TCONS_00013268	XLOC_008029	1.77289	1.27315	-0.477697	-0.791302	0.2509	0.419111
TCONS_00013274	XLOC_008033	4.0977	1.56668	-1.38711	-2.70879	0.0014	0.00888657
TCONS_00013354	XLOC_008067	1.00956	0.563947	-0.840092	-1.14314	0.09995	0.25036
TCONS_00013378	XLOC_008086	6.8684	4.73092	-0.537854	-0.538595	0.4821	0.627064
TCONS_00013381	XLOC_008089	6.96319	1.29981	-2.42145	-3.62169	0.00115	0.0075147
TCONS_00013388	XLOC_008093	1.05198	0.754741	-0.479049	-0.559342	0.4213	0.573999
TCONS_00013414	XLOC_008111	1.64331	2.94939	0.843812	1.18745	0.0953	0.242235
TCONS_00013417	XLOC_008114	2.21842	5.65239	1.34933	1.71616	0.04135	0.134452
TCONS_00013418	XLOC_008115	1.63002	2.31878	0.508478	0.956094	0.1771	0.356088
TCONS_00013419	XLOC_008116	14.2568	12.2863	-0.214601	-0.346103	0.5999	0.723542
TCONS_00013451	XLOC_008128	2.26436	5.87829	1.37629	1.00694	0.15945	0.33437
TCONS_00013471	XLOC_008142	17.0253	18.0087	0.0810142	0.20603	0.77335	0.851757
TCONS_00013475	XLOC_008146	5.05344	0.814163	-2.63388	-2.58909	0.0069	0.0336825
TCONS_00013491	XLOC_008157	2.152	2.67762	0.315273	0.625789	0.36045	0.522881
TCONS_00013538	XLOC_008187	17.1122	16.787	-0.0276778	-0.0628728	0.95205	0.968239
TCONS_00013595	XLOC_008224	1.42496	1.66709	0.226416	0.383912	0.58815	0.714393
TCONS_00013607	XLOC_008231	0.72573	1.27685	0.815088	0.811138	0.3165	0.485918
TCONS_00013616	XLOC_008236	27.5196	29.8287	0.116242	0.776466	0.25705	0.423711
TCONS_00013617	XLOC_008236	13.7264	12.5438	-0.129985	-0.610772	0.38035	0.538555
TCONS_00013633	XLOC_008249	2.69875	1.32739	-1.0237	-1.53771	0.0428	0.137889
TCONS_00013658	XLOC_008268	3.77341	11.6273	1.62358	1.51723	0.05505	0.164328
TCONS_00013687	XLOC_008283	3.22137	0.74124	-2.11966	-2.04076	0.01435	0.0607002
TCONS_00013694	XLOC_008287	2.39285	2.68645	0.166969	0.562363	0.43365	0.584659
TCONS_00013702	XLOC_008289	1.71804	1.93063	0.168304	0.273364	0.6917	0.792093
TCONS_00013721	XLOC_008302	0.292647	0.944233	1.68998	1.59443	0.0552	0.164528
TCONS_00013770	XLOC_008328	1.814	1.6492	-0.137404	-0.181517	0.79325	0.865346
TCONS_00013882	XLOC_008367	15.0861	8.54302	-0.820398	-4.52024	5.00E-05	0.000455791
TCONS_00013883	XLOC_008368	8.90042	6.83552	-0.380823	-1.31475	0.06245	0.17955
TCONS_00013887	XLOC_008372	8.24834	5.70526	-0.531811	-0.53788	0.4813	0.626454
TCONS_00013888	XLOC_008373	2.71163	2.34272	-0.210979	-0.573831	0.4181	0.571154
TCONS_00013898	XLOC_008376	1.26105	1.0282	-0.294504	-0.57057	0.4229	0.575453
TCONS_00013907	XLOC_008383	2.78467	1.9191	-0.537078	-0.755226	0.2615	0.428389
TCONS_00013971	XLOC_008416	9.51399	7.67447	-0.309984	-1.40929	0.04755	0.148969
TCONS_00013974	XLOC_008419	19.4572	16.531	-0.235128	-0.703725	0.3244	0.493809
TCONS_00014005	XLOC_008440	1.34896	0.726621	-0.892571	-0.936231	0.22125	0.398166
TCONS_00014055	XLOC_008469	21.2022	21.8076	0.0406185	0.0931379	0.88295	0.925935
TCONS_00014081	XLOC_008481	1.11695	0.626271	-0.834703	-1.04576	0.12375	0.285842
TCONS_00014128	XLOC_008499	3.78496	2.38449	-0.666595	-2.15123	0.00405	0.0217623
TCONS_00014197	XLOC_008549	2.0882	2.65679	0.347424	0.363356	0.6175	0.73717
TCONS_00014226	XLOC_008558	10.5173	7.97582	-0.399056	-1.90752	0.00745	0.035825
TCONS_00014278	XLOC_008588	6.69643	4.69939	-0.510918	-2.5007	0.0004	0.00299033
TCONS_00014285	XLOC_008595	9.02377	4.96634	-0.861547	-1.58937	0.0288	0.103307
TCONS_00014307	XLOC_008610	2.55128	1.7846	-0.51562	-0.950398	0.1779	0.356825
TCONS_00014317	XLOC_008619	0.888717	5.49922	2.62943	2.30662	0.1246	0.28639
TCONS_00014319	XLOC_008621	0.254931	3.4326	3.75112	3.41861	0.1124	0.27072
TCONS_00014340	XLOC_008626	7.881	14.7279	0.902102	3.63405	5.00E-05	0.000455791
TCONS_00014398	XLOC_008653	23.1957	22.0002	-0.0763387	-0.798788	0.2626	0.429582
TCONS_00014424	XLOC_008669	1.02254	1.56379	0.612893	1.27141	0.084	0.221695
TCONS_00014425	XLOC_008670	1.81331	0.633348	-1.51755	-2.04211	0.01585	0.0655813
TCONS_00014426	XLOC_008671	0.517454	0.836277	0.692552	1.20152	0.0937	0.239522
TCONS_00014427	XLOC_008672	1.44055	0.698267	-1.04477	-1.14815	0.1355	0.301038
TCONS_00014428	XLOC_008673	1.71418	1.43558	-0.255881	-0.548296	0.43165	0.58303
TCONS_00014479	XLOC_008707	1.27824	0.419689	-1.60676	-1.57768	0.0684	0.191598
TCONS_00014491	XLOC_008716	9.59659	5.87821	-0.707144	-2.26758	0.0027	0.0155025
TCONS_00014499	XLOC_008721	2.89665	2.07487	-0.481364	-0.746245	0.27055	0.437962
TCONS_00014516	XLOC_008736	9.57767	10.3649	0.113956	0.590433	0.40715	0.561702
TCONS_00014579	XLOC_008781	8.99702	17.1521	0.930865	5.99094	5.00E-05	0.000455791
TCONS_00014580	XLOC_008782	3.35924	14.0016	2.05939	3.0055	0.00195	0.0117843
TCONS_00014623	XLOC_008797	0.420264	0.946369	1.17111	1.39001	0.0611	0.176879
TCONS_00014709	XLOC_008844	37.6914	31.6814	-0.2506	-2.87647	0.00015	0.00125338
TCONS_00014716	XLOC_008849	0.583567	1.46675	1.32966	1.72843	0.0391	0.129294
TCONS_00014787	XLOC_008875	28.5752	19.0231	-0.587013	-3.58672	5.00E-05	0.000455791
TCONS_00014788	XLOC_008875	4.66042	7.67003	0.718771	2.03993	0.0036	0.0196928
TCONS_00014789	XLOC_008876	1.33732	3.05231	1.19055	1.25845	0.08825	0.229784
TCONS_00014790	XLOC_008877	53.2536	42.4382	-0.327516	-0.841128	0.2439	0.419043
TCONS_00014791	XLOC_008878	27.7671	16.228	-0.774892	-7.56498	5.00E-05	0.000455791
TCONS_00014837	XLOC_008907	2.38652	2.63436	0.142544	0.334827	0.63015	0.746806
TCONS_00014840	XLOC_008910	29.1295	24.667	-0.239898	-1.04652	0.13685	0.303058
TCONS_00014841	XLOC_008911	3.21433	3.23606	0.00972048	0.0530154	0.9445	0.964246
TCONS_00014842	XLOC_008912	1.27541	0.815833	-0.644609	-1.03677	0.14705	0.317499
TCONS_00014875	XLOC_008934	14.1155	18.272	0.372353	1.34684	0.05825	0.170991
TCONS_00014903	XLOC_008953	28.588	5.8944	-2.27799	-6.14778	5.00E-05	0.000455791
TCONS_00014919	XLOC_008956	15.3367	9.21996	-0.734159	-5.42986	5.00E-05	0.000455791
TCONS_00014951	XLOC_008972	4.00153	1.55868	-1.36023	-3.32018	5.00E-05	0.000455791
TCONS_00014989	XLOC_008990	1.66963	1.61203	-0.050657	-0.115979	0.8797	0.923901
TCONS_00015007	XLOC_009005	1.3863	0.895244	-0.630889	-1.0112	0.1437	0.312635
TCONS_00015008	XLOC_009006	5.78054	7.05066	0.286553	0.474324	0.49	0.633989
TCONS_00015030	XLOC_009018	0.663888	1.73111	1.38268	1.79326	0.03545	0.120446
TCONS_00015051	XLOC_009033	5.00853	8.1475	0.701972	2.55165	0.00065	0.0045915
TCONS_00015053	XLOC_009035	3.33552	3.31731	-0.00790004	-0.0166225	0.9529	0.96869
TCONS_00015054	XLOC_009036	1.25122	1.39694	0.15893	0.504165	0.4795	0.624806
TCONS_00015055	XLOC_009037	4.6369	5.2225	0.171579	0.555784	0.44005	0.590341
TCONS_00015076	XLOC_009050	1.44661	0.295832	-2.28983	-1.74638	0.021	0.0813737
TCONS_00015077	XLOC_009051	17.3356	14.1375	-0.294213	-0.847401	0.22975	0.406636
TCONS_00015086	XLOC_009059	13.5387	13.8271	0.0304124	0.187701	0.79	0.863159
TCONS_00015100	XLOC_009070	1.42525	1.61929	0.184142	0.541808	0.4462	0.595508
TCONS_00015132	XLOC_009096	3.14754	4.54853	0.531175	1.24767	0.0833	0.220379
TCONS_00015133	XLOC_009097	7.63112	10.3792	0.44373	1.59138	0.02585	0.0951291
TCONS_00015137	XLOC_009101	4.54798	3.4127	-0.41431	-1.36481	0.06115	0.176981
TCONS_00015138	XLOC_009102	3.27208	1.27931	-1.35484	-1.44866	0.04835	0.149962
TCONS_00015171	XLOC_009120	4.52225	2.2729	-0.992509	-1.83982	0.02395	0.0898298
TCONS_00015175	XLOC_009124	37.1018	25.6928	-0.530124	-4.71202	5.00E-05	0.000455791
TCONS_00015196	XLOC_009133	1.72513	1.59465	-0.113463	-0.348072	0.62925	0.74608
TCONS_00015206	XLOC_009141	0.0968809	4.54724	5.55264	2.80098	0.2466	0.419043
TCONS_00015207	XLOC_009142	0.102341	1.73114	4.08027	2.46061	0.11235	0.27072
TCONS_00015208	XLOC_009143	1.56185	1.34441	-0.216284	-0.379814	0.57995	0.708187
TCONS_00015262	XLOC_009184	5.15243	1.38461	-1.89577	-1.39786	0.0387	0.128343
TCONS_00015268	XLOC_009190	1.21353	5.65831	2.22116	1.27874	0.13485	0.299923
TCONS_00015324	XLOC_009211	4.56263	3.95681	-0.205526	-0.819454	0.2473	0.419043
TCONS_00015338	XLOC_009225	0.271452	2.62946	3.276	2.07761	0.04835	0.149962
TCONS_00015342	XLOC_009228	13.377	12.5129	-0.0963353	-0.508927	0.46815	0.614773
TCONS_00015430	XLOC_009280	3745.88	4957.32	0.404255	2.14092	0.00235	0.0137869
TCONS_00015468	XLOC_009299	0.34153	1.46909	2.10483	1.64317	0.07075	0.196101
TCONS_00015488	XLOC_009312	2.12922	1.34871	-0.658744	-1.39107	0.0537	0.161533
TCONS_00015557	XLOC_009352	2.39526	1.52715	-0.649343	-1.33357	0.05865	0.171807
TCONS_00015571	XLOC_009361	2.00035	2.63546	0.3978	0.740413	0.3028	0.471948
TCONS_00015572	XLOC_009362	3.02977	5.85904	0.951458	2.2926	0.00425	0.0226628
TCONS_00015573	XLOC_009363	3.08015	4.41123	0.518184	1.59344	0.0241	0.0902947
TCONS_00015580	XLOC_009365	5.70421	1.15209	-2.30777	-2.23299	0.0129	0.0557227
TCONS_00015694	XLOC_009438	1.83416	5.03566	1.45706	1.76457	0.0291	0.104051
TCONS_00015723	XLOC_009447	60.874	44.6559	-0.446975	-6.47329	5.00E-05	0.000455791
TCONS_00015733	XLOC_009455	6.74511	4.11072	-0.714452	-0.527405	0.31865	0.488093
TCONS_00015734	XLOC_009455	0.029295	3.48188	6.89307	1.23367	0.36475	0.525509
TCONS_00015735	XLOC_009456	0.997492	1.45015	0.539829	0.870973	0.22945	0.406313
TCONS_00015770	XLOC_009478	0.830561	5.67163	2.7716	4.34335	5.00E-05	0.000455791
TCONS_00015876	XLOC_009540	1.28611	1.11017	-0.21223	-0.247019	0.76455	0.845445
TCONS_00015894	XLOC_009555	1.52251	1.7273	0.182063	0.383668	0.58845	0.714591
TCONS_00015895	XLOC_009556	6.06949	10.3558	0.770793	0.950221	0.2182	0.39538
TCONS_00015907	XLOC_009564	71.0497	63.9223	-0.152509	-1.57991	0.0214	0.082566
TCONS_00015908	XLOC_009564	200.295	156.104	-0.359625	-1.88799	0.0061	0.0305004
TCONS_00015910	XLOC_009566	7.45648	6.36345	-0.228685	-0.939862	0.18705	0.366656
TCONS_00015913	XLOC_009568	0.840529	0.181081	-2.21466	-1.68437	0.02395	0.0898298
TCONS_00015914	XLOC_009569	2.24379	0.333473	-2.7503	-2.13865	0.01345	0.0576614
TCONS_00015915	XLOC_009570	1.98896	0.30519	-2.70424	-1.69277	0.12945	0.291695
TCONS_00015930	XLOC_009581	1.59077	1.50823	-0.0768765	-0.147871	0.84125	0.898123
TCONS_00015965	XLOC_009606	2.99698	2.40874	-0.315231	-1.1173	0.11405	0.273113
TCONS_00015970	XLOC_009611	5.92313	5.31166	-0.157198	-0.454935	0.52345	0.661688
TCONS_00015988	XLOC_009619	1.32752	0.807497	-0.717209	-0.933249	0.1971	0.377618
TCONS_00015997	XLOC_009628	0.746541	2.1072	1.49703	1.64319	0.0704	0.195423
TCONS_00015998	XLOC_009629	0.49973	1.19511	1.25792	1.98636	0.01725	0.0699169
TCONS_00016009	XLOC_009632	20.2057	14.0223	-0.527036	-0.882904	0.2177	0.394973
TCONS_00016017	XLOC_009637	1.61163	2.11319	0.390901	0.903734	0.20695	0.384792
TCONS_00016018	XLOC_009638	2.32439	5.23248	1.17064	3.77419	5.00E-05	0.000455791
TCONS_00016019	XLOC_009639	4.15409	5.78089	0.476761	1.15928	0.09955	0.249598
TCONS_00016045	XLOC_009658	0.880896	1.75282	0.992633	1.26815	0.08225	0.21833
TCONS_00016046	XLOC_009659	4.08685	1.54113	-1.407	-2.03093	0.01625	0.0669201
TCONS_00016048	XLOC_009661	1.54007	1.26345	-0.285632	-0.588589	0.3948	0.551237
TCONS_00016133	XLOC_009702	2.56839	0.691657	-1.89273	-2.10119	0.0152	0.0634663
TCONS_00016161	XLOC_009715	2.55976	1.8778	-0.446967	-1.32035	0.06645	0.187824
TCONS_00016183	XLOC_009729	1.44372	1.65322	0.195489	0.382514	0.58565	0.712584
TCONS_00016184	XLOC_009730	1.43816	1.45225	0.01407	0.0262269	0.95	0.967314
TCONS_00016195	XLOC_009738	419.883	297.953	-0.494901	-4.39713	5.00E-05	0.000455791
TCONS_00016206	XLOC_009749	9.6918	39.5913	2.03035	11.1334	5.00E-05	0.000455791
TCONS_00016247	XLOC_009766	16.2225	14.6968	-0.142489	-0.526986	0.4637	0.610974
TCONS_00016272	XLOC_009782	4.59125	4.25884	-0.108426	-0.460935	0.51765	0.657032
TCONS_00016292	XLOC_009796	3.61296	2.19597	-0.718324	-1.95468	0.0105	0.0472906
TCONS_00016327	XLOC_009812	18.8002	17.2522	-0.123963	-1.18338	0.0919	0.23638
TCONS_00016331	XLOC_009816	3.70322	8.24139	1.15411	2.80508	0.0001	0.000866032
TCONS_00016332	XLOC_009816	8.99051	12.3192	0.45443	0.783283	0.26225	0.429195
TCONS_00016363	XLOC_009835	14.099	22.7648	0.691214	1.26086	0.0845	0.222563
TCONS_00016381	XLOC_009843	4.82522	5.05087	0.0659363	0.355487	0.61985	0.738767
TCONS_00016392	XLOC_009852	10.125	5.44639	-0.894547	-1.08408	0.1544	0.32747
TCONS_00016456	XLOC_009886	8.23531	8.14734	-0.0154934	-0.0735652	0.91335	0.946068
TCONS_00016458	XLOC_009888	4.85916	5.54909	0.191545	0.761863	0.28595	0.454048
TCONS_00016475	XLOC_009896	13.0747	13.9334	0.0917696	0.404703	0.56655	0.697351
TCONS_00016496	XLOC_009910	3.95224	2.85894	-0.467189	-1.25825	0.07725	0.208856
TCONS_00016510	XLOC_009921	4.57269	2.54728	-0.844084	-1.77998	0.01445	0.0610239
TCONS_00016515	XLOC_009926	2.72155	1.27631	-1.09245	-2.33327	0.005	0.0259017
TCONS_00016536	XLOC_009944	1.68366	0.69349	-1.27965	-1.7823	0.0363	0.122603
TCONS_00016538	XLOC_009946	0.988901	0.881312	-0.166173	-0.291782	0.67805	0.782711
TCONS_00016539	XLOC_009947	1.199	0.860788	-0.478103	-1.1461	0.1095	0.266591
TCONS_00016540	XLOC_009948	0.979127	2.63675	1.42919	1.54947	0.07895	0.212101
TCONS_00016542	XLOC_009950	4.56849	4.58167	0.00415751	0.0168621	0.9761	0.981468
TCONS_00016543	XLOC_009951	3.03798	2.18548	-0.475157	-0.752002	0.29075	0.459137
TCONS_00016595	XLOC_009969	37.7137	33.8144	-0.157452	-1.45867	0.0398	0.130978
TCONS_00016596	XLOC_009970	2.14043	3.17079	0.56694	2.34761	0.00155	0.0097003
TCONS_00016614	XLOC_009977	2.009	1.08203	-0.892735	-1.13253	0.11105	0.269301
TCONS_00016627	XLOC_009985	0.727767	0.49796	-0.547445	-0.468452	0.50745	0.648568
TCONS_00016643	XLOC_010001	3.02515	3.44156	0.186057	0.258968	0.71725	0.811036
TCONS_00016673	XLOC_010014	0.102958	1.0117	3.29665	3.96469	0.00445	0.0234928
TCONS_00016674	XLOC_010015	0.0795853	3.28537	5.36741	2.51291	0.2421	0.418357
TCONS_00016702	XLOC_010037	11.2218	8.61632	-0.38116	-2.17248	0.0027	0.0155025
TCONS_00016703	XLOC_010038	21.4019	25.5909	0.257891	2.57347	0.0003	0.00232226
TCONS_00016721	XLOC_010046	3.70746	1.90401	-0.961385	-1.10949	0.10425	0.257731
TCONS_00016722	XLOC_010047	1.25518	0.632568	-0.988605	-1.84887	0.016	0.066077
TCONS_00016723	XLOC_010048	0.386321	2.16758	2.48821	1.97201	0.05235	0.158619
TCONS_00016751	XLOC_010069	11.5303	10.0188	-0.202713	-0.971963	0.17175	0.350163
TCONS_00016848	XLOC_010120	8.87768	5.01085	-0.825127	-1.02908	0.1321	0.295648
TCONS_00016861	XLOC_010126	12.9801	14.4249	0.152256	0.852687	0.2235	0.400284
TCONS_00016863	XLOC_010128	0.267377	1.02484	1.93845	3.03472	0.00185	0.011275
TCONS_00016864	XLOC_010129	0.887896	0.625629	-0.505083	-0.757679	0.30035	0.469361
TCONS_00016865	XLOC_010130	0.385484	0.83213	1.11014	1.15663	0.1032	0.255919
TCONS_00016866	XLOC_010131	1.57506	1.66552	0.0805717	0.204937	0.78325	0.858591
TCONS_00016902	XLOC_010142	0	1.48882	inf	#NAME?	5.00E-05	0.000455791
TCONS_00016925	XLOC_010155	9.03616	6.6876	-0.434222	-1.57695	0.02875	0.103163
TCONS_00016926	XLOC_010156	7.85655	5.37516	-0.547587	-2.2646	0.00225	0.0132902
TCONS_00016957	XLOC_010174	2.39296	1.6369	-0.547827	-1.42355	0.0485	0.150248
TCONS_00016970	XLOC_010185	2.63958	1.55898	-0.759705	-1.1802	0.1211	0.28299
TCONS_00017053	XLOC_010226	1.11089	1.46442	0.398613	0.813205	0.2486	0.419043
TCONS_00017054	XLOC_010227	0	0.671621	inf	#NAME?	0.12355	0.285626
TCONS_00017055	XLOC_010227	1.31123	0.00582745	-7.81384	-0.400864	0.35365	0.518981
TCONS_00017056	XLOC_010227	1.37839	0.332377	-2.05209	-1.04645	0.29615	0.464972
TCONS_00017058	XLOC_010229	1.91825	1.58366	-0.276528	-0.484608	0.4929	0.636543
TCONS_00017063	XLOC_010231	3.13261	2.29168	-0.45096	-1.01676	0.15095	0.322513
TCONS_00017070	XLOC_010235	2.98595	2.93	-0.0272876	-0.0652516	0.9458	0.964998
TCONS_00017073	XLOC_010238	0.493015	0.341789	-0.528524	-0.218174	0.7259	0.817218
TCONS_00017074	XLOC_010238	0.0390078	1.21122	4.95655	1.56607	0.23435	0.411426
TCONS_00017075	XLOC_010238	4.4586	1.03567	-2.10602	-1.60169	0.20295	0.38232
TCONS_00017077	XLOC_010240	14.177	8.74396	-0.69719	-0.858696	0.2015	0.381254
TCONS_00017112	XLOC_010248	2.72605	3.31619	0.28271	0.485832	0.47075	0.616931
TCONS_00017161	XLOC_010278	0.504415	4.5279	3.16616	3.37467	0.02255	0.0859269
TCONS_00017195	XLOC_010296	7.87081	1.21903	-2.69078	-1.83682	0.19805	0.378793
TCONS_00017196	XLOC_010296	0.142932	6.53911	5.51569	2.59281	0.1233	0.285421
TCONS_00017263	XLOC_010339	1.36947	0.227096	-2.59224	-2.00165	0.0137	0.058486
TCONS_00017287	XLOC_010358	6.70481	2.85937	-1.2295	-3.47645	5.00E-05	0.000455791
TCONS_00017297	XLOC_010368	10.1084	2.72216	-1.89273	-1.79254	0.02275	0.0865266
TCONS_00017313	XLOC_010375	5.25011	5.00091	-0.0701573	-0.358671	0.6077	0.729796
TCONS_00017315	XLOC_010377	0.846477	0.292841	-1.53135	-1.74747	0.0491	0.151616
TCONS_00017361	XLOC_010395	0.41667	1.76583	2.08336	2.82147	0.00235	0.0137869
TCONS_00017362	XLOC_010395	1.13666	1.01782	-0.159314	-0.139918	0.8394	0.896919
TCONS_00017369	XLOC_010398	0.311908	1.24366	1.9954	0.842351	0.4165	0.569783
TCONS_00017370	XLOC_010398	3.41508	4.68493	0.456106	1.08909	0.1191	0.280395
TCONS_00017388	XLOC_010410	1.2895	0.0861712	-3.90347	-1.91392	0.2487	0.419043
TCONS_00017410	XLOC_010424	19.2578	15.2895	-0.332897	-2.50923	0.00045	0.00332557
TCONS_00017427	XLOC_010431	2.57996	2.77711	0.10624	0.1444	0.82775	0.889119
TCONS_00017450	XLOC_010443	2.27841	4.63801	1.02548	2.36841	0.0028	0.0159983
TCONS_00017451	XLOC_010444	19.293	19.6123	0.0236875	0.213713	0.7624	0.843808
TCONS_00017473	XLOC_010455	12.4755	8.5463	-0.545726	-2.75432	0.00015	0.00125338
TCONS_00017474	XLOC_010456	4.44069	2.85946	-0.63504	-1.4832	0.0375	0.125621
TCONS_00017554	XLOC_010509	1.38796	2.32048	0.741458	0.692834	0.35755	0.521503
TCONS_00017581	XLOC_010527	2.17672	2.08355	-0.0631104	-0.10904	0.87125	0.918086
TCONS_00017618	XLOC_010542	0	6.52945	inf	#NAME?	5.00E-05	0.000455791
TCONS_00017640	XLOC_010557	4.81786	1.90083	-1.34176	-4.33799	5.00E-05	0.000455791
TCONS_00017641	XLOC_010558	18.0487	11.4198	-0.660351	-4.97911	5.00E-05	0.000455791
TCONS_00017660	XLOC_010566	7.20223	8.51702	0.241904	0.958088	0.2125	0.390081
TCONS_00017661	XLOC_010567	29.1514	27.5715	-0.0803832	-0.498463	0.4829	0.627722
TCONS_00017662	XLOC_010568	1.1181	1.64111	0.553618	0.947153	0.1893	0.369248
TCONS_00017680	XLOC_010582	7.12263	5.65386	-0.333176	-0.818097	0.2424	0.418623
TCONS_00017687	XLOC_010586	5.42812	4.06168	-0.418376	-1.36649	0.06095	0.17658
TCONS_00017698	XLOC_010591	0.85563	0.629205	-0.443457	-0.612946	0.4098	0.563974
TCONS_00017731	XLOC_010614	0.718298	1.44513	1.00854	1.4097	0.0469	0.147466
TCONS_00017739	XLOC_010621	13.7176	11.7818	-0.219473	-1.25146	0.0757	0.205789
TCONS_00017740	XLOC_010622	21.5325	34.3959	0.67572	1.36202	0.06245	0.17955
TCONS_00017764	XLOC_010640	2.62635	2.56999	-0.0312958	-0.0602189	0.94925	0.966964
TCONS_00017766	XLOC_010642	1.71785	2.3443	0.448551	0.589803	0.38875	0.545859
TCONS_00017795	XLOC_010662	14.1945	13.6456	-0.0568928	-0.160797	0.82075	0.884054
TCONS_00017811	XLOC_010676	1.23328	0.569702	-1.11422	-1.44364	0.05255	0.15904
TCONS_00017843	XLOC_010695	14.6849	3.32575	-2.14258	-1.61818	0.02715	0.0987598
TCONS_00017848	XLOC_010698	16.2409	18.3757	0.178168	1.22843	0.0848	0.22312
TCONS_00017853	XLOC_010702	15.9157	17.6832	0.151926	1.29105	0.07045	0.19551
TCONS_00017857	XLOC_010706	9.04978	8.31068	-0.122916	-0.174289	0.81015	0.876803
TCONS_00017897	XLOC_010732	6.07413	4.95899	-0.292632	-0.736375	0.29925	0.468257
TCONS_00017922	XLOC_010743	0.906088	0.870511	-0.0577892	-0.164029	0.8254	0.887511
TCONS_00017975	XLOC_010766	1.41664	1.20253	-0.236406	-0.253905	0.74355	0.829946
TCONS_00018018	XLOC_010792	13.1235	16.8857	0.363653	2.06039	0.004	0.0215367
TCONS_00018047	XLOC_010814	2.25902	2.26275	0.00238376	0.00530495	0.95515	0.969957
TCONS_00018051	XLOC_010818	9.18577	11.1806	0.283526	1.62641	0.0225	0.0857914
TCONS_00018098	XLOC_010845	16.7195	12.1229	-0.46379	-2.15936	0.00255	0.0147748
TCONS_00018099	XLOC_010846	11.2953	14.4831	0.358652	0.828458	0.23855	0.415511
TCONS_00018106	XLOC_010851	0.314536	1.24399	1.98368	1.99245	0.08025	0.214527
TCONS_00018108	XLOC_010853	0.580998	1.09522	0.91462	1.31209	0.0833	0.220379
TCONS_00018109	XLOC_010854	3.15828	3.66729	0.215574	1.37333	0.052	0.157933
TCONS_00018110	XLOC_010855	24.9351	24.3013	-0.0371432	-0.225591	0.74655	0.832211
TCONS_00018116	XLOC_010860	2.90625	2.81182	-0.0476539	-0.098974	0.8659	0.914557
TCONS_00018122	XLOC_010866	14.7615	9.48193	-0.638587	-3.6561	5.00E-05	0.000455791
TCONS_00018129	XLOC_010873	0.963103	5.3506	2.47394	6.26105	5.00E-05	0.000455791
TCONS_00018130	XLOC_010874	2.50399	6.69053	1.41789	5.11445	5.00E-05	0.000455791
TCONS_00018161	XLOC_010893	0.848652	3.09394	1.8662	3.08457	0.00075	0.0052003
TCONS_00018162	XLOC_010894	4.39169	2.36867	-0.8907	-2.30163	0.0026	0.0150175
TCONS_00018226	XLOC_010931	7.4085	9.58072	0.370952	0.586017	0.4048	0.559773
TCONS_00018250	XLOC_010941	3.77414	1.51701	-1.31491	-2.024	0.01575	0.0652389
TCONS_00018251	XLOC_010942	14.5869	8.6479	-0.754253	-1.6817	0.01825	0.0730553
TCONS_00018257	XLOC_010947	1.08613	0.842785	-0.365965	-0.561045	0.3978	0.553994
TCONS_00018258	XLOC_010948	0.998849	1.43568	0.523391	1.0429	0.14265	0.311132
TCONS_00018259	XLOC_010949	1.41027	0.89886	-0.649798	-0.84738	0.25985	0.426787
TCONS_00018301	XLOC_010967	17.0816	19.8697	0.218124	1.79964	0.01155	0.0509819
TCONS_00018302	XLOC_010967	1.37874	0.10379	-3.73161	-1.40555	0.1761	0.355038
TCONS_00018303	XLOC_010968	0.63854	0.643167	0.0104174	0.0106475	0.95615	0.970381
TCONS_00018319	XLOC_010984	7.95165	2.64039	-1.5905	-1.72906	0.0262	0.0961152
TCONS_00018351	XLOC_011005	1.92266	5.95155	1.63017	4.61207	5.00E-05	0.000455791
TCONS_00018373	XLOC_011022	2.3091	1.43617	-0.685103	-1.44523	0.04135	0.134452
TCONS_00018394	XLOC_011033	4.43865	3.33559	-0.412179	-0.930278	0.18485	0.36424
TCONS_00018396	XLOC_011035	1.56109	1.68378	0.109154	0.184944	0.7936	0.865557
TCONS_00018424	XLOC_011051	0.875009	1.64162	0.907754	1.64011	0.02245	0.0856557
TCONS_00018450	XLOC_011063	47.0356	33.3309	-0.496893	-5.18194	5.00E-05	0.000455791
TCONS_00018455	XLOC_011067	9.88822	8.31655	-0.249726	-1.28322	0.06675	0.188448
TCONS_00018487	XLOC_011092	3.65855	2.28617	-0.678337	-0.796635	0.26265	0.42963
TCONS_00018511	XLOC_011108	1.53428	1.85022	0.270133	0.372118	0.5857	0.712603
TCONS_00018679	XLOC_011206	29.8232	26.2296	-0.185238	-1.7297	0.0144	0.0608467
TCONS_00018689	XLOC_011214	4.35549	4.41051	0.0181085	0.0676017	0.9313	0.957555
TCONS_00018691	XLOC_011216	37.3729	41.1747	0.139767	1.10043	0.11985	0.281452
TCONS_00018707	XLOC_011225	0.777902	2.01687	1.37446	2.91307	0.0013	0.0083422
TCONS_00018720	XLOC_011233	0.603775	1.49538	1.30843	1.54595	0.04105	0.133795
TCONS_00018721	XLOC_011234	2.18252	1.56761	-0.477427	-0.974104	0.1736	0.352303
TCONS_00018743	XLOC_011248	3.70734	0.743704	-2.31758	-2.63554	0.00845	0.0396886
TCONS_00018787	XLOC_011264	3.34035	6.42722	0.944194	1.2766	0.0978	0.24654
TCONS_00018836	XLOC_011292	2.78583	2.7939	0.00417167	0.0108007	0.9629	0.974011
TCONS_00018849	XLOC_011304	3.71339	2.80118	-0.4067	-0.796633	0.2512	0.419251
TCONS_00018877	XLOC_011324	0.531601	1.22209	1.20094	1.26945	0.0842	0.222018
TCONS_00018884	XLOC_011329	0.611974	0.681541	0.155328	0.413002	0.55	0.684004
TCONS_00018887	XLOC_011331	0	5.77484	inf	#NAME?	5.00E-05	0.000455791
TCONS_00018909	XLOC_011340	3.62294	3.60638	-0.00660962	-0.0227888	0.9733	0.979766
TCONS_00018910	XLOC_011341	0.642554	1.5253	1.2472	1.46952	0.07725	0.208856
TCONS_00018911	XLOC_011342	2.33263	1.32392	-0.817146	-1.71289	0.017	0.0691563
TCONS_00018918	XLOC_011348	0.62301	0.958147	0.620992	1.03165	0.1316	0.294902
TCONS_00018919	XLOC_011349	0.534321	1.2502	1.22638	1.45679	0.0516	0.157073
TCONS_00018925	XLOC_011354	10.6887	8.74989	-0.28875	-1.37234	0.0547	0.163636
TCONS_00018991	XLOC_011398	7.41272	4.70315	-0.656377	-1.64345	0.0212	0.0819654
TCONS_00019009	XLOC_011409	2.23328	3.81024	0.770719	2.12596	0.004	0.0215367
TCONS_00019040	XLOC_011422	0.133579	2.15833	4.01416	2.59949	0.04835	0.149962
TCONS_00019042	XLOC_011424	0	2.02314	inf	#NAME?	5.00E-05	0.000455791
TCONS_00019069	XLOC_011445	1.93003	1.57917	-0.289456	-0.945589	0.1818	0.36094
TCONS_00019080	XLOC_011455	3.41921	4.63801	0.43984	1.16449	0.10595	0.260564
TCONS_00019083	XLOC_011458	4.78743	3.48054	-0.459938	-1.79641	0.01065	0.0478342
TCONS_00019084	XLOC_011459	15.1886	14.9087	-0.0268329	-0.166789	0.8109	0.877363
TCONS_00019085	XLOC_011460	10.5598	9.89686	-0.0935464	-0.348551	0.619	0.738205
TCONS_00019116	XLOC_011478	10.5252	13.455	0.354298	1.57528	0.02785	0.100712
TCONS_00019147	XLOC_011492	11.5211	7.74654	-0.572652	-3.62805	5.00E-05	0.000455791
TCONS_00019148	XLOC_011493	4.16293	2.29809	-0.857164	-1.56485	0.04295	0.138244
TCONS_00019166	XLOC_011506	6.85076	4.79512	-0.514696	-2.17483	0.0031	0.0174063
TCONS_00019170	XLOC_011510	20.8158	23.8913	0.198805	1.27994	0.0711	0.196749
TCONS_00019173	XLOC_011511	7.03975	5.8369	-0.270322	-1.38328	0.04905	0.151501
TCONS_00019177	XLOC_011515	5.56897	4.53879	-0.295103	-1.19269	0.09925	0.249154
TCONS_00019191	XLOC_011525	9.43951	13.3692	0.502125	3.02744	5.00E-05	0.000455791
TCONS_00019201	XLOC_011533	0.413001	1.12817	1.44977	2.21023	0.01	0.0454645
TCONS_00019231	XLOC_011551	0.854542	0.824344	-0.0519061	-0.0714711	0.9343	0.959193
TCONS_00019254	XLOC_011567	13.3408	9.29398	-0.521477	-1.57067	0.0277	0.100282
TCONS_00019255	XLOC_011568	12.2005	10.5683	-0.207196	-1.18466	0.09095	0.234612
TCONS_00019295	XLOC_011587	14.9475	13.3185	-0.166468	-0.493047	0.4896	0.6336
TCONS_00019308	XLOC_011593	7.809	2.07152	-1.91445	-3.27328	0.00115	0.0075147
TCONS_00019323	XLOC_011602	2.19486	2.10222	-0.0622197	-0.107536	0.87265	0.918956
TCONS_00019411	XLOC_011659	6.2097	4.28189	-0.536277	-1.33804	0.05655	0.167394
TCONS_00019412	XLOC_011659	9.0382	10.6201	0.232689	0.88655	0.21145	0.389055
TCONS_00019413	XLOC_011660	5.19733	3.47664	-0.580075	-2.11136	0.0037	0.0201616
TCONS_00019438	XLOC_011673	1.50748	2.20166	0.546455	1.05498	0.1377	0.304196
TCONS_00019441	XLOC_011676	1.26686	2.73137	1.10837	1.30097	0.0738	0.20209
TCONS_00019450	XLOC_011685	1.00001	0.654267	-0.612056	-0.810432	0.2317	0.408636
TCONS_00019464	XLOC_011697	2.98812	1.69576	-0.817305	-2.25016	0.004	0.0215367
TCONS_00019502	XLOC_011723	3.1775	2.52007	-0.33443	-0.676615	0.31535	0.484779
TCONS_00019505	XLOC_011725	8.27935	8.38757	0.0187354	0.0687712	0.9232	0.952181
TCONS_00019506	XLOC_011726	5.62599	3.4548	-0.703506	-1.90578	0.00865	0.0404726
TCONS_00019520	XLOC_011738	4.34425	1.87523	-1.21204	-1.4338	0.05285	0.159692
TCONS_00019577	XLOC_011759	4.92152	6.97358	0.502797	2.09334	0.0041	0.0219827
TCONS_00019584	XLOC_011766	0.877199	0.839659	-0.0631003	-0.108955	0.8711	0.918056
TCONS_00019602	XLOC_011770	19.3675	29.0884	0.586802	1.25116	0.0875	0.228418
TCONS_00019620	XLOC_011786	0.98114	8.44451	3.10548	6.80426	5.00E-05	0.000455791
TCONS_00019639	XLOC_011793	1.43518	4.45832	1.63527	1.80662	0.0532	0.160487
TCONS_00019641	XLOC_011795	7.77172	7.60891	-0.0305434	-0.162668	0.8178	0.882064
TCONS_00019675	XLOC_011805	1.24672	0.752466	-0.728434	-1.23726	0.09365	0.239445
TCONS_00019699	XLOC_011826	3.02084	1.17132	-1.36682	-1.34817	0.0876	0.228571
TCONS_00019709	XLOC_011831	10.1322	6.83881	-0.567124	-1.98221	0.0077	0.0368186
TCONS_00019710	XLOC_011832	1.71334	0.847056	-1.01628	-1.25179	0.10005	0.250527
TCONS_00019731	XLOC_011844	1.5509	0.365255	-2.08613	-2.1209	0.03275	0.113545
TCONS_00019742	XLOC_011853	0.34214	1.20031	1.81075	2.019	0.03845	0.127805
TCONS_00019743	XLOC_011854	2.07892	6.89661	1.73006	5.06412	5.00E-05	0.000455791
TCONS_00019744	XLOC_011855	5.10729	106.758	4.38564	4.47445	0.0018	0.0110276
TCONS_00019797	XLOC_011881	6.60168	6.78705	0.039952	0.110647	0.89135	0.931246
TCONS_00019873	XLOC_011927	1.02059	1.124	0.13924	0.211861	0.7592	0.841419
TCONS_00019913	XLOC_011950	4.20627	3.31857	-0.341979	-0.471409	0.48565	0.630076
TCONS_00019926	XLOC_011958	5.62005	3.33198	-0.7542	-3.20626	5.00E-05	0.000455791
TCONS_00019927	XLOC_011959	6.38562	5.42072	-0.236342	-1.14043	0.108	0.264036
TCONS_00019928	XLOC_011960	4.16471	2.69351	-0.628727	-1.31699	0.06185	0.178312
TCONS_00019943	XLOC_011966	6.89745	11.319	0.714614	1.71937	0.0169	0.068837
TCONS_00019944	XLOC_011967	0.688347	1.32686	0.946812	1.53528	0.0313	0.109817
TCONS_00019945	XLOC_011968	0.903166	1.32665	0.554724	0.94861	0.19135	0.37147
TCONS_00019950	XLOC_011972	3.28199	1.46416	-1.16449	-1.52381	0.04615	0.145736
TCONS_00019954	XLOC_011976	0.569399	6.74682	3.5667	2.28385	0.04835	0.149962
TCONS_00020005	XLOC_012004	4.74595	6.64106	0.484715	0.957952	0.1698	0.34809
TCONS_00020022	XLOC_012013	5.7231	6.837	0.256567	0.358202	0.6125	0.733475
TCONS_00020038	XLOC_012021	3.69405	6.84583	0.890022	0.761589	0.2511	0.419236
TCONS_00020039	XLOC_012022	1.23712	1.03854	-0.252426	-0.205482	0.7742	0.852321
TCONS_00020040	XLOC_012023	3.63247	1.30725	-1.47442	-1.90127	0.03305	0.114399
TCONS_00020065	XLOC_012040	5.35592	9.3776	0.808085	2.47354	0.0015	0.0094328
TCONS_00020089	XLOC_012056	0.825889	0.444932	-0.892365	-0.887613	0.19345	0.373854
TCONS_00020157	XLOC_012092	4.98531	5.88654	0.239737	0.850467	0.2336	0.410733
TCONS_00020158	XLOC_012093	0.946704	0.170082	-2.47668	-1.90424	0.01795	0.0720764
TCONS_00020160	XLOC_012095	0.720067	1.16296	0.691599	1.03027	0.1632	0.33947
TCONS_00020161	XLOC_012096	1.20484	0.516773	-1.22123	-1.2936	0.0675	0.190024
TCONS_00020162	XLOC_012097	0.92193	0.419073	-1.13746	-1.1813	0.0842	0.222018
TCONS_00020165	XLOC_012100	1.5938	2.23795	0.489708	1.20012	0.08555	0.224504
TCONS_00020174	XLOC_012108	0	1.5617	inf	#NAME?	5.00E-05	0.000455791
TCONS_00020178	XLOC_012112	0.968487	0.0874579	-3.46907	-1.70288	0.24705	0.419043
TCONS_00020179	XLOC_012113	3.78271	3.0689	-0.301698	-0.838457	0.22425	0.401006
TCONS_00020200	XLOC_012125	2.31556	2.49571	0.108087	0.187287	0.7888	0.862414
TCONS_00020201	XLOC_012126	2.16712	0.876115	-1.30658	-1.46914	0.08055	0.215039
TCONS_00020202	XLOC_012127	2.45411	1.84285	-0.413264	-1.12507	0.11465	0.274029
TCONS_00020203	XLOC_012128	7.44057	5.73714	-0.37508	-1.2634	0.0729	0.200358
TCONS_00020225	XLOC_012136	2.9368	0.165045	-4.15331	-2.57258	0.2487	0.419043
TCONS_00020248	XLOC_012145	17.4963	15.32	-0.191632	-1.28688	0.07145	0.197416
TCONS_00020348	XLOC_012196	4.34475	0.489643	-3.14947	-3.05097	0.0217	0.0834409
TCONS_00020349	XLOC_012197	4.72649	3.57316	-0.403568	-1.39836	0.0506	0.154839
TCONS_00020352	XLOC_012200	8.64219	9.79831	0.181135	0.725037	0.3117	0.481391
TCONS_00020371	XLOC_012213	5.78479	5.40133	-0.0989492	-0.335292	0.63135	0.747706
TCONS_00020436	XLOC_012247	3.38328	4.92101	0.540529	1.78081	0.01335	0.0573095
TCONS_00020449	XLOC_012259	4.83976	0.947875	-2.35217	-1.79962	0.01895	0.0752204
TCONS_00020463	XLOC_012272	4.77284	4.33251	-0.139643	-0.476584	0.5055	0.64701
TCONS_00020471	XLOC_012280	7.56515	7.34479	-0.0426476	-0.209167	0.7676	0.847601
TCONS_00020477	XLOC_012286	1.84253	3.69121	1.00241	2.554	0.00095	0.00637762
TCONS_00020534	XLOC_012313	15.1367	19.4778	0.363775	1.65491	0.02175	0.0835946
TCONS_00020535	XLOC_012314	2.26974	1.87756	-0.273666	-0.724769	0.2994	0.468369
TCONS_00020587	XLOC_012341	1.34278	2.31441	0.785417	1.06987	0.1207	0.282483
TCONS_00020625	XLOC_012363	3.57487	3.84973	0.106864	0.276873	0.6988	0.797217
TCONS_00020626	XLOC_012364	12.3191	12.8292	0.0585301	0.188676	0.7889	0.862489
TCONS_00020629	XLOC_012367	0.719547	1.47381	1.03439	1.79575	0.01785	0.0717684
TCONS_00020630	XLOC_012368	0.58909	1.5664	1.41089	2.20135	0.0089	0.0414187
TCONS_00020655	XLOC_012385	6.60935	6.68597	0.0166288	0.0553031	0.9221	0.95153
TCONS_00020671	XLOC_012394	0.53137	1.92343	1.85589	2.30716	0.01195	0.0523807
TCONS_00020690	XLOC_012407	2.44258	4.38895	0.84547	1.16724	0.1029	0.255388
TCONS_00020734	XLOC_012434	0.185212	1.2676	2.77485	1.63612	0.11755	0.278432
TCONS_00020735	XLOC_012435	1.60551	1.89429	0.238624	0.377215	0.58525	0.712264
TCONS_00020736	XLOC_012436	1.36096	1.68146	0.305088	0.559453	0.4254	0.577438
TCONS_00020737	XLOC_012437	0.920611	1.03516	0.169195	0.27489	0.68915	0.790348
TCONS_00020762	XLOC_012454	0.965324	7.93488	3.03912	5.74396	5.00E-05	0.000455791
TCONS_00020797	XLOC_012468	0.718767	2.016	1.4879	1.64715	0.0696	0.193882
TCONS_00020823	XLOC_012487	205.801	277.644	0.431986	2.60117	0.00045	0.00332557
TCONS_00020859	XLOC_012505	3.22307	0.958398	-1.74974	-3.69078	5.00E-05	0.000455791
TCONS_00020889	XLOC_012522	7.11014	15.3765	1.11277	1.44044	0.05015	0.153853
TCONS_00020899	XLOC_012524	1.13582	1.54775	0.446433	0.586203	0.39795	0.55411
TCONS_00020938	XLOC_012551	51.5698	55.0794	0.0949851	0.619829	0.3895	0.546497
TCONS_00020939	XLOC_012552	256.186	185.963	-0.462173	-4.86422	5.00E-05	0.000455791
TCONS_00020957	XLOC_012563	1.16746	0.438216	-1.41366	-2.87441	0.00185	0.011275
TCONS_00020958	XLOC_012564	4.74063	4.43166	-0.0972325	-0.195945	0.77585	0.853403
TCONS_00020962	XLOC_012568	0.874819	0.578453	-0.596786	-0.566775	0.3606	0.52298
TCONS_00020987	XLOC_012587	1.86474	1.60955	-0.212322	-0.497304	0.4784	0.62391
TCONS_00021009	XLOC_012603	14.1306	34.4318	1.28492	4.69823	5.00E-05	0.000455791
TCONS_00021025	XLOC_012610	3.3261	2.62163	-0.343365	-1.26982	0.0726	0.199698
TCONS_00021033	XLOC_012616	1.67062	0.962086	-0.796144	-1.16161	0.1052	0.259263
TCONS_00021077	XLOC_012648	1.25967	1.38358	0.135359	0.578418	0.4181	0.571154
TCONS_00021123	XLOC_012669	0.730698	0.341078	-1.09917	-1.50547	0.0618	0.178217
TCONS_00021134	XLOC_012679	1.59661	3.08166	0.948698	1.53898	0.02915	0.104181
TCONS_00021135	XLOC_012680	0.899051	1.7145	0.931316	2.45767	0.0016	0.00997046
TCONS_00021136	XLOC_012681	0.662274	1.11213	0.74782	1.11075	0.1299	0.292305
TCONS_00021147	XLOC_012688	0.877691	0.390554	-1.16819	-0.9724	0.19885	0.379259
TCONS_00021168	XLOC_012705	187.009	186.052	-0.0073988	-0.155907	0.8269	0.88863
TCONS_00021175	XLOC_012710	10.7252	10.6677	-0.007744	-0.0265631	0.9719	0.97902
TCONS_00021230	XLOC_012747	6.59329	6.74406	0.0326187	0.119388	0.871	0.917997
TCONS_00021231	XLOC_012748	3.92271	2.68465	-0.547121	-1.3194	0.0645	0.183868
TCONS_00021259	XLOC_012767	0.977194	1.44107	0.560418	0.864719	0.1969	0.377487
TCONS_00021274	XLOC_012776	29.5442	34.4892	0.223267	2.4965	0.0007	0.00489894
TCONS_00021286	XLOC_012783	7.21591	9.04032	0.325192	2.02246	0.00405	0.0217623
TCONS_00021321	XLOC_012789	22.9351	17.1267	-0.42131	-4.47342	5.00E-05	0.000455791
TCONS_00021322	XLOC_012790	34.1322	30.1978	-0.176692	-2.27872	0.001	0.00666701
TCONS_00021323	XLOC_012791	1.18516	0.348175	-1.7672	-1.66102	0.0288	0.103307
TCONS_00021333	XLOC_012798	1.83178	1.28987	-0.506019	-0.759274	0.3018	0.470884
TCONS_00021342	XLOC_012803	17.7689	13.9964	-0.344293	-2.72824	0.00015	0.00125338
TCONS_00021382	XLOC_012819	6.58468	5.21965	-0.335161	-0.366962	0.60315	0.726051
TCONS_00021383	XLOC_012820	0.774693	0.292626	-1.40456	-1.36904	0.1083	0.264521
TCONS_00021390	XLOC_012825	0.896798	0.429346	-1.06264	-1.59549	0.0392	0.129537
TCONS_00021396	XLOC_012829	3.98208	4.7085	0.241745	0.541844	0.442	0.591897
TCONS_00021438	XLOC_012856	6.07105	7.31638	0.269185	0.610302	0.3818	0.539799
TCONS_00021499	XLOC_012889	1.01384	8.37271	3.04586	7.44529	5.00E-05	0.000455791
TCONS_00021598	XLOC_012956	1.34555	1.62839	0.275241	0.546105	0.44125	0.591388
TCONS_00021629	XLOC_012976	2.39368	2.0054	-0.25534	-0.77248	0.2677	0.434999
TCONS_00021630	XLOC_012977	5.71103	3.71087	-0.621996	-1.52778	0.0294	0.104867
TCONS_00021643	XLOC_012987	3.10543	1.9368	-0.68112	-1.50287	0.03325	0.114852
TCONS_00021651	XLOC_012993	2.02731	1.61069	-0.331891	-0.671603	0.3237	0.493032
TCONS_00021689	XLOC_013022	3.7164	4.45952	0.262983	1.1303	0.1141	0.273201
TCONS_00021700	XLOC_013027	1.22655	0.99346	-0.30407	-1.59377	0.02455	0.0915273
TCONS_00021723	XLOC_013038	1.65012	1.12769	-0.5492	-1.6145	0.02405	0.0901561
TCONS_00021770	XLOC_013070	0.65873	1.92605	1.54789	1.44624	0.0711	0.196749
TCONS_00021771	XLOC_013071	2.22698	3.22035	0.532127	1.28601	0.0658	0.18657
TCONS_00021807	XLOC_013092	13.3607	10.9222	-0.290732	-0.497644	0.47215	0.618094
TCONS_00021832	XLOC_013102	2.32821	3.25276	0.482445	1.073	0.13995	0.307574
TCONS_00021834	XLOC_013104	38.2878	37.2618	-0.0391841	-0.534884	0.4515	0.600213
TCONS_00021843	XLOC_013113	5.12306	4.30053	-0.252492	-0.845873	0.2316	0.408529
TCONS_00021867	XLOC_013129	1.02083	1.39911	0.454767	0.479227	0.4677	0.614424
TCONS_00021918	XLOC_013171	4.18345	2.98476	-0.48708	-1.00621	0.14365	0.312592
TCONS_00022003	XLOC_013216	1.36812	1.69362	0.30792	0.892085	0.21035	0.387889
TCONS_00022047	XLOC_013239	3.40304	5.43471	0.675378	1.36155	0.0643	0.183461
TCONS_00022050	XLOC_013242	14.146	12.7582	-0.148966	-0.734273	0.2937	0.462356
TCONS_00022051	XLOC_013242	0	0.622012	inf	#NAME?	0.1394	0.306746
TCONS_00022061	XLOC_013251	1.63468	2.31315	0.500846	0.781935	0.2663	0.43341
TCONS_00022077	XLOC_013258	3.0204	1.69878	-0.830243	-0.792684	0.28595	0.454048
TCONS_00022081	XLOC_013260	4.86193	13.3757	1.46002	1.57663	0.0461	0.145611
TCONS_00022141	XLOC_013278	2.44601	1.988	-0.29911	-1.21697	0.08895	0.231036
TCONS_00022168	XLOC_013291	1.84771	1.44322	-0.356452	-0.60908	0.40115	0.556944
TCONS_00022178	XLOC_013298	7.619	7.42099	-0.0379897	-0.0717448	0.9454	0.964743
TCONS_00022181	XLOC_013301	50.4946	45.3478	-0.155098	-1.90363	0.00735	0.0354733
TCONS_00022240	XLOC_013338	6.95896	5.22293	-0.414012	-0.539069	0.44015	0.590399
TCONS_00022275	XLOC_013356	5.05849	7.7558	0.616568	1.15302	0.10195	0.253719
TCONS_00022300	XLOC_013370	18.2255	10.5849	-0.783947	-1.06632	0.1307	0.293557
TCONS_00022320	XLOC_013383	6.90826	3.91446	-0.819507	-3.25964	5.00E-05	0.000455791
TCONS_00022376	XLOC_013421	170.935	106.699	-0.679908	-12.3301	5.00E-05	0.000455791
TCONS_00022407	XLOC_013450	1.01503	1.40229	0.466267	0.589188	0.40665	0.56132
TCONS_00022411	XLOC_013452	11.2045	12.3498	0.1404	0.72697	0.3043	0.473585
TCONS_00022454	XLOC_013475	120.103	82.4001	-0.543558	-6.69055	5.00E-05	0.000455791
TCONS_00022544	XLOC_013517	1.79841	1.14124	-0.656121	-0.716716	0.2712	0.438622
TCONS_00022554	XLOC_013523	11.3158	10.1646	-0.154789	-0.556883	0.43155	0.582961
TCONS_00022555	XLOC_013524	6.60198	3.3263	-0.98898	-3.54853	5.00E-05	0.000455791
TCONS_00022556	XLOC_013525	2.18318	2.58627	0.244445	0.463718	0.49755	0.640272
TCONS_00022559	XLOC_013528	3.46493	2.53166	-0.45274	-2.39679	0.0009	0.00608913
TCONS_00022568	XLOC_013536	3.90191	3.07288	-0.34459	-0.781923	0.2703	0.437694
TCONS_00022593	XLOC_013555	11.9747	11.5936	-0.0466573	-0.188542	0.7847	0.859501
TCONS_00022594	XLOC_013556	2.63221	3.99908	0.603392	1.68516	0.02675	0.0976249
TCONS_00022604	XLOC_013562	3.87666	3.34757	-0.211696	-0.808938	0.24885	0.419043
TCONS_00022623	XLOC_013570	1.60551	6.75697	2.07334	3.95859	5.00E-05	0.000455791
TCONS_00022629	XLOC_013576	2.48858	6.19777	1.31643	1.96043	0.0205	0.0798415
TCONS_00022633	XLOC_013579	2.51378	0.318091	-2.98234	-1.45558	0.02425	0.0906933
TCONS_00022634	XLOC_013580	4.63507	1.24953	-1.89121	-1.90267	0.0447	0.142231
TCONS_00022638	XLOC_013584	9.28401	7.27951	-0.350907	-0.633613	0.3718	0.530821
TCONS_00022698	XLOC_013617	1.99628	2.36782	0.246243	0.56424	0.4307	0.58221
TCONS_00022706	XLOC_013621	6.08191	6.059	-0.00544391	-0.034669	0.95315	0.968841
TCONS_00022738	XLOC_013645	1.43879	1.09364	-0.395721	-1.39129	0.04965	0.152832
TCONS_00022741	XLOC_013648	77.3734	63.2233	-0.291381	-1.98619	0.0064	0.0317164
TCONS_00022742	XLOC_013649	2.00172	1.53849	-0.379722	-0.766857	0.2762	0.443801
TCONS_00022787	XLOC_013671	3.19413	3.23419	0.0179843	0.0230944	0.97605	0.981441
TCONS_00022788	XLOC_013671	4.60536	3.7825	-0.283973	-0.634161	0.36775	0.527674
TCONS_00022824	XLOC_013677	2.23213	0.761165	-1.55214	-2.08384	0.016	0.066077
TCONS_00022835	XLOC_013685	3.40003	7.32081	1.10645	2.36719	0.00315	0.0176442
TCONS_00022856	XLOC_013699	11.728	10.2714	-0.191328	-1.32686	0.06065	0.175925
TCONS_00022858	XLOC_013701	20.861	13.3746	-0.641318	-2.78313	0.0002	0.0016215
TCONS_00022951	XLOC_013750	0.687962	2.38946	1.79629	2.19655	0.01335	0.0573095
TCONS_00022952	XLOC_013750	0.265692	0.404716	0.607157	0.232382	0.7146	0.80893
TCONS_00022953	XLOC_013750	3.0358	2.19469	-0.46806	-0.727273	0.281	0.448904
TCONS_00022956	XLOC_013752	6.18233	4.95984	-0.317858	-1.22714	0.08675	0.226901
TCONS_00022968	XLOC_013760	4.18034	4.34579	0.0559988	0.106095	0.86475	0.913737
TCONS_00022984	XLOC_013775	6.66714	7.83299	0.232494	0.885888	0.21025	0.387765
TCONS_00023050	XLOC_013813	9.46347	10.1905	0.106777	0.727051	0.2977	0.466543
TCONS_00023053	XLOC_013816	2.71452	1.89954	-0.515046	-0.658604	0.35925	0.522279
TCONS_00023054	XLOC_013817	6.40681	4.83183	-0.407035	-1.69476	0.0174	0.0703775
TCONS_00023060	XLOC_013822	9.62333	8.03398	-0.260421	-1.74692	0.0144	0.0608467
TCONS_00023061	XLOC_013823	0.547416	1.67717	1.61532	2.96903	0.001	0.00666701
TCONS_00023062	XLOC_013824	1.2605	4.8045	1.93039	2.66278	0.0037	0.0201616
TCONS_00023076	XLOC_013834	10.4975	12.5991	0.263275	0.94974	0.17625	0.355194
TCONS_00023077	XLOC_013835	2.39626	2.87154	0.261039	0.35891	0.60895	0.730801
TCONS_00023078	XLOC_013836	0.744393	0.252458	-1.56002	-2.02424	0.02765	0.100132
TCONS_00023089	XLOC_013843	1.95037	1.11764	-0.803299	-1.59215	0.038	0.126785
TCONS_00023090	XLOC_013844	1.78477	1.00644	-0.826477	-2.42617	0.00135	0.00861851
TCONS_00023091	XLOC_013845	2.73652	0.697029	-1.97305	-2.89764	0.00445	0.0234928
TCONS_00023095	XLOC_013848	0.821334	0.798946	-0.0398713	-0.0154336	0.94555	0.964849
TCONS_00023096	XLOC_013848	1.59991	1.07028	-0.580007	-0.352119	0.64625	0.75961
TCONS_00023103	XLOC_013854	2.08899	2.18158	0.0625714	0.122518	0.8535	0.905923
TCONS_00023104	XLOC_013855	1.26531	0.683071	-0.889381	-1.0252	0.1396	0.307023
TCONS_00023105	XLOC_013856	1.50995	1.59151	0.0758941	0.17039	0.7968	0.867716
TCONS_00023136	XLOC_013876	29.679	19.9372	-0.573977	-2.61206	0.00025	0.00197303
TCONS_00023144	XLOC_013883	1.29134	1.14901	-0.168481	-0.329285	0.63975	0.754358
TCONS_00023150	XLOC_013888	2.25992	2.43389	0.106991	0.322102	0.64965	0.762132
TCONS_00023179	XLOC_013910	2.72663	3.99064	0.549499	1.468	0.042	0.135954
TCONS_00023221	XLOC_013932	11.6576	5.67264	-1.03918	-1.45862	0.0533	0.16069
TCONS_00023271	XLOC_013968	4.34825	1.83241	-1.2467	-3.38132	0.0001	0.000866032
TCONS_00023317	XLOC_013992	4.2009	2.79856	-0.586014	-0.749776	0.27945	0.447312
TCONS_00023348	XLOC_014003	4.70455	4.4434	-0.0823931	-0.326227	0.6455	0.758997
TCONS_00023349	XLOC_014004	6.47453	4.25587	-0.605322	-2.88363	0.0002	0.0016215
TCONS_00023357	XLOC_014011	3.99925	0.861586	-2.21466	-1.68437	0.02395	0.0898298
TCONS_00023358	XLOC_014012	21.8572	15.5897	-0.487515	-1.22971	0.08665	0.22669
TCONS_00023377	XLOC_014022	50.6573	80.1151	0.661306	8.17747	5.00E-05	0.000455791
TCONS_00023431	XLOC_014049	2.71452	1.16745	-1.21734	-1.2867	0.06815	0.191194
TCONS_00023451	XLOC_014063	4.36433	6.99638	0.680847	1.66059	0.0223	0.0852124
TCONS_00023455	XLOC_014066	3.0185	1.58433	-0.929959	-2.29567	0.00375	0.0203926
TCONS_00023456	XLOC_014067	7.09698	4.20758	-0.754213	-3.2494	5.00E-05	0.000455791
TCONS_00023486	XLOC_014085	6.95643	7.29132	0.0678328	0.312051	0.65955	0.769395
TCONS_00023492	XLOC_014088	1.62333	2.28624	0.494021	0.683053	0.3574	0.521457
TCONS_00023550	XLOC_014126	0.841518	0.568582	-0.565625	-0.607163	0.3837	0.541381
TCONS_00023559	XLOC_014133	5.49983	2.95762	-0.89495	-0.936963	0.2147	0.391837
TCONS_00023560	XLOC_014134	1.91772	1.19025	-0.688121	-1.55645	0.0306	0.108036
TCONS_00023561	XLOC_014135	1.97169	1.40286	-0.49106	-1.05069	0.1224	0.284581
TCONS_00023564	XLOC_014137	19.5177	11.2303	-0.797388	-5.93128	5.00E-05	0.000455791
TCONS_00023571	XLOC_014141	15.0183	21.3889	0.51014	1.75321	0.01495	0.0627184
TCONS_00023593	XLOC_014154	4.61746	3.33754	-0.468314	-1.22134	0.08075	0.215351
TCONS_00023596	XLOC_014156	1.63979	1.72437	0.0725613	0.167386	0.80835	0.87572
TCONS_00023601	XLOC_014160	1.84217	2.35801	0.356161	0.488598	0.4732	0.619059
TCONS_00023608	XLOC_014166	0.917076	1.43931	0.650259	0.803985	0.2485	0.419043
TCONS_00023609	XLOC_014167	10.2791	13.8995	0.435316	2.30952	0.00145	0.00915644
TCONS_00023627	XLOC_014183	1.30311	3.31342	1.34636	2.66065	0.001	0.00666701
TCONS_00023676	XLOC_014190	3.12105	4.4087	0.498322	1.49551	0.03695	0.124213
TCONS_00023711	XLOC_014209	1.57626	1.1693	-0.430858	-0.889763	0.19615	0.376822
TCONS_00023748	XLOC_014238	16.6974	11.9312	-0.484889	-3.90623	5.00E-05	0.000455791
TCONS_00023784	XLOC_014257	2.27084	2.1962	-0.0482126	-0.0866275	0.9298	0.956474
TCONS_00023817	XLOC_014283	1.46128	1.26691	-0.20592	-0.424726	0.5484	0.682708
TCONS_00023818	XLOC_014284	5.12952	8.10125	0.65932	1.34061	0.0621	0.178834
TCONS_00023820	XLOC_014286	1.50408	1.43634	-0.0664803	-0.145296	0.83725	0.895438
TCONS_00023904	XLOC_014328	2.85552	2.62551	-0.121153	-0.229012	0.74035	0.827628
TCONS_00023905	XLOC_014329	14.7289	8.33136	-0.822029	-4.21312	5.00E-05	0.000455791
TCONS_00023913	XLOC_014337	11.2435	12.2354	0.121971	0.918141	0.19755	0.378158
TCONS_00023914	XLOC_014338	25.6453	26.0682	0.0235954	0.0668225	0.9031	0.939169
TCONS_00023930	XLOC_014347	9.8659	7.59542	-0.37732	-1.56985	0.0275	0.0997233
TCONS_00023931	XLOC_014347	0.903948	2.48763	1.46046	1.84667	0.02915	0.104181
TCONS_00023993	XLOC_014378	43.3554	46.9571	0.115133	1.06118	0.13685	0.303058
TCONS_00024066	XLOC_014413	16.3233	15.1518	-0.107443	-0.209947	0.75665	0.839633
TCONS_00024177	XLOC_014474	26.8614	19.2564	-0.480194	-2.49743	0.0011	0.00723629
TCONS_00024197	XLOC_014483	38.6291	43.1612	0.160045	0.407695	0.5657	0.696779
TCONS_00024241	XLOC_014510	0.626062	0.404282	-0.630944	-0.640857	0.37235	0.531305
TCONS_00024242	XLOC_014511	3.69071	3.67885	-0.00464444	-0.00819269	0.939	0.961326
TCONS_00024292	XLOC_014535	3.46518	2.14851	-0.689597	-1.55836	0.03305	0.114399
TCONS_00024297	XLOC_014539	5.81546	3.05451	-0.928954	-2.85223	0.0003	0.00232226
TCONS_00024312	XLOC_014546	0.73641	2.63675	1.84018	1.83792	0.0819	0.217679
TCONS_00024316	XLOC_014548	6.93151	10.2874	0.569629	1.65049	0.02635	0.096508
TCONS_00024348	XLOC_014571	3.45286	1.9306	-0.838741	-1.75648	0.01665	0.0682129
TCONS_00024358	XLOC_014578	0.856362	3.68363	2.10483	1.64317	0.07075	0.196101
TCONS_00024394	XLOC_014597	13.7965	11.4483	-0.269166	-1.46072	0.0372	0.124862
TCONS_00024424	XLOC_014613	0.199803	3.84481	4.26626	2.78768	0.2466	0.419043
TCONS_00024433	XLOC_014621	7.49324	6.63283	-0.175965	-0.528426	0.45815	0.606138
TCONS_00024434	XLOC_014622	33.0357	34.3368	0.0557305	0.566313	0.42635	0.578275
TCONS_00024435	XLOC_014623	0.7228	1.72083	1.25144	2.43243	0.00435	0.0230762
TCONS_00024446	XLOC_014633	4.89165	5.57955	0.189826	0.546275	0.4405	0.590659
TCONS_00024463	XLOC_014647	1.09883	6.04967	2.46089	5.63794	5.00E-05	0.000455791
TCONS_00024465	XLOC_014649	0.353896	1.67676	2.24428	2.86114	0.00735	0.0354733
TCONS_00024466	XLOC_014650	0.036411	1.21615	5.06181	3.32795	0.04835	0.149962
TCONS_00024482	XLOC_014659	65.7939	50.7918	-0.373358	-6.08914	5.00E-05	0.000455791
TCONS_00024486	XLOC_014663	3.18135	5.05519	0.66813	2.18727	0.0043	0.0228678
TCONS_00024500	XLOC_014673	11.0795	10.6102	-0.0624319	-0.217851	0.76225	0.843676
TCONS_00024540	XLOC_014686	7.61957	5.05081	-0.593194	-1.6998	0.01705	0.0693123
TCONS_00024571	XLOC_014702	1.17864	5.27226	2.1613	6.26144	5.00E-05	0.000455791
TCONS_00024585	XLOC_014714	3.57076	3.305	-0.111581	-0.258363	0.70735	0.803588
TCONS_00024597	XLOC_014720	1.22727	0.660467	-0.893888	-0.889633	0.1862	0.3658
TCONS_00024602	XLOC_014725	9.48589	18.7779	0.985185	5.63634	5.00E-05	0.000455791
TCONS_00024661	XLOC_014767	52.6358	35.6639	-0.56158	-1.46353	0.04115	0.13399
TCONS_00024667	XLOC_014772	6.20351	1.28316	-2.27339	-1.9053	0.0721	0.198723
TCONS_00024683	XLOC_014778	28.8995	21.8802	-0.40142	-3.59364	5.00E-05	0.000455791
TCONS_00024708	XLOC_014792	6.32038	4.82705	-0.388869	-0.723968	0.3003	0.469309
TCONS_00024709	XLOC_014792	3.49038	2.82587	-0.30469	-0.460657	0.49355	0.637096
TCONS_00024712	XLOC_014795	3.47904	3.326	-0.0649024	-0.110129	0.8549	0.90668
TCONS_00024735	XLOC_014814	4.06787	5.67063	0.479234	1.44276	0.04335	0.139138
TCONS_00024738	XLOC_014817	6.00775	19.0336	1.66365	8.66301	5.00E-05	0.000455791
TCONS_00024739	XLOC_014818	1.13751	1.70635	0.585038	1.13121	0.09825	0.247308
TCONS_00024790	XLOC_014842	4.76125	7.68169	0.690083	1.3056	0.06585	0.186661
TCONS_00024791	XLOC_014843	13.6369	11.9466	-0.190917	-0.822921	0.24795	0.419043
TCONS_00024854	XLOC_014866	2.00135	1.46131	-0.453712	-0.785743	0.28995	0.458291
TCONS_00024938	XLOC_014913	3.31727	3.10336	-0.0961628	-0.341373	0.6254	0.742987
TCONS_00024956	XLOC_014923	1.24255	1.29623	0.0610091	0.160954	0.8151	0.880259
TCONS_00025003	XLOC_014952	2.28979	1.43359	-0.675578	-1.31586	0.0763	0.206994
TCONS_00025005	XLOC_014954	8.33298	10.9743	0.397222	1.04718	0.1431	0.311738
TCONS_00025010	XLOC_014958	5.40927	6.17139	0.190161	0.815718	0.2432	0.419043
TCONS_00025046	XLOC_014979	30.5329	57.6303	0.916463	9.38674	5.00E-05	0.000455791
TCONS_00025049	XLOC_014982	3.65939	3.30516	-0.146884	-0.267895	0.70335	0.800421
TCONS_00025114	XLOC_015014	1.27637	1.37212	0.104363	0.198148	0.7763	0.853763
TCONS_00025135	XLOC_015026	0.0366329	3.77111	6.68571	0.318401	0.2425	0.418683
TCONS_00025136	XLOC_015026	5.67122	3.78606	-0.582961	-1.41916	0.05295	0.159913
TCONS_00025149	XLOC_015033	0.233939	0.619781	1.40563	0.863202	0.25875	0.425703
TCONS_00025167	XLOC_015046	5.20144	4.38907	-0.244996	-0.937213	0.18215	0.361325
TCONS_00025169	XLOC_015048	3.79421	2.3762	-0.675143	-1.85171	0.01255	0.0544768
TCONS_00025213	XLOC_015075	0.255011	2.38372	3.22458	1.96959	0.11295	0.271432
TCONS_00025242	XLOC_015093	4.14467	6.47961	0.644647	1.05547	0.1335	0.297828
TCONS_00025252	XLOC_015100	3.90733	1.84018	-1.08634	-3.55807	5.00E-05	0.000455791
TCONS_00025255	XLOC_015103	0.675893	1.12877	0.739878	1.23033	0.07665	0.207666
TCONS_00025257	XLOC_015105	1.65584	0.695969	-1.25047	-1.38548	0.0873	0.228053
TCONS_00025258	XLOC_015106	1.8491	1.39001	-0.41172	-0.929117	0.1848	0.364176
TCONS_00025295	XLOC_015123	4.87462	3.94712	-0.304489	-1.13431	0.11275	0.2711
TCONS_00025299	XLOC_015125	1.43174	0.965002	-0.569167	-0.69756	0.31665	0.486041
TCONS_00025300	XLOC_015126	3.46598	3.73481	0.107772	0.249974	0.7151	0.809287
TCONS_00025330	XLOC_015147	0.531371	0.953341	0.843273	1.04203	0.1701	0.348361
TCONS_00025331	XLOC_015148	1.20633	1.14389	-0.0766726	-0.124526	0.83845	0.896272
TCONS_00025332	XLOC_015149	1.34344	1.0627	-0.3382	-0.624678	0.3807	0.538812
TCONS_00025371	XLOC_015175	1.40728	2.62607	0.900003	1.24241	0.07885	0.211935
TCONS_00025389	XLOC_015187	4.2532	7.16068	0.751549	1.06421	0.16145	0.337137
TCONS_00025517	XLOC_015260	3.66375	3.43945	-0.0911429	-0.308221	0.67125	0.777635
TCONS_00025593	XLOC_015304	46.4474	37.275	-0.31739	-3.50754	5.00E-05	0.000455791
TCONS_00025603	XLOC_015311	4.0198	5.02206	0.321155	1.10422	0.12405	0.286027
TCONS_00025604	XLOC_015312	2.5876	2.26702	-0.190819	-0.84226	0.2311	0.408053
TCONS_00025608	XLOC_015316	2.82606	2.74718	-0.0408413	-0.0870741	0.8827	0.925778
TCONS_00025609	XLOC_015317	2.12455	1.94129	-0.130143	-0.245869	0.73335	0.822733
TCONS_00025611	XLOC_015319	3.76222	3.40384	-0.144421	-0.334703	0.62655	0.74379
TCONS_00025612	XLOC_015320	3.52235	2.80965	-0.326145	-0.532724	0.4502	0.599098
TCONS_00025613	XLOC_015321	0.649752	0.95132	0.550041	0.992614	0.14685	0.317281
TCONS_00025614	XLOC_015322	0.856458	1.03307	0.270487	0.467038	0.4943	0.637698
TCONS_00025640	XLOC_015342	2.84604	2.46252	-0.208821	-0.366283	0.59285	0.71788
TCONS_00025644	XLOC_015346	8.4576	8.05519	-0.0703303	-0.255434	0.71485	0.809136
TCONS_00025645	XLOC_015347	2.08691	5.43511	1.38094	5.3675	5.00E-05	0.000455791
TCONS_00025713	XLOC_015381	18.6559	11.0219	-0.759254	-3.4545	5.00E-05	0.000455791
TCONS_00025717	XLOC_015384	4.1467	3.57243	-0.215058	-0.439741	0.52725	0.664754
TCONS_00025729	XLOC_015395	0.767214	0.165217	-2.21527	-2.5031	0.0091	0.042156
TCONS_00025733	XLOC_015399	3.0328	2.69088	-0.172572	-0.40353	0.5705	0.700627
TCONS_00025761	XLOC_015414	1.1208	0.527643	-1.08689	-1.07539	0.13985	0.307386
TCONS_00025816	XLOC_015454	3.89465	0.758784	-2.35973	-1.81064	0.0166	0.0680549
TCONS_00025835	XLOC_015467	0	2.75807	inf	#NAME?	5.00E-05	0.000455791
TCONS_00025858	XLOC_015485	2.53943	2.34321	-0.116018	-0.348891	0.6236	0.741643
TCONS_00025890	XLOC_015501	2.74863	4.22969	0.621838	0.802345	0.27165	0.439111
TCONS_00025891	XLOC_015502	3.09856	3.93186	0.343616	1.19061	0.0924	0.237329
TCONS_00025976	XLOC_015548	9.31628	8.96491	-0.0554643	-0.224516	0.7483	0.833592
TCONS_00025989	XLOC_015560	1.79518	1.31451	-0.449606	-0.734453	0.29955	0.468559
TCONS_00026001	XLOC_015567	0.717119	1.08132	0.592511	1.06948	0.11095	0.269152
TCONS_00026004	XLOC_015569	0.826942	0.0848692	-3.28447	-1.62058	0.02065	0.0803092
TCONS_00026021	XLOC_015583	4.47848	2.55312	-0.810745	-1.67078	0.0267	0.0974895
TCONS_00026037	XLOC_015585	1.42675	0.881643	-0.694461	-1.48959	0.03605	0.122011
TCONS_00026039	XLOC_015587	3.25062	2.27723	-0.513438	-1.23924	0.07245	0.199424
TCONS_00026079	XLOC_015614	1.33078	1.59931	0.265175	0.468678	0.4883	0.632498
TCONS_00026130	XLOC_015637	2.23862	1.47779	-0.599174	-1.0055	0.17565	0.354552
TCONS_00026135	XLOC_015641	25.8477	23.6563	-0.127809	-1.27238	0.0729	0.200358
TCONS_00026158	XLOC_015654	2.70816	1.75012	-0.629862	-1.11673	0.1315	0.294725
TCONS_00026188	XLOC_015670	0.649206	0.965086	0.571981	0.938513	0.16025	0.335498
TCONS_00026204	XLOC_015685	3.76618	4.28278	0.185446	0.61536	0.38405	0.54171
TCONS_00026232	XLOC_015701	2.97509	2.03536	-0.547647	-2.10364	0.00345	0.0190022
TCONS_00026233	XLOC_015702	4.12502	2.61692	-0.656534	-2.63403	0.001	0.00666701
TCONS_00026244	XLOC_015708	5.62593	6.84026	0.281959	0.781953	0.2681	0.435394
TCONS_00026258	XLOC_015717	0.687689	0.9532	0.471023	0.595949	0.402	0.557603
TCONS_00026264	XLOC_015722	4.80109	5.29189	0.140421	0.549523	0.441	0.591177
TCONS_00026265	XLOC_015723	1.49574	2.74006	0.873348	0.973639	0.22255	0.399227
TCONS_00026272	XLOC_015730	7.66798	8.36706	0.125875	0.426832	0.55995	0.692341
TCONS_00026289	XLOC_015746	4.77281	17.0186	1.8342	9.83494	5.00E-05	0.000455791
TCONS_00026291	XLOC_015748	4.78573	3.35274	-0.513401	-1.41297	0.0514	0.156682
TCONS_00026319	XLOC_015762	4.04131	4.96597	0.297252	0.718206	0.2996	0.468602
TCONS_00026347	XLOC_015774	4.26347	6.02687	0.49938	1.62805	0.02375	0.0893334
TCONS_00026370	XLOC_015789	39.7076	43.2802	0.12429	1.49882	0.03525	0.119948
TCONS_00026376	XLOC_015793	4.43088	3.19617	-0.471249	-1.41088	0.0516	0.157073
TCONS_00026385	XLOC_015798	0.398745	0.789097	0.984735	1.23188	0.1188	0.280046
TCONS_00026386	XLOC_015799	12.4586	17.8672	0.520174	2.11179	0.00405	0.0217623
TCONS_00026388	XLOC_015801	8.75197	6.01392	-0.541303	-3.2746	5.00E-05	0.000455791
TCONS_00026396	XLOC_015806	8.58754	9.06136	0.0774835	0.40123	0.564	0.695395
TCONS_00026402	XLOC_015810	14.0986	12.251	-0.202658	-1.52103	0.0318	0.111094
TCONS_00026460	XLOC_015853	7.10667	6.53796	-0.120332	-0.133582	0.844	0.899985
TCONS_00026473	XLOC_015866	14.0173	11.1282	-0.332987	-0.917576	0.1877	0.367523
TCONS_00026478	XLOC_015870	1.3886	2.97846	1.10094	0.967058	0.1677	0.345487
TCONS_00026485	XLOC_015874	4.91379	5.928	0.270709	0.608993	0.3884	0.545478
TCONS_00026497	XLOC_015883	17.7194	14.0775	-0.331934	-2.34153	0.00185	0.011275
TCONS_00026524	XLOC_015900	2.51701	2.38695	-0.0765431	-0.20767	0.7628	0.844127
TCONS_00026571	XLOC_015918	26.4735	18.3744	-0.526855	-3.61012	5.00E-05	0.000455791
TCONS_00026578	XLOC_015922	3.70916	2.71952	-0.447739	-1.04221	0.14845	0.319502
TCONS_00026585	XLOC_015925	0.406224	2.18789	2.42919	2.10001	0.13765	0.304109
TCONS_00026589	XLOC_015928	0.161215	3.01551	4.22535	3.85747	0.03945	0.13013
TCONS_00026598	XLOC_015934	1.51767	0.951587	-0.673454	-1.09423	0.12275	0.284901
TCONS_00026599	XLOC_015935	0.563908	1.05119	0.898487	1.33866	0.07315	0.200859
TCONS_00026600	XLOC_015935	1.27389	0.403943	-1.65701	-1.41019	0.09895	0.248596
TCONS_00026637	XLOC_015955	6.36411	5.08404	-0.323982	-1.52058	0.03335	0.115121
TCONS_00026639	XLOC_015957	0.148279	1.67651	3.49907	3.76411	0.0177	0.0712859
TCONS_00026642	XLOC_015960	1.32554	2.17746	0.716063	1.03991	0.13035	0.292937
TCONS_00026728	XLOC_015993	1.6379	4.52762	1.46691	1.35641	0.07395	0.202321
TCONS_00026743	XLOC_016003	0.224053	4.30436	4.26389	2.93041	0.2466	0.419043
TCONS_00026745	XLOC_016005	3.35516	1.9971	-0.748476	-1.34167	0.0745	0.203398
TCONS_00026797	XLOC_016037	29.0891	26.7923	-0.11866	-1.25461	0.07375	0.202
TCONS_00026798	XLOC_016038	3.399	4.5318	0.414976	0.949392	0.17785	0.356759
TCONS_00026803	XLOC_016042	2.47358	1.56761	-0.658031	-1.38999	0.0535	0.161077
TCONS_00026837	XLOC_016056	4.24694	5.26922	0.311167	0.897776	0.20705	0.384841
TCONS_00026871	XLOC_016082	4.053	2.55339	-0.666574	-1.42017	0.0422	0.136442
TCONS_00026904	XLOC_016104	4.30277	3.59765	-0.258209	-0.581565	0.42065	0.57348
TCONS_00026911	XLOC_016109	2.58771	1.81447	-0.512126	-1.02329	0.15285	0.325277
TCONS_00026973	XLOC_016125	2.32389	1.69772	-0.452948	-1.25752	0.07575	0.205885
TCONS_00026978	XLOC_016129	16.407	11.1566	-0.556415	-1.27181	0.0759	0.206144
TCONS_00026979	XLOC_016130	0.86989	1.45071	0.737853	1.49934	0.04525	0.143542
TCONS_00026983	XLOC_016133	0.959197	1.981	1.04633	1.3297	0.095	0.241672
TCONS_00026984	XLOC_016134	1.66988	1.86349	0.15826	0.285268	0.67355	0.779203
TCONS_00027003	XLOC_016149	0.775252	1.9996	1.36698	1.64101	0.05845	0.171384
TCONS_00027006	XLOC_016152	1.14656	3.29043	1.52097	1.43832	0.1343	0.299131
TCONS_00027046	XLOC_016180	4.39253	3.31231	-0.407213	-0.694553	0.3375	0.506475
TCONS_00027137	XLOC_016219	0.64066	0.0428122	-3.90347	-1.64121	0.2487	0.419043
TCONS_00027147	XLOC_016229	0.730551	0.5086	-0.522454	-0.588585	0.4088	0.563138
TCONS_00027175	XLOC_016240	3.8043	4.84393	0.348545	0.923032	0.19435	0.374827
TCONS_00027177	XLOC_016242	0	1.97927	inf	#NAME?	5.00E-05	0.000455791
TCONS_00027204	XLOC_016258	8.40154	12.4417	0.566454	1.67602	0.0206	0.0801747
TCONS_00027220	XLOC_016267	1.91834	1.64467	-0.222068	-0.500515	0.4814	0.626526
TCONS_00027248	XLOC_016275	47.5693	41.2363	-0.206114	-2.68486	0.00035	0.00266102
TCONS_00027251	XLOC_016277	3.20789	3.59209	0.163201	0.403487	0.5663	0.697188
TCONS_00027334	XLOC_016310	4.66379	4.5527	-0.0347812	-0.120842	0.85775	0.908533
TCONS_00027335	XLOC_016311	4.45808	3.48992	-0.353226	-1.97957	0.0052	0.0267346
TCONS_00027403	XLOC_016365	1.24719	0.609758	-1.03238	-1.20916	0.0864	0.226228
TCONS_00027410	XLOC_016369	2.627	4.18297	0.671114	2.50934	0.0006	0.00427717
TCONS_00027416	XLOC_016374	0.207984	0.896999	2.10863	1.64347	0.06995	0.19457
TCONS_00027417	XLOC_016375	18.925	21.1189	0.158245	1.04292	0.1437	0.312635
TCONS_00027452	XLOC_016400	1.03772	0.195486	-2.40829	-2.21147	0.02245	0.0856557
TCONS_00027460	XLOC_016407	0.669127	1.31761	0.977568	1.78333	0.01355	0.0579915
TCONS_00027514	XLOC_016432	18.2692	91.637	2.32652	25.2591	5.00E-05	0.000455791
TCONS_00027529	XLOC_016443	0.65942	0.904734	0.456295	1.08646	0.1116	0.270162
TCONS_00027531	XLOC_016445	7.93872	10.3046	0.376316	1.60693	0.0276	0.100012
TCONS_00027564	XLOC_016465	5.54403	4.72305	-0.231218	-0.589065	0.40025	0.55613
TCONS_00027565	XLOC_016466	61.9122	43.5509	-0.507521	-3.04524	5.00E-05	0.000455791
TCONS_00027588	XLOC_016479	15.6331	21.0477	0.429063	1.50079	0.0335	0.115519
TCONS_00027654	XLOC_016527	0	1.76548	inf	#NAME?	5.00E-05	0.000455791
TCONS_00027655	XLOC_016528	2.30163	105.96	5.52472	17.8575	5.00E-05	0.000455791
TCONS_00027677	XLOC_016545	0.777924	6.65178	3.09604	3.83571	0.1142	0.273362
TCONS_00027705	XLOC_016563	0.317074	3.15868	3.31643	3.98871	0.00445	0.0234928
TCONS_00027707	XLOC_016565	43.919	39.6666	-0.146923	-0.827475	0.2389	0.415851
TCONS_00027719	XLOC_016575	1.09808	0.428201	-1.35863	-1.45585	0.0475	0.148835
TCONS_00027762	XLOC_016593	1.75417	1.18721	-0.563211	-1.00019	0.1535	0.326168
TCONS_00027785	XLOC_016607	0.741946	1.07131	0.529995	0.305599	0.5574	0.69042
TCONS_00027786	XLOC_016607	9.19687	7.61879	-0.271581	-1.45108	0.03825	0.127394
TCONS_00027789	XLOC_016610	9.75474	12.0931	0.310005	0.69367	0.33165	0.501159
TCONS_00027799	XLOC_016617	1.18574	0.387542	-1.61336	-1.98814	0.01815	0.0727355
TCONS_00027832	XLOC_016636	3.83271	1.97524	-0.956336	-1.77516	0.0165	0.0677351
TCONS_00027841	XLOC_016642	1.81319	0.0113288	-7.32239	-1.039	0.34005	0.508632
TCONS_00027842	XLOC_016642	13.4554	11.3862	-0.24091	-0.433219	0.4711	0.617156
TCONS_00027843	XLOC_016642	0.00540236	3.55489	9.362	0.635228	0.34535	0.51278
TCONS_00027844	XLOC_016643	2.06391	2.22426	0.107941	0.216678	0.7598	0.841826
TCONS_00027845	XLOC_016644	2.28867	1.00149	-1.19236	-2.49335	0.00195	0.0117843
TCONS_00027868	XLOC_016655	2.45555	5.20439	1.08369	2.23381	0.00445	0.0234928
TCONS_00027926	XLOC_016691	2.70898	3.75293	0.47027	1.28312	0.0724	0.199346
TCONS_00027929	XLOC_016694	1.47585	0.466189	-1.66256	-1.32872	0.11875	0.279967
TCONS_00027932	XLOC_016697	2.86936	2.09758	-0.452	-0.784595	0.2868	0.454928
TCONS_00027933	XLOC_016698	3.02761	2.73154	-0.148467	-0.449697	0.52675	0.664345
TCONS_00027970	XLOC_016725	3.09276	4.54869	0.556556	1.46195	0.03875	0.128458
TCONS_00027979	XLOC_016733	2.75	11.8402	2.1062	2.66412	0.0111	0.0494019
TCONS_00027980	XLOC_016734	3.69217	2.61733	-0.496375	-1.2234	0.0909	0.234526
TCONS_00027981	XLOC_016735	10.7278	9.11366	-0.235252	-1.28469	0.07055	0.195709
TCONS_00027982	XLOC_016736	2.19041	2.52275	0.203794	0.469991	0.5111	0.651601
TCONS_00027983	XLOC_016736	3.43674	1.02461	-1.74596	-2.92158	0.0012	0.00779064
TCONS_00027999	XLOC_016749	1.53305	1.48402	-0.0468965	-0.169609	0.80965	0.876501
TCONS_00028004	XLOC_016754	2.12786	1.75979	-0.273999	-0.57122	0.4099	0.564018
TCONS_00028006	XLOC_016756	2.14392	3.59206	0.74456	2.15122	0.0051	0.0263295
TCONS_00028056	XLOC_016783	8.99913	8.57317	-0.0699566	-0.402321	0.57535	0.704659
TCONS_00028154	XLOC_016837	15.272	42.4189	1.47382	8.74964	5.00E-05	0.000455791
TCONS_00028174	XLOC_016842	20.9955	17.6663	-0.249081	-1.97762	0.0048	0.0250497
TCONS_00028199	XLOC_016859	1.7162	1.91485	0.158011	0.405597	0.56355	0.695057
TCONS_00028253	XLOC_016902	0	10.7286	inf	#NAME?	5.00E-05	0.000455791
TCONS_00028289	XLOC_016922	1.74074	2.05454	0.239113	0.291766	0.6711	0.777559
TCONS_00028292	XLOC_016924	1.30683	1.53837	0.235333	0.378917	0.56185	0.693721
TCONS_00028293	XLOC_016925	3.62916	2.67748	-0.43876	-0.515696	0.44165	0.591629
TCONS_00028302	XLOC_016931	3.91712	2.9299	-0.418942	-1.69615	0.01995	0.0782268
TCONS_00028309	XLOC_016938	7.46327	4.37046	-0.772022	-2.95386	0.00015	0.00125338
TCONS_00028311	XLOC_016940	0.644314	0.478715	-0.428598	-0.849987	0.2134	0.390759
TCONS_00028327	XLOC_016954	2.53224	2.55057	0.0104042	0.0128481	0.93315	0.958687
TCONS_00028343	XLOC_016960	8.77385	7.54942	-0.216845	-1.21038	0.08955	0.232043
TCONS_00028345	XLOC_016962	16.4165	19.818	0.271667	1.83467	0.011	0.049046
TCONS_00028354	XLOC_016969	10.0169	6.474	-0.6297	-3.26945	5.00E-05	0.000455791
TCONS_00028355	XLOC_016970	2.82037	2.05941	-0.453656	-1.07978	0.1288	0.290844
TCONS_00028358	XLOC_016972	0.482144	0.923334	0.937387	0.937627	0.17285	0.351441
TCONS_00028388	XLOC_016989	7.79372	1.1583	-2.7503	-2.13865	0.01345	0.0576614
TCONS_00028389	XLOC_016990	0	4.13423	inf	#NAME?	5.00E-05	0.000455791
TCONS_00028401	XLOC_017000	0.691664	0.504416	-0.455455	-0.820816	0.25425	0.420964
TCONS_00028402	XLOC_017001	1.15129	0.355042	-1.69719	-1.58075	0.0348	0.11883
TCONS_00028428	XLOC_017019	1.31884	0.992555	-0.410052	-0.533371	0.436	0.586752
TCONS_00028480	XLOC_017054	2.44484	1.80167	-0.440405	-0.547737	0.43885	0.589158
TCONS_00028548	XLOC_017078	0.248003	0.668853	1.43133	1.55176	0.07915	0.212467
TCONS_00028562	XLOC_017085	6.82537	2.47126	-1.46566	-3.96491	5.00E-05	0.000455791
TCONS_00028622	XLOC_017116	5.73111	3.81068	-0.588764	-1.67808	0.0199	0.0780639
TCONS_00028633	XLOC_017123	21.8951	19.5819	-0.161092	-0.404307	0.5607	0.692908
TCONS_00028653	XLOC_017129	2.36556	2.08481	-0.182269	-0.343874	0.63915	0.753928
TCONS_00028713	XLOC_017166	1.6592	1.93063	0.218585	0.620494	0.3892	0.546251
TCONS_00028750	XLOC_017183	1.58062	0.98116	-0.687933	-0.979581	0.189	0.36894
TCONS_00028751	XLOC_017184	9.16298	6.09823	-0.587426	-3.11941	0.0001	0.000866032
TCONS_00028785	XLOC_017202	41.1703	37.8163	-0.122597	-0.735178	0.29835	0.467297
TCONS_00028836	XLOC_017223	1.50065	1.87496	0.321272	0.555821	0.4091	0.563412
TCONS_00028874	XLOC_017245	3.35028	4.16271	0.313241	0.981374	0.1713	0.349691
TCONS_00028887	XLOC_017252	3.23285	1.46079	-1.14606	-1.58373	0.05355	0.161187
TCONS_00028972	XLOC_017299	1.25801	1.54822	0.299465	0.685053	0.33545	0.504628
TCONS_00029004	XLOC_017323	0.295637	2.68775	3.1845	3.24568	0.03945	0.13013
TCONS_00029047	XLOC_017352	3.41582	3.57164	0.0643547	0.366029	0.608	0.730009
TCONS_00029049	XLOC_017354	3.04133	4.10387	0.432283	1.43354	0.04835	0.149962
TCONS_00029069	XLOC_017365	0.354904	1.50891	2.088	1.757	0.14055	0.308428
TCONS_00029079	XLOC_017371	6.00436	2.63043	-1.19071	-1.64485	0.04835	0.149962
TCONS_00029084	XLOC_017375	1.62112	1.41046	-0.200822	-0.365209	0.61525	0.735487
TCONS_00029110	XLOC_017395	3.38268	3.39257	0.00421253	0.0129425	0.9689	0.977347
TCONS_00029175	XLOC_017431	0.169325	1.61637	3.25489	3.45024	0.0194	0.0765791
TCONS_00029176	XLOC_017432	4.57467	5.96427	0.382679	1.33661	0.0639	0.182696
TCONS_00029196	XLOC_017449	10.7758	5.09291	-1.08123	-6.24731	5.00E-05	0.000455791
TCONS_00029199	XLOC_017452	3.73137	4.27774	0.197144	0.251526	0.7365	0.824865
TCONS_00029242	XLOC_017475	0.293166	1.23344	2.0729	2.60077	0.01165	0.051328
TCONS_00029252	XLOC_017481	1.92628	1.24429	-0.630492	-1.73991	0.01815	0.0727355
TCONS_00029255	XLOC_017484	0.953091	1.08282	0.184108	0.472815	0.49755	0.640272
TCONS_00029270	XLOC_017494	4.79645	2.38167	-1.01	-1.29711	0.06795	0.190839
TCONS_00029271	XLOC_017495	0.339158	1.4	2.0454	2.07092	0.0575	0.169387
TCONS_00029275	XLOC_017499	7.94206	5.98031	-0.409293	-2.06966	0.0035	0.0192279
TCONS_00029276	XLOC_017499	0.101506	0.64638	2.67081	0.809703	0.23025	0.407123
TCONS_00029335	XLOC_017542	11.4413	13.3214	0.219493	1.54428	0.02975	0.105839
TCONS_00029359	XLOC_017558	7.73244	5.25709	-0.556658	-2.01352	0.0053	0.0271514
TCONS_00029363	XLOC_017561	1.44381	0.704273	-1.03568	-2.9303	0.0004	0.00299033
TCONS_00029433	XLOC_017610	5.37954	3.90767	-0.461173	-1.25144	0.079	0.212215
TCONS_00029442	XLOC_017616	3.63686	1.65042	-1.13986	-2.44459	0.00345	0.0190022
TCONS_00029448	XLOC_017622	1.41497	3.19247	1.1739	1.39399	0.0612	0.177064
TCONS_00029482	XLOC_017641	3.13172	10.1188	1.69202	1.59674	0.05505	0.164328
TCONS_00029503	XLOC_017655	2.17257	1.49442	-0.539817	-0.983946	0.17635	0.355301
TCONS_00029520	XLOC_017671	1.5429	0.277439	-2.4754	-1.90094	0.0195	0.0768717
TCONS_00029537	XLOC_017684	2.77332	2.32788	-0.252599	-0.30865	0.6554	0.766305
TCONS_00029549	XLOC_017694	1.46355	2.26763	0.63171	1.33186	0.072	0.198612
TCONS_00029558	XLOC_017700	5.17188	2.60258	-0.990744	-1.37711	0.06745	0.189941
TCONS_00029613	XLOC_017735	1.55349	1.73728	0.161317	0.494185	0.48945	0.633494
TCONS_00029632	XLOC_017746	12.5562	11.1594	-0.170141	-0.546544	0.43505	0.585919
TCONS_00029633	XLOC_017747	50.9186	61.83	0.280116	2.99841	5.00E-05	0.000455791
TCONS_00029655	XLOC_017759	5.14886	4.80177	-0.100687	-0.404799	0.57345	0.703087
TCONS_00029656	XLOC_017760	2.84341	2.17086	-0.389354	-1.12908	0.11255	0.270924
TCONS_00029679	XLOC_017778	9.97564	7.69186	-0.375077	-0.391509	0.57485	0.704295
TCONS_00029681	XLOC_017780	8.60573	7.54893	-0.189025	-0.950553	0.1736	0.352303
TCONS_00029712	XLOC_017802	17.9768	13.6352	-0.398807	-4.2709	5.00E-05	0.000455791
TCONS_00029812	XLOC_017853	2.20555	1.56255	-0.497234	-0.940587	0.1981	0.378845
TCONS_00029814	XLOC_017855	16.2095	16.7769	0.0496337	0.41707	0.5572	0.690254
TCONS_00029815	XLOC_017856	5.36059	3.67458	-0.544812	-0.720688	0.30125	0.470246
TCONS_00029847	XLOC_017865	4.93864	3.72404	-0.407244	-0.89283	0.20935	0.386937
TCONS_00029848	XLOC_017865	4.94171	5.92899	0.262778	0.500993	0.47825	0.623773
TCONS_00029849	XLOC_017866	0.0255408	0.943779	5.20758	1.9449	0.2421	0.418357
TCONS_00029873	XLOC_017885	8.70018	12.0389	0.468591	1.82986	0.011	0.049046
TCONS_00029945	XLOC_017919	29.2256	32.3277	0.145537	1.59796	0.0245	0.0914064
TCONS_00029946	XLOC_017920	1.22829	1.00393	-0.290997	-0.497467	0.47085	0.617004
TCONS_00029947	XLOC_017921	1.64523	2.08573	0.342265	0.707915	0.31325	0.482871
TCONS_00029953	XLOC_017926	10.3824	20.3839	0.973289	3.90838	5.00E-05	0.000455791
TCONS_00029957	XLOC_017930	2.49382	1.84171	-0.437314	-0.486213	0.5265	0.664171
TCONS_00029966	XLOC_017938	2.52495	2.8917	0.195663	0.323897	0.63905	0.753874
TCONS_00029969	XLOC_017940	13.7347	16.9786	0.305884	0.797907	0.2624	0.429339
TCONS_00029974	XLOC_017944	12.9514	7.51517	-0.785229	-1.06816	0.12915	0.291374
TCONS_00029998	XLOC_017955	51.8302	50.063	-0.0500486	-0.468643	0.50325	0.644964
TCONS_00030039	XLOC_017974	137.221	108.501	-0.338795	-3.01304	5.00E-05	0.000455791
TCONS_00030048	XLOC_017982	1.59006	3.33384	1.0681	1.61232	0.02875	0.103163
TCONS_00030049	XLOC_017983	2.07154	2.58033	0.316849	0.47707	0.48085	0.626133
TCONS_00030054	XLOC_017986	1.72593	0.915262	-0.915115	-1.11174	0.14125	0.309279
TCONS_00030215	XLOC_018087	6.68015	10.7885	0.691544	3.02246	0.0002	0.0016215
TCONS_00030216	XLOC_018088	4.34137	8.56011	0.97948	3.31804	5.00E-05	0.000455791
TCONS_00030222	XLOC_018092	3.469	2.97761	-0.220364	-0.467099	0.49285	0.636498
TCONS_00030224	XLOC_018094	1.62465	1.54056	-0.0766726	-0.124526	0.83845	0.896272
TCONS_00030256	XLOC_018112	2.07987	0.224609	-3.21101	-1.58405	0.02065	0.0803092
TCONS_00030301	XLOC_018133	1.2624	0.68146	-0.889469	-1.22331	0.087	0.227434
TCONS_00030319	XLOC_018146	2.50812	1.96417	-0.352689	-0.91001	0.2088	0.386393
TCONS_00030325	XLOC_018151	3.81998	1.74844	-1.1275	-1.91559	0.0119	0.0522138
TCONS_00030385	XLOC_018200	0	10.6697	inf	#NAME?	5.00E-05	0.000455791
TCONS_00030386	XLOC_018201	7.9205	8.55892	0.111837	0.189526	0.7907	0.863504
TCONS_00030445	XLOC_018230	6.61008	3.35661	-0.977665	-4.55453	5.00E-05	0.000455791
TCONS_00030448	XLOC_018233	1.91732	0.128878	-3.89501	-1.94187	0.01975	0.0776292
TCONS_00030449	XLOC_018234	6.63833	4.05189	-0.712227	-1.80815	0.01315	0.0565998
TCONS_00030456	XLOC_018238	4.28353	3.74323	-0.194518	-0.611616	0.4037	0.558964
TCONS_00030492	XLOC_018259	3.3069	2.99867	-0.141158	-0.229429	0.7443	0.830549
TCONS_00030499	XLOC_018264	2.33508	1.48003	-0.657844	-1.81457	0.0158	0.0654167
TCONS_00030536	XLOC_018291	1.35832	0.409547	-1.72972	-2.55861	0.0053	0.0271514
TCONS_00030538	XLOC_018293	9.53867	5.80111	-0.71746	-3.39345	5.00E-05	0.000455791
TCONS_00030550	XLOC_018303	5.96051	3.87992	-0.619409	-1.20926	0.0885	0.23019
TCONS_00030573	XLOC_018318	5.98093	3.71554	-0.686797	-4.56596	5.00E-05	0.000455791
TCONS_00030633	XLOC_018351	1.23349	1.0629	-0.214743	-0.376688	0.5773	0.706205
TCONS_00030661	XLOC_018365	10.8198	10.3782	-0.0601207	-0.232116	0.7393	0.826766
TCONS_00030669	XLOC_018372	2.0524	2.87405	0.485777	0.782797	0.25445	0.421152
TCONS_00030702	XLOC_018394	4.33764	4.67298	0.107432	0.398739	0.5757	0.704911
TCONS_00030711	XLOC_018402	0.329405	2.93306	3.15447	2.88114	0.1142	0.273362
TCONS_00030735	XLOC_018418	0.931185	1.03017	0.145747	0.306955	0.65705	0.767458
TCONS_00030736	XLOC_018419	4.60402	3.7106	-0.311243	-0.986188	0.16765	0.34541
TCONS_00030737	XLOC_018420	1.51714	0.911597	-0.734886	-1.39688	0.05325	0.160597
TCONS_00030768	XLOC_018441	3.83632	2.16755	-0.823657	-0.935482	0.1544	0.32747
TCONS_00030784	XLOC_018444	3.68357	2.12217	-0.795564	-0.78254	0.2225	0.399198
TCONS_00030795	XLOC_018451	3.1693	3.25516	0.0385616	0.105045	0.88975	0.930193
TCONS_00030801	XLOC_018457	9.09504	8.32742	-0.12721	-0.5295	0.4566	0.604789
TCONS_00030836	XLOC_018486	8.85354	11.5284	0.380864	2.03192	0.00485	0.0252583
TCONS_00030843	XLOC_018491	1.92287	3.26662	0.76454	2.04079	0.00755	0.0362347
TCONS_00030858	XLOC_018503	24.4898	20.6674	-0.244823	-1.3933	0.0486	0.150468
TCONS_00030860	XLOC_018505	1.98201	1.5513	-0.353482	-0.268958	0.67005	0.77684
TCONS_00030861	XLOC_018505	3.11034	3.04405	-0.0310788	-0.0324086	0.95855	0.971844
TCONS_00030864	XLOC_018507	1.396	1.92633	0.464556	0.944662	0.169	0.34716
TCONS_00030868	XLOC_018511	10.2217	13.2738	0.376956	2.27046	0.00125	0.0080699
TCONS_00030873	XLOC_018515	2.48882	2.75275	0.14541	0.306282	0.67385	0.779355
TCONS_00030875	XLOC_018517	25.9151	21.4976	-0.269618	-0.591028	0.39	0.546931
TCONS_00030894	XLOC_018528	1.14126	0.841691	-0.439261	-0.487617	0.52605	0.663824
TCONS_00030905	XLOC_018536	15.4298	16.4316	0.0907561	0.705281	0.3134	0.48295
TCONS_00030918	XLOC_018545	1.5403	3.50081	1.18448	1.25109	0.08875	0.230682
TCONS_00030931	XLOC_018556	0.604002	1.0853	0.84547	1.16724	0.1029	0.255388
TCONS_00030936	XLOC_018561	4.28727	3.91828	-0.129838	-0.381824	0.593	0.717926
TCONS_00030942	XLOC_018566	7.07825	5.70098	-0.312182	-1.09851	0.1211	0.28299
TCONS_00030983	XLOC_018594	13.3492	11.1771	-0.256205	-1.75268	0.0142	0.0601636
TCONS_00030984	XLOC_018595	3.52789	3.01714	-0.225625	-0.830724	0.2417	0.418357
TCONS_00031074	XLOC_018648	4.14322	5.35453	0.370008	1.12667	0.1166	0.277129
TCONS_00031076	XLOC_018650	0.613119	2.7465	2.16335	3.88222	5.00E-05	0.000455791
TCONS_00031100	XLOC_018668	0.58834	1.35098	1.19928	1.7064	0.02705	0.098508
TCONS_00031101	XLOC_018669	1.27129	1.54949	0.285501	0.356466	0.61195	0.733038
TCONS_00031102	XLOC_018670	0.532652	1.23402	1.2121	1.08445	0.1761	0.355038
TCONS_00031147	XLOC_018705	18.4895	21.5658	0.222033	1.88032	0.009	0.0417929
TCONS_00031184	XLOC_018729	16.5534	17.5204	0.0819108	0.632495	0.3703	0.529696
TCONS_00031360	XLOC_018785	5.08891	3.82944	-0.410224	-1.32416	0.0653	0.185538
TCONS_00031377	XLOC_018796	0.510274	1.29592	1.34463	1.87553	0.0273	0.0991666
TCONS_00031378	XLOC_018797	0.713673	1.1826	0.72862	0.902263	0.18735	0.367088
TCONS_00031424	XLOC_018826	7.92574	6.62294	-0.259075	-0.992253	0.16635	0.343617
TCONS_00031463	XLOC_018842	4.10464	1.90276	-1.10916	-2.48879	0.0012	0.00779064
TCONS_00031464	XLOC_018843	0.750702	16.3105	4.44141	5.4259	0.2421	0.418357
TCONS_00031468	XLOC_018847	0.333337	0.988096	1.56767	1.72291	0.0687	0.192199
TCONS_00031509	XLOC_018881	4.71337	3.28651	-0.520204	-1.12351	0.10505	0.259001
TCONS_00031564	XLOC_018910	75.7821	65.6577	-0.206893	-2.99153	5.00E-05	0.000455791
TCONS_00031593	XLOC_018933	1.08478	9.95785	3.19843	9.06785	5.00E-05	0.000455791
TCONS_00031607	XLOC_018947	2.97328	1.20903	-1.2982	-2.12258	0.01325	0.0569654
TCONS_00031616	XLOC_018951	25.5634	24.9018	-0.037825	-0.197483	0.78055	0.856828
TCONS_00031630	XLOC_018960	9.37428	6.89166	-0.443856	-1.06319	0.13115	0.294171
TCONS_00031631	XLOC_018960	4.41892	3.46257	-0.351851	-2.29175	0.00125	0.0080699
TCONS_00031632	XLOC_018961	16.5389	14.2771	-0.212159	-0.90003	0.19635	0.37705
TCONS_00031636	XLOC_018964	1.02083	0.523841	-0.962545	-1.11109	0.1043	0.257786
TCONS_00031640	XLOC_018968	6.34027	11.8576	0.9032	2.84914	0.0002	0.0016215
TCONS_00031641	XLOC_018969	0.936743	1.0099	0.108482	0.163597	0.81105	0.877446
TCONS_00031648	XLOC_018973	0.629657	1.01822	0.693415	1.40709	0.0514	0.156682
TCONS_00031695	XLOC_019006	3.63479	1.94819	-0.899739	-3.75467	5.00E-05	0.000455791
TCONS_00031696	XLOC_019007	0.921497	1.53488	0.736076	0.821124	0.25455	0.421225
TCONS_00031819	XLOC_019072	10.3323	9.27864	-0.155182	-0.658524	0.36005	0.52262
TCONS_00031820	XLOC_019073	7.45991	7.04716	-0.0821162	-0.469606	0.49555	0.638647
TCONS_00031833	XLOC_019076	8.63054	22.0887	1.35578	6.5937	5.00E-05	0.000455791
TCONS_00031854	XLOC_019089	7.78196	5.31453	-0.550191	-2.31402	0.00225	0.0132902
TCONS_00031884	XLOC_019110	1.70414	1.93992	0.186955	0.260648	0.7185	0.81181
TCONS_00031907	XLOC_019125	2.59374	1.53489	-0.756898	-1.56157	0.03215	0.112006
TCONS_00031989	XLOC_019184	2.16622	3.24768	0.584232	1.01301	0.14705	0.317499
TCONS_00031990	XLOC_019185	33.1635	29.9918	-0.145031	-2.34602	0.0009	0.00608913
TCONS_00032002	XLOC_019194	7.893	9.07413	0.201186	0.804382	0.25285	0.420008
TCONS_00032022	XLOC_019208	15.1662	17.2677	0.187221	0.545769	0.44565	0.595118
TCONS_00032039	XLOC_019216	2.42311	3.82126	0.657189	1.2409	0.08815	0.229589
TCONS_00032041	XLOC_019218	32.4297	26.5507	-0.288569	-2.94253	5.00E-05	0.000455791
TCONS_00032042	XLOC_019219	1.04384	1.07367	0.04066	0.0645049	0.93805	0.960755
TCONS_00032043	XLOC_019220	0.955454	1.5795	0.725213	0.987588	0.1539	0.326785
TCONS_00032046	XLOC_019223	1.06427	1.02574	-0.053188	-0.0728115	0.93385	0.959004
TCONS_00032141	XLOC_019274	1.57905	0.354334	-2.15588	-1.79742	0.0783	0.210852
TCONS_00032147	XLOC_019280	3.64162	7.34051	1.0113	2.20127	0.00575	0.0290507
TCONS_00032150	XLOC_019283	6.49883	3.95889	-0.715086	-1.62609	0.02685	0.0979039
TCONS_00032151	XLOC_019284	2.23278	2.40453	0.106913	0.242425	0.7296	0.819986
TCONS_00032188	XLOC_019293	11.3402	8.51491	-0.413383	-1.47762	0.0411	0.133895
TCONS_00032189	XLOC_019294	3.90013	2.75039	-0.503887	-1.41003	0.04845	0.150121
TCONS_00032205	XLOC_019303	4.01343	2.82301	-0.5076	-0.757395	0.2983	0.467245
TCONS_00032206	XLOC_019304	6.24649	10.7471	0.782836	1.75663	0.01745	0.0705351
TCONS_00032238	XLOC_019331	0.685726	1.24545	0.860964	1.2341	0.10295	0.255482
TCONS_00032240	XLOC_019333	24.1552	18.1972	-0.408612	-2.88927	5.00E-05	0.000455791
TCONS_00032244	XLOC_019335	5.53955	3.52131	-0.653655	-0.850391	0.2526	0.419878
TCONS_00032252	XLOC_019340	3.72794	2.86817	-0.378246	-0.857592	0.2144	0.391573
TCONS_00032253	XLOC_019341	0.854465	1.52746	0.838041	0.836382	0.24035	0.417353
TCONS_00032254	XLOC_019342	8.11088	5.74109	-0.498533	-1.52635	0.0357	0.121078
TCONS_00032260	XLOC_019347	16.0014	11.9801	-0.417557	-2.82076	5.00E-05	0.000455791
TCONS_00032261	XLOC_019348	0.992415	2.24414	1.17715	2.07652	0.00875	0.0408646
TCONS_00032269	XLOC_019353	21.1038	18.5866	-0.183242	-0.624254	0.35335	0.518797
TCONS_00032271	XLOC_019354	1.33265	1.64583	0.304513	0.629507	0.36735	0.527427
TCONS_00032272	XLOC_019354	0.632278	0.406597	-0.636959	-0.337998	0.6648	0.773469
TCONS_00032273	XLOC_019355	3.67144	2.68549	-0.45116	-1.49174	0.03575	0.121223
TCONS_00032334	XLOC_019399	1.44665	5.71379	1.98173	1.98998	0.08025	0.214527
TCONS_00032356	XLOC_019418	0.57414	0.943652	0.716853	1.12338	0.097	0.245155
TCONS_00032357	XLOC_019419	0.407806	0.843976	1.04932	1.35523	0.06505	0.18503
TCONS_00032379	XLOC_019438	1.33051	0.53745	-1.30777	-1.7253	0.0289	0.103563
TCONS_00032420	XLOC_019461	4.99158	6.62154	0.407671	0.92092	0.20385	0.382715
TCONS_00032428	XLOC_019466	0.849591	0.741088	-0.197123	-0.616683	0.3897	0.546658
TCONS_00032429	XLOC_019467	1.00489	1.20177	0.258117	0.634764	0.366	0.52638
TCONS_00032497	XLOC_019493	0.126228	1.3597	3.42919	2.1857	0.04835	0.149962
TCONS_00032529	XLOC_019513	2.89744	2.4674	-0.231788	-0.683868	0.3307	0.500105
TCONS_00032571	XLOC_019543	1.29947	1.57529	0.277697	0.674598	0.3405	0.50893
TCONS_00032573	XLOC_019545	3.12068	1.77346	-0.815295	-1.39913	0.06285	0.180351
TCONS_00032585	XLOC_019553	2.22429	0.989808	-1.16812	-1.79474	0.03565	0.120943
TCONS_00032598	XLOC_019561	5.37799	11.8964	1.14538	4.85289	5.00E-05	0.000455791
TCONS_00032614	XLOC_019575	1.8601	2.30178	0.30737	0.563695	0.42625	0.578186
TCONS_00032624	XLOC_019583	1.8949	2.96298	0.644925	0.6989	0.30025	0.469275
TCONS_00032631	XLOC_019586	0.888074	1.37884	0.634705	0.615414	0.39565	0.552044
TCONS_00032648	XLOC_019594	2.56218	5.18719	1.01758	4.70674	5.00E-05	0.000455791
TCONS_00032668	XLOC_019610	1.26101	1.32696	0.0735439	0.231921	0.74185	0.828693
TCONS_00032686	XLOC_019615	3.60491	2.71341	-0.409856	-0.699125	0.33555	0.504751
TCONS_00032731	XLOC_019642	14.1148	3.05124	-2.20974	-2.27167	0.0268	0.0977645
TCONS_00032744	XLOC_019652	1.2227	2.04194	0.739878	1.23033	0.07665	0.207666
TCONS_00032796	XLOC_019680	0	2.74622	inf	#NAME?	5.00E-05	0.000455791
TCONS_00032809	XLOC_019689	4.7666	4.29149	-0.151484	-0.560678	0.42525	0.577376
TCONS_00032828	XLOC_019703	6.68518	5.19301	-0.364394	-0.439874	0.55675	0.689851
TCONS_00032835	XLOC_019707	0.461337	1.17678	1.35095	3.34395	0.0001	0.000866032
TCONS_00032846	XLOC_019716	7.54799	5.45723	-0.467922	-1.83492	0.0093	0.0428891
TCONS_00032847	XLOC_019716	2.3172	1.74492	-0.409216	-0.881713	0.2075	0.385238
TCONS_00032895	XLOC_019743	1.86311	0.535301	-1.79929	-1.32042	0.04685	0.147365
TCONS_00032911	XLOC_019755	5.53324	6.05288	0.129497	0.809294	0.25245	0.419812
TCONS_00032913	XLOC_019757	1.58829	0.97525	-0.703634	-1.01735	0.14555	0.315291
TCONS_00032941	XLOC_019763	10.262	8.80999	-0.220099	-1.35511	0.05745	0.169365
TCONS_00032943	XLOC_019765	6.66857	13.2955	0.995489	1.27268	0.0815	0.216851
TCONS_00032965	XLOC_019778	0.282366	0.866697	1.61796	1.5126	0.0559	0.16596
TCONS_00032974	XLOC_019785	0.127318	2.10259	4.04566	1.5912	0.1755	0.354421
TCONS_00032994	XLOC_019796	2.85004	3.2299	0.180507	1.07114	0.12795	0.289798
TCONS_00033020	XLOC_019802	7.6922	7.02964	-0.129945	-0.674442	0.3379	0.506838
TCONS_00033021	XLOC_019803	4.06565	3.01691	-0.430415	-1.38809	0.05595	0.166079
TCONS_00033050	XLOC_019823	2.32717	2.8532	0.294002	0.789669	0.2657	0.432789
TCONS_00033051	XLOC_019824	1.98652	3.50446	0.818946	1.4531	0.05265	0.159256
TCONS_00033052	XLOC_019825	11.542	0.617038	-4.22539	-4.77834	0.2487	0.419043
TCONS_00033081	XLOC_019844	2.08165	0.719601	-1.53246	-1.65188	0.0334	0.115236
TCONS_00033082	XLOC_019845	1.45363	2.34674	0.691	0.910821	0.22855	0.40528
TCONS_00033100	XLOC_019855	1.72583	2.07272	0.264239	0.467188	0.4904	0.634319
TCONS_00033147	XLOC_019883	2.24399	1.31071	-0.775719	-2.02947	0.00795	0.0377817
TCONS_00033157	XLOC_019892	3.66698	0.285265	-3.68421	-2.78116	0.24695	0.419043
TCONS_00033169	XLOC_019902	1.7724	1.59748	-0.149905	-0.342757	0.6249	0.742573
TCONS_00033179	XLOC_019909	3.16398	13.1899	2.05963	1.98088	0.03085	0.108655
TCONS_00033189	XLOC_019917	2.19486	1.02702	-1.09566	-1.54148	0.0429	0.138131
TCONS_00033204	XLOC_019930	4.94744	9.99739	1.01487	1.03851	0.1858	0.365333
TCONS_00033209	XLOC_019935	2.24897	1.82112	-0.304432	-0.789835	0.2747	0.442305
TCONS_00033210	XLOC_019935	1.15245	1.78856	0.634096	0.499896	0.4201	0.573171
TCONS_00033284	XLOC_019980	3.34205	1.91372	-0.804352	-2.05784	0.0067	0.0328721
TCONS_00033286	XLOC_019982	2.21845	8.49261	1.93666	2.15128	0.0189	0.0750721
TCONS_00033295	XLOC_019990	60.3087	49.9601	-0.271588	-3.03244	5.00E-05	0.000455791
TCONS_00033302	XLOC_019997	1.48646	0.537119	-1.46857	-1.52689	0.0524	0.15869
TCONS_00033303	XLOC_019997	1.23064	1.68215	0.45089	0.495018	0.4617	0.609294
TCONS_00033304	XLOC_019998	4.55871	4.48351	-0.0239993	-0.0380992	0.93865	0.961097
TCONS_00033311	XLOC_020004	21.4027	13.1095	-0.70718	-2.22301	0.0034	0.0187778
TCONS_00033336	XLOC_020019	3.70659	5.08468	0.456065	1.61461	0.0258	0.0949955
TCONS_00033342	XLOC_020022	62.1151	254.086	2.0323	32.0824	5.00E-05	0.000455791
TCONS_00033343	XLOC_020023	1.77289	19.8593	3.48564	8.6419	5.00E-05	0.000455791
TCONS_00033398	XLOC_020040	1.33235	2.50999	0.913709	1.55688	0.03465	0.118444
TCONS_00033404	XLOC_020044	6.13067	5.33834	-0.199655	-0.445525	0.538	0.673946
TCONS_00033408	XLOC_020048	5.97564	4.11912	-0.536758	-2.21664	0.003	0.0169628
TCONS_00033423	XLOC_020062	1.91941	1.49132	-0.364076	-1.46571	0.0418	0.135481
TCONS_00033428	XLOC_020066	3.17716	1.51824	-1.06534	-1.60081	0.0371	0.124587
TCONS_00033443	XLOC_020077	2.99583	6.18274	1.04529	3.12647	0.00015	0.00125338
TCONS_00033455	XLOC_020089	1.61717	1.56408	-0.0481588	-0.0863814	0.92785	0.955259
TCONS_00033462	XLOC_020095	13.485	16.3397	0.277024	0.549945	0.4397	0.590071
TCONS_00033530	XLOC_020152	5.93432	2.37894	-1.31877	-1.85503	0.0319	0.111359
TCONS_00033540	XLOC_020162	3.61776	2.65054	-0.448814	-1.37255	0.05335	0.160782
TCONS_00033541	XLOC_020163	1.32783	1.83573	0.467281	1.14422	0.1023	0.254385
TCONS_00033553	XLOC_020170	4.16027	6.1638	0.567143	0.439317	0.5293	0.66644
TCONS_00033568	XLOC_020178	2.36025	2.29007	-0.0435505	-0.0639786	0.9325	0.95822
TCONS_00033574	XLOC_020181	3.69042	2.64442	-0.480835	-2.24573	0.0019	0.0115324
TCONS_00033601	XLOC_020194	14.8346	15.7024	0.0820165	0.483271	0.49475	0.638061
TCONS_00033633	XLOC_020214	1.9363	1.70747	-0.181441	-0.586965	0.40065	0.55651
TCONS_00033645	XLOC_020224	1.45784	0.839009	-0.797076	-1.14765	0.1259	0.287464
TCONS_00033646	XLOC_020225	0.518049	1.47928	1.51374	2.91128	0.00035	0.00266102
TCONS_00033676	XLOC_020249	1.33678	7.20227	2.42969	1.40604	0.1238	0.285855
TCONS_00033681	XLOC_020254	9.21621	8.52439	-0.112578	-0.220336	0.759	0.841276
TCONS_00033693	XLOC_020266	11.5564	13.0322	0.173385	0.674564	0.33915	0.507843
TCONS_00033721	XLOC_020278	6.18614	10.3026	0.735903	1.21083	0.08265	0.219077
TCONS_00033724	XLOC_020281	10.2594	11.773	0.198533	1.1222	0.11065	0.26862
TCONS_00033726	XLOC_020283	6.0194	5.74791	-0.066584	-0.301067	0.67275	0.778722
TCONS_00033769	XLOC_020306	5.72162	5.3254	-0.103534	-0.382243	0.58755	0.713956
TCONS_00033801	XLOC_020323	2.23423	2.04494	-0.127718	-0.22228	0.75505	0.83854
TCONS_00033807	XLOC_020329	4.24888	5.51558	0.37643	0.485049	0.45755	0.605652
TCONS_00033845	XLOC_020342	6.87267	6.20262	-0.147992	-0.415278	0.55395	0.687457
TCONS_00033856	XLOC_020350	68.8388	61.4003	-0.164976	-2.41734	0.00085	0.00579752
TCONS_00033861	XLOC_020355	7.25825	6.68128	-0.119498	-0.456791	0.5182	0.657519
TCONS_00033865	XLOC_020359	0.802928	1.75011	1.1241	2.90639	0.00035	0.00266102
TCONS_00033866	XLOC_020360	11.9187	13.1961	0.146885	1.25355	0.07605	0.206437
TCONS_00033923	XLOC_020395	3.87452	1.845	-1.0704	-2.83552	0.0006	0.00427717
TCONS_00033948	XLOC_020414	1.19521	2.57512	1.10738	1.43178	0.0515	0.156861
TCONS_00033953	XLOC_020419	4.28363	3.58395	-0.257284	-0.908111	0.20155	0.381279
TCONS_00033980	XLOC_020437	16.8761	9.72156	-0.795725	-1.72651	0.0145	0.061173
TCONS_00033997	XLOC_020447	2.44954	0.989824	-1.30727	-2.26151	0.0043	0.0228678
TCONS_00034031	XLOC_020463	0.368272	1.40851	1.93532	2.14948	0.0189	0.0750721
TCONS_00034056	XLOC_020479	0.234	0.756806	1.69342	1.66184	0.0944	0.240734
TCONS_00034101	XLOC_020497	4.12632	7.52239	0.866337	2.45777	0.00155	0.0097003
TCONS_00034105	XLOC_020499	58.8145	68.919	0.22873	2.56345	0.00025	0.00197303
TCONS_00034124	XLOC_020511	0.676355	1.33569	0.981734	1.23136	0.11835	0.279389
TCONS_00034125	XLOC_020512	4.58666	4.27824	-0.100425	-0.442144	0.52765	0.664996
TCONS_00034142	XLOC_020527	0.604114	1.09486	0.857858	1.2308	0.10405	0.257405
TCONS_00034143	XLOC_020528	1.02136	0.674394	-0.598833	-1.00562	0.1757	0.354593
TCONS_00034207	XLOC_020568	1.83417	1.75784	-0.0613185	-0.105947	0.88385	0.92661
TCONS_00034220	XLOC_020576	3.00638	5.71204	0.925977	1.37759	0.05615	0.166495
TCONS_00034238	XLOC_020588	11.1018	21.8094	0.974153	1.75897	0.023	0.0872023
TCONS_00034253	XLOC_020596	2.0459	2.20417	0.107499	0.376285	0.5967	0.720936
TCONS_00034264	XLOC_020604	9.12504	6.03376	-0.596775	-1.95682	0.00705	0.034284
TCONS_00034265	XLOC_020604	8.13302	9.92627	0.28746	0.736505	0.29255	0.461069
TCONS_00034272	XLOC_020611	1.50052	0.668636	-1.16617	-1.52646	0.04615	0.145736
TCONS_00034273	XLOC_020612	2.01766	1.54016	-0.389606	-0.575203	0.43495	0.585851
TCONS_00034276	XLOC_020615	1.30033	1.78288	0.455329	0.952509	0.1888	0.368696
TCONS_00034284	XLOC_020623	2.59814	3.05321	0.232845	0.603072	0.3894	0.546403
TCONS_00034300	XLOC_020635	12.2152	10.2086	-0.258894	-1.24063	0.0796	0.213297
TCONS_00034306	XLOC_020641	19.0404	8.54767	-1.15546	-2.77358	0.0008	0.00549705
TCONS_00034322	XLOC_020651	11.2918	14.4753	0.358324	1.76974	0.0124	0.0539298
TCONS_00034364	XLOC_020679	3.55209	3.82701	0.107551	0.767551	0.27645	0.444091
TCONS_00034374	XLOC_020687	10.0925	10.8883	0.109496	0.764876	0.2717	0.439149
TCONS_00034375	XLOC_020687	1.16353	1.13851	-0.0313517	-0.0631671	0.9325	0.95822
TCONS_00034406	XLOC_020710	2.39335	2.11442	-0.178766	-0.424521	0.5489	0.683054
TCONS_00034407	XLOC_020710	0.958336	2.80173	1.54771	2.02707	0.0108	0.048346
TCONS_00034447	XLOC_020741	3.47911	1.35163	-1.36402	-2.37799	0.004	0.0215367
TCONS_00034463	XLOC_020752	0.990305	1.06602	0.106291	0.191479	0.78815	0.861986
TCONS_00034497	XLOC_020769	4.7734	1.10547	-2.11035	-2.15422	0.0326	0.113209
TCONS_00034517	XLOC_020780	3.24121	2.96826	-0.126916	-0.369725	0.60425	0.726902
TCONS_00034609	XLOC_020830	12.3773	22.1971	0.842677	2.16567	0.00505	0.0261168
TCONS_00034625	XLOC_020838	2.86024	1.8501	-0.628533	-1.23508	0.074	0.202418
TCONS_00034636	XLOC_020844	3.89719	2.14558	-0.861069	-1.64538	0.0351	0.119618
TCONS_00034676	XLOC_020869	5.73996	1.45159	-1.9834	-1.47557	0.0348	0.11883
TCONS_00034714	XLOC_020884	67.9224	35.7232	-0.927024	-8.0334	5.00E-05	0.000455791
TCONS_00034727	XLOC_020890	35.9962	30.1034	-0.257921	-2.14528	0.0032	0.0178641
TCONS_00034754	XLOC_020909	9.75097	8.52633	-0.19362	-0.867567	0.2196	0.396698
TCONS_00034760	XLOC_020914	1.68095	0.846952	-0.988926	-2.11991	0.00525	0.0269434
TCONS_00034771	XLOC_020921	1.24683	1.08312	-0.203079	-0.313578	0.6552	0.766147
TCONS_00034772	XLOC_020922	1.60832	1.05753	-0.604851	-1.13196	0.105	0.258939
TCONS_00034773	XLOC_020923	1.59797	1.41554	-0.17489	-0.197321	0.7873	0.861374
TCONS_00034777	XLOC_020927	2.89894	11.1885	1.94842	8.59384	5.00E-05	0.000455791
TCONS_00034801	XLOC_020936	9.18959	9.43168	0.0375131	0.228982	0.74655	0.832211
TCONS_00034806	XLOC_020939	17.781	17.7354	-0.00370781	-0.0200988	0.9823	0.98538
TCONS_00034824	XLOC_020953	1.46582	4.58952	1.64663	2.01119	0.03065	0.10813
TCONS_00034855	XLOC_020975	25.4242	22.9716	-0.146347	-1.14398	0.1005	0.251245
TCONS_00034890	XLOC_021002	3.06882	3.90262	0.346761	0.632959	0.35385	0.519109
TCONS_00034895	XLOC_021006	0.313451	4.38938	3.8077	2.45414	0.04835	0.149962
TCONS_00034913	XLOC_021019	0.345097	0.667442	0.951642	1.09281	0.15595	0.329707
TCONS_00034945	XLOC_021039	3.12029	3.66166	0.23082	0.54138	0.43905	0.589341
TCONS_00034976	XLOC_021050	1.33492	0.944517	-0.499107	-0.214014	0.7104	0.805689
TCONS_00034977	XLOC_021050	1.70328	3.4597	1.02233	0.729636	0.28995	0.458291
TCONS_00034995	XLOC_021064	12.9064	15.8576	0.297086	2.3622	0.00175	0.0107792
TCONS_00035060	XLOC_021101	5.64254	6.23993	0.145185	0.439699	0.5393	0.675117
TCONS_00035093	XLOC_021119	4.89558	2.63664	-0.89278	-2.02716	0.00545	0.027766
TCONS_00035095	XLOC_021121	1.66842	0.950826	-0.811231	-0.846475	0.2449	0.419043
TCONS_00035130	XLOC_021147	11.5712	4.36533	-1.40638	-1.37577	0.10825	0.264445
TCONS_00035134	XLOC_021151	1.78885	0.983631	-0.862842	-1.65055	0.03465	0.118444
TCONS_00035160	XLOC_021169	1.83581	1.98425	0.112177	0.152747	0.81775	0.882022
TCONS_00035184	XLOC_021184	0	10.8175	inf	#NAME?	5.00E-05	0.000455791
TCONS_00035198	XLOC_021191	1.14768	3.12181	1.44366	2.49169	0.00225	0.0132902
TCONS_00035199	XLOC_021192	11.9883	14.3257	0.256981	2.11937	0.00255	0.0147748
TCONS_00035232	XLOC_021216	1.41961	0.348323	-2.027	-1.68433	0.07895	0.212101
TCONS_00035233	XLOC_021217	10.3832	7.19443	-0.529295	-0.837152	0.22415	0.400887
TCONS_00035282	XLOC_021241	4.87623	2.70611	-0.849547	-2.75039	0.0007	0.00489894
TCONS_00035308	XLOC_021259	1.81127	2.70337	0.577754	2.50141	0.0011	0.00723629
TCONS_00035313	XLOC_021263	19.682	16.5021	-0.254229	-0.427916	0.55725	0.690306
TCONS_00035325	XLOC_021272	1.98982	1.65309	-0.267472	-0.899957	0.20905	0.38664
TCONS_00035331	XLOC_021276	6.39735	9.54528	0.577313	1.90446	0.009	0.0417929
TCONS_00035332	XLOC_021277	12.5327	10.9425	-0.195753	-0.410429	0.5625	0.694174
TCONS_00035386	XLOC_021303	19.5524	20.5727	0.0733901	0.656487	0.3578	0.521629
TCONS_00035409	XLOC_021317	6.51326	3.71771	-0.808964	-3.13524	5.00E-05	0.000455791
TCONS_00035427	XLOC_021327	14.0685	16.9062	0.265078	0.699296	0.26255	0.429542
TCONS_00035428	XLOC_021327	3.71629	0.116392	-4.9968	-1.81499	0.32095	0.49019
TCONS_00035429	XLOC_021328	7.96943	6.76061	-0.237322	-0.511985	0.48125	0.626428
TCONS_00035439	XLOC_021336	0.907514	0.267017	-1.76499	-1.65848	0.02865	0.102907
TCONS_00035457	XLOC_021352	3.15624	2.47491	-0.350831	-0.48473	0.48645	0.630809
TCONS_00035472	XLOC_021361	2.92485	3.79711	0.376536	0.841947	0.24085	0.417733
TCONS_00035489	XLOC_021372	13.9314	16.0478	0.204034	0.71579	0.3173	0.48676
TCONS_00035515	XLOC_021382	1.58975	2.61558	0.718328	1.12611	0.0965	0.244337
TCONS_00035516	XLOC_021383	1.43148	1.77192	0.307805	0.364554	0.6092	0.731038
TCONS_00035530	XLOC_021395	9.89952	8.32589	-0.249754	-1.12453	0.10855	0.264992
TCONS_00035537	XLOC_021399	3.73056	2.5426	-0.553086	-1.74125	0.0159	0.0657424
TCONS_00035538	XLOC_021399	1.23848	1.26117	0.0261888	0.0527482	0.93065	0.957088
TCONS_00035539	XLOC_021400	13.5322	9.23538	-0.551156	-1.18846	0.08405	0.221778
TCONS_00035550	XLOC_021406	18.134	13.2467	-0.45307	-0.78227	0.29255	0.461069
TCONS_00035557	XLOC_021411	0.863251	2.27091	1.39542	2.23047	0.01	0.0454645
TCONS_00035577	XLOC_021423	4.46312	5.15203	0.207088	0.89867	0.19915	0.379536
TCONS_00035578	XLOC_021424	11.9811	5.82953	-1.0393	-4.81754	5.00E-05	0.000455791
TCONS_00035675	XLOC_021489	20.2951	21.5719	0.0880258	0.588572	0.40135	0.557101
TCONS_00035687	XLOC_021495	3.32392	2.53992	-0.388103	-1.28714	0.07255	0.199613
TCONS_00035738	XLOC_021530	0.848318	1.22143	0.5259	0.761328	0.28285	0.450803
TCONS_00035741	XLOC_021533	10.6909	6.90398	-0.630889	-1.0112	0.1437	0.312635
TCONS_00035810	XLOC_021582	2.4218	2.50549	0.0490117	0.118856	0.8775	0.922417
TCONS_00035837	XLOC_021597	1.52761	0.861703	-0.826013	-0.988577	0.17885	0.357756
TCONS_00035838	XLOC_021598	2.44808	0.81192	-1.59224	-1.7331	0.0247	0.0919135
TCONS_00035844	XLOC_021604	4.41925	2.48366	-0.831334	-1.59191	0.02795	0.100981
TCONS_00035869	XLOC_021620	14.9354	9.53258	-0.647797	-2.73759	0.00075	0.0052003
TCONS_00035870	XLOC_021621	7.00552	8.36166	0.255297	1.12104	0.11215	0.27072
TCONS_00035937	XLOC_021668	6.5916	8.17858	0.311221	0.49219	0.48035	0.6256
TCONS_00035938	XLOC_021669	21.6916	29.0807	0.422926	1.4324	0.0396	0.130511
TCONS_00035943	XLOC_021674	2.30516	0.827875	-1.47738	-2.87947	0.0015	0.0094328
TCONS_00035959	XLOC_021680	2.06893	2.15552	0.0591526	0.157306	0.81845	0.882456
TCONS_00035993	XLOC_021694	7.87796	5.45334	-0.530683	-1.82078	0.0124	0.0539298
TCONS_00036005	XLOC_021703	38.143	31.9557	-0.255345	-2.9427	5.00E-05	0.000455791
TCONS_00036006	XLOC_021704	15.9769	11.9509	-0.418861	-2.84468	5.00E-05	0.000455791
TCONS_00036007	XLOC_021705	0.709449	0.885265	0.31941	0.475277	0.4799	0.62516
TCONS_00036008	XLOC_021706	3.53647	3.97463	0.168511	0.687983	0.33345	0.50281
TCONS_00036018	XLOC_021710	0.463198	16.9185	5.19083	7.09442	0.00025	0.00197303
TCONS_00036021	XLOC_021713	1.55536	3.51215	1.17511	1.38768	0.0904	0.233598
TCONS_00036027	XLOC_021719	6.74103	6.76258	0.00460304	0.010201	0.9549	0.969834
TCONS_00036060	XLOC_021737	1.42587	7.04117	2.30397	4.21286	5.00E-05	0.000455791
TCONS_00036083	XLOC_021753	0.906428	1.15447	0.348963	0.965256	0.17595	0.354899
TCONS_00036091	XLOC_021761	2.15062	8.10813	1.91462	2.16189	0.0332	0.114727
TCONS_00036145	XLOC_021790	10.1265	5.68507	-0.832882	-3.4617	5.00E-05	0.000455791
TCONS_00036178	XLOC_021807	21.8445	17.202	-0.344699	-3.25742	5.00E-05	0.000455791
TCONS_00036257	XLOC_021848	4.22081	2.35401	-0.8424	-1.82856	0.01365	0.0583474
TCONS_00036260	XLOC_021851	19.4497	10.6556	-0.86813	-4.60054	5.00E-05	0.000455791
TCONS_00036263	XLOC_021854	21.9008	16.8003	-0.382502	-2.48358	0.0007	0.00489894
TCONS_00036326	XLOC_021887	11.584	14.0405	0.277466	1.0258	0.14985	0.321293
TCONS_00036327	XLOC_021888	44.7482	33.1105	-0.43454	-4.04168	5.00E-05	0.000455791
TCONS_00036330	XLOC_021891	8.67569	5.73582	-0.596978	-1.45859	0.0376	0.1259
TCONS_00036351	XLOC_021902	7.13783	14.6194	1.03433	6.27082	5.00E-05	0.000455791
TCONS_00036382	XLOC_021919	7.33775	6.32615	-0.21401	-0.239794	0.7055	0.802111
TCONS_00036403	XLOC_021933	4.77193	4.88134	0.0327018	0.0493325	0.9347	0.959379
TCONS_00036404	XLOC_021934	0.653911	2.71943	2.05614	3.01884	0.00205	0.0122824
TCONS_00036468	XLOC_021967	3.54753	6.59337	0.894201	2.85512	0.00035	0.00266102
TCONS_00036487	XLOC_021976	6.94025	15.7912	1.18606	1.25276	0.0887	0.230588
TCONS_00036488	XLOC_021977	5.7381	0.978792	-2.5515	-1.59261	0.14185	0.310013
TCONS_00036494	XLOC_021981	0.830298	0.756296	-0.134679	-0.223027	0.74735	0.832835
TCONS_00036495	XLOC_021982	1.34966	0.580455	-1.21734	-1.2867	0.06815	0.191194
TCONS_00036523	XLOC_021999	9.32758	8.41751	-0.14811	-0.436111	0.5369	0.672994
TCONS_00036531	XLOC_022007	18.1894	11.6701	-0.640274	-2.22052	0.00245	0.014288
TCONS_00036557	XLOC_022020	2.17835	3.99424	0.874685	0.982285	0.20865	0.386253
TCONS_00036558	XLOC_022021	4.4563	4.467	0.00345876	0.0121516	0.9739	0.980168
TCONS_00036559	XLOC_022022	6.17889	20.0722	1.69978	5.68927	5.00E-05	0.000455791
TCONS_00036561	XLOC_022024	40.1259	17.639	-1.18576	-2.14902	0.00655	0.0323038
TCONS_00036562	XLOC_022025	77.0263	77.2094	0.00342428	0.0500472	0.94135	0.96244
TCONS_00036563	XLOC_022026	3	1.72509	-0.79829	-1.16521	0.10325	0.256005
TCONS_00036569	XLOC_022031	42.3444	32.5851	-0.377957	-1.22355	0.08685	0.227113
TCONS_00036580	XLOC_022041	2.84594	1.15653	-1.29911	-2.38056	0.0033	0.0183155
TCONS_00036581	XLOC_022042	2.14609	0.914312	-1.23095	-2.21034	0.0085	0.0398941
TCONS_00036653	XLOC_022083	1.05654	8.4316	2.99645	4.62025	0.0002	0.0016215
TCONS_00036658	XLOC_022086	0.0902231	6.74619	6.22443	3.08044	0.21735	0.394536
TCONS_00036664	XLOC_022090	7.32794	8.36186	0.190416	0.823574	0.24605	0.419043
TCONS_00036697	XLOC_022113	0.465555	6.18993	3.7329	2.41709	0.04835	0.149962
TCONS_00036702	XLOC_022117	14.5075	24.5917	0.761379	4.50638	5.00E-05	0.000455791
TCONS_00036703	XLOC_022118	2.3324	1.08873	-1.09917	-1.50547	0.0618	0.178217
TCONS_00036718	XLOC_022130	4.395	6.62697	0.592485	1.19287	0.09445	0.240832
TCONS_00036741	XLOC_022144	37.177	30.4283	-0.288998	-3.31055	5.00E-05	0.000455791
TCONS_00036757	XLOC_022155	20.6783	24.5883	0.249855	0.740344	0.26685	0.434025
TCONS_00036761	XLOC_022156	60.3911	67.1543	0.153144	0.671763	0.32545	0.494873
TCONS_00036763	XLOC_022158	2.76025	5.22714	0.921221	2.04111	0.00905	0.0419758
TCONS_00036764	XLOC_022159	3.22087	1.83325	-0.813045	-1.39665	0.06395	0.182814
TCONS_00036833	XLOC_022187	2.60173	0.840813	-1.62961	-1.52063	0.03485	0.118956
TCONS_00036842	XLOC_022193	1.24706	1.42396	0.191386	0.254493	0.73305	0.822496
TCONS_00036881	XLOC_022217	56.7968	28.2323	-1.00846	-7.62306	5.00E-05	0.000455791
TCONS_00036914	XLOC_022238	3.57602	2.34309	-0.609941	-0.807348	0.23435	0.411426
TCONS_00036915	XLOC_022239	16.0536	8.64635	-0.892735	-1.03028	0.13475	0.299772
TCONS_00036951	XLOC_022261	4.89456	2.543	-0.944646	-1.38352	0.07555	0.205496
TCONS_00036953	XLOC_022263	1.78785	1.83766	0.0396418	0.062868	0.93695	0.960184
TCONS_00036982	XLOC_022284	32.2036	23.9406	-0.427763	-2.37164	0.00075	0.0052003
TCONS_00036983	XLOC_022285	1.81558	1.99841	0.138427	0.306911	0.66485	0.773473
TCONS_00036992	XLOC_022291	7.18135	4.13009	-0.798082	-3.06003	0.0002	0.0016215
TCONS_00037004	XLOC_022301	0.894685	2.50573	1.48578	1.797	0.04195	0.13585
TCONS_00037020	XLOC_022313	1.06467	2.02742	0.929244	1.3211	0.08165	0.217139
TCONS_00037023	XLOC_022314	5.38107	2.31661	-1.21588	-1.28346	0.05775	0.169931
TCONS_00037066	XLOC_022339	1.98026	1.81619	-0.124777	-0.2359	0.73635	0.824775
TCONS_00037104	XLOC_022364	13.4556	21.806	0.696517	5.17721	5.00E-05	0.000455791
TCONS_00037176	XLOC_022399	1.58016	1.62711	0.0422396	0.095855	0.8758	0.921236
TCONS_00037188	XLOC_022402	2.22874	2.63078	0.239264	0.384763	0.58595	0.712689
TCONS_00037189	XLOC_022402	1.3756	1.58106	0.200833	0.292223	0.68125	0.784804
TCONS_00037190	XLOC_022403	2.09826	1.6727	-0.327017	-0.330246	0.5821	0.709822
TCONS_00037191	XLOC_022403	3.76926	1.15079	-1.71165	-2.73932	0.0005	0.00365161
TCONS_00037208	XLOC_022418	3.69425	4.13743	0.163453	0.396428	0.57255	0.702356
TCONS_00037217	XLOC_022425	17.5287	8.75045	-1.00229	-4.63273	5.00E-05	0.000455791
TCONS_00037218	XLOC_022426	21.1103	9.72019	-1.11889	-6.02083	5.00E-05	0.000455791
TCONS_00037257	XLOC_022454	6.16068	1.86756	-1.72194	-2.24454	0.0164	0.0674344
TCONS_00037258	XLOC_022455	4.39283	3.19362	-0.459959	-1.27929	0.0761	0.206539
TCONS_00037278	XLOC_022468	7.16065	11.6554	0.702831	1.75507	0.0179	0.0719207
TCONS_00037286	XLOC_022473	0.845825	1.43895	0.766585	1.77237	0.01655	0.0678934
TCONS_00037320	XLOC_022488	5.33915	1.64387	-1.69951	-1.5834	0.0346	0.118331
TCONS_00037328	XLOC_022494	3.11271	4.15619	0.417089	1.0124	0.14825	0.319245
TCONS_00037338	XLOC_022502	1.09838	1.2618	0.200104	0.469501	0.51165	0.652002
TCONS_00037339	XLOC_022503	0.530661	0.656159	0.306257	0.550853	0.4091	0.563412
TCONS_00037362	XLOC_022518	1.29334	1.54364	0.25524	0.392974	0.5767	0.70571
TCONS_00037363	XLOC_022518	2.7126	1.71607	-0.660568	-1.30251	0.07105	0.196709
TCONS_00037417	XLOC_022545	0.772396	2.21459	1.51963	1.43736	0.1343	0.299131
TCONS_00037429	XLOC_022553	10.7261	8.09804	-0.405484	-2.14482	0.00285	0.0162405
TCONS_00037432	XLOC_022556	12.8924	6.49381	-0.989381	-4.25951	5.00E-05	0.000455791
TCONS_00037444	XLOC_022565	12.4585	12.8353	0.0429831	0.341057	0.62375	0.741768
TCONS_00037445	XLOC_022566	21.4206	11.2701	-0.926503	-3.76349	5.00E-05	0.000455791
TCONS_00037498	XLOC_022603	84.1275	67.4104	-0.319606	-5.88589	5.00E-05	0.000455791
TCONS_00037518	XLOC_022616	7.32856	7.46194	0.0260201	0.0918984	0.90225	0.938661
TCONS_00037532	XLOC_022625	7.40601	28.9153	1.96506	13.2408	5.00E-05	0.000455791
TCONS_00037563	XLOC_022639	17.8505	12.9902	-0.458548	-2.4579	0.00045	0.00332557
TCONS_00037564	XLOC_022639	1.01146	1.27061	0.329083	0.285502	0.6833	0.786219
TCONS_00037572	XLOC_022646	1.09274	1.38294	0.339783	0.571427	0.413	0.566663
TCONS_00037581	XLOC_022654	4.92299	8.63097	0.809989	2.1902	0.0041	0.0219827
TCONS_00037583	XLOC_022656	4.55684	5.44574	0.257094	0.816806	0.24965	0.419043
TCONS_00037587	XLOC_022659	6.04029	4.56077	-0.405341	-1.95218	0.0063	0.0313122
[truncated: 5,850 more rows]
