# Supplementary material for: Systematic Identification of Methyl Jasmonate-Responsive Long Noncoding RNAs and Their Nearby Coding Genes Unveils Their Potential Defence Roles in Tobacco BY-2 Cells
Source: Int J Mol Sci. 2022 Dec 8;23(24):15568. doi: 10.3390/ijms232415568 (PMC9778826; doi:10.3390/ijms232415568)
Supplement: Supplementary file 1 [file ijms-23-15568-s001.zip › Table S7. The FPKM value of MeJA-responsive lncRNAs in tobacco BY-2 cells.xlsx]

## Sheet: Sheet1
Table S7. The FPKM value of MeJA-responsive lncRNAs in tobacco BY-2 cells.
Up-regulated MeJA-responsive lncRNAs
LncRNA name	LncRNA loci	CK	MeJA	log2FC	P-value	q value
TCONS_00075365	XLOC_046033	6.42836	12.8782	1.00241	5e-05	0.000455791
TCONS_00020477	XLOC_012286	1.84253	3.69121	1.00241	0.00095	0.00637762
TCONS_00054667	XLOC_033057	0.448507	0.898652	1.00263	0.0029	0.0164768
TCONS_00000317	XLOC_000228	2.28555	4.59444	1.00735	0.0057	0.0288401
TCONS_00032147	XLOC_019280	3.64162	7.34051	1.0113	0.00575	0.0290507
TCONS_00142776	XLOC_086291	5.03598	10.1864	1.0163	5e-05	0.000455791
TCONS_00032648	XLOC_019594	2.56218	5.18719	1.01758	5e-05	0.000455791
TCONS_00103608	XLOC_062813	0.650901	1.31944	1.01942	0.00215	0.0127922
TCONS_00017450	XLOC_010443	2.27841	4.63801	1.02548	0.0028	0.0159983
TCONS_00084606	XLOC_051489	1.88187	3.83346	1.02648	0.0061	0.0305004
TCONS_00091544	XLOC_055615	1.42408	2.90898	1.03048	0.0071	0.0344808
TCONS_00096547	XLOC_058633	12.7175	26.0286	1.03328	5e-05	0.000455791
TCONS_00036351	XLOC_021902	7.13783	14.6194	1.03433	5e-05	0.000455791
TCONS_00084609	XLOC_051492	3.25395	6.71493	1.04518	5e-05	0.000455791
TCONS_00033443	XLOC_020077	2.99583	6.18274	1.04529	0.00015	0.00125338
TCONS_00104316	XLOC_063278	7.98245	16.4909	1.04677	5e-05	0.000455791
TCONS_00129781	XLOC_078531	1.39253	2.88613	1.05142	0.0023	0.0135366
TCONS_00093450	XLOC_056798	3.59494	7.45313	1.05188	0.0044	0.0232746
TCONS_00012058	XLOC_007330	5.72939	11.972	1.06321	5e-05	0.000455791
TCONS_00075724	XLOC_046242	0.828356	1.73729	1.06851	0.001	0.00666701
TCONS_00084395	XLOC_051344	0.545782	1.14964	1.07479	0.00745	0.035825
TCONS_00142755	XLOC_086280	1.17766	2.48146	1.07526	0.0074	0.0356423
TCONS_00128619	XLOC_077889	1.23848	2.61917	1.08055	0.00655	0.0323038
TCONS_00027868	XLOC_016655	2.45555	5.20439	1.08369	0.00445	0.0234928
TCONS_00041386	XLOC_024931	4.18445	8.87656	1.08496	5e-05	0.000455791
TCONS_00104081	XLOC_063125	0.651952	1.38533	1.08739	0.002	0.0120331
TCONS_00057303	XLOC_034672	1.97724	4.21829	1.09317	5e-05	0.000455791
TCONS_00136591	XLOC_082573	1.57453	3.36711	1.09659	5e-05	0.000455791
TCONS_00104002	XLOC_063065	12.5838	27.0689	1.10506	5e-05	0.000455791
TCONS_00022835	XLOC_013685	3.40003	7.32081	1.10645	0.00315	0.0176442
TCONS_00144869	XLOC_087539	26.9374	58.0059	1.10659	0.001	0.00666701
TCONS_00093727	XLOC_056961	0.610897	1.31584	1.10699	0.00305	0.0171812
TCONS_00081707	XLOC_049782	5.05672	10.8946	1.10734	5e-05	0.000455791
TCONS_00126891	XLOC_076901	7.22679	15.5718	1.10751	5e-05	0.000455791
TCONS_00112024	XLOC_067942	7.93377	17.2707	1.12225	0.00115	0.0075147
TCONS_00012287	XLOC_007461	1.24342	2.70944	1.12369	0.0002	0.0016215
TCONS_00140769	XLOC_085099	3.34807	7.29667	1.12391	5e-05	0.000455791
TCONS_00033865	XLOC_020359	0.802928	1.75011	1.1241	0.00035	0.00266102
TCONS_00102438	XLOC_062138	1.17153	2.57202	1.13451	0.00565	0.0286306
TCONS_00032598	XLOC_019561	5.37799	11.8964	1.14538	5e-05	0.000455791
TCONS_00139118	XLOC_084125	1.44573	3.20914	1.15039	0.00215	0.0127922
TCONS_00087253	XLOC_053092	1.02442	2.27981	1.1541	0.00025	0.00197303
TCONS_00016331	XLOC_009816	3.70322	8.24139	1.15411	0.0001	0.000866032
TCONS_00074254	XLOC_045226	3.12189	7.00114	1.16517	0.0007	0.00489894
TCONS_00132418	XLOC_080175	1.51775	3.40582	1.16607	0.0022	0.0130449
TCONS_00016018	XLOC_009638	2.32439	5.23248	1.17064	5e-05	0.000455791
TCONS_00032261	XLOC_019348	0.992415	2.24414	1.17715	0.00875	0.0408646
TCONS_00049192	XLOC_029748	1.54316	3.52515	1.19179	0.00495	0.0256907
TCONS_00039749	XLOC_023981	1.0734	2.46203	1.19767	0.00325	0.0180838
TCONS_00072028	XLOC_043630	1.09864	2.54453	1.21168	5e-05	0.000455791
TCONS_00073704	XLOC_044802	1.04849	2.4351	1.21567	5e-05	0.000455791
TCONS_00044102	XLOC_026634	8.03103	18.6922	1.21878	0.00225	0.0132902
TCONS_00140490	XLOC_084953	45.5023	105.942	1.21926	5e-05	0.000455791
TCONS_00010345	XLOC_006338	2.18706	5.09261	1.21941	0.0003	0.00232226
TCONS_00086934	XLOC_052884	1.55377	3.6291	1.22384	5e-05	0.000455791
TCONS_00050870	XLOC_030726	10.4119	24.5454	1.23721	5e-05	0.000455791
TCONS_00058836	XLOC_035649	0.827606	1.95199	1.23793	0.0044	0.0232746
TCONS_00084630	XLOC_051505	11.7953	27.8859	1.24133	5e-05	0.000455791
TCONS_00024435	XLOC_014623	0.7228	1.72083	1.25144	0.00435	0.0230762
TCONS_00005859	XLOC_003587	2.0697	4.92781	1.25152	0.00525	0.0269434
TCONS_00005938	XLOC_003625	3.66118	8.801	1.26536	5e-05	0.000455791
TCONS_00101874	XLOC_061810	2.49629	6.01218	1.2681	0.00065	0.0045915
TCONS_00120221	XLOC_072848	2.25858	5.47507	1.27746	5e-05	0.000455791
TCONS_00057842	XLOC_035042	1.97064	4.78765	1.28065	5e-05	0.000455791
TCONS_00021009	XLOC_012603	14.1306	34.4318	1.28492	5e-05	0.000455791
TCONS_00041918	XLOC_025242	2.63231	6.49518	1.30304	0.0007	0.00489894
TCONS_00001783	XLOC_001158	0.559768	1.38163	1.30347	0.00285	0.0162405
TCONS_00063448	XLOC_038417	7.15546	17.6689	1.30409	5e-05	0.000455791
TCONS_00068392	XLOC_041359	5.20381	12.8699	1.30636	0.0002	0.0016215
TCONS_00072125	XLOC_043673	2.60996	6.49628	1.31559	0.00155	0.0097003
TCONS_00074584	XLOC_045472	0.948092	2.39082	1.3344	5e-05	0.000455791
TCONS_00002058	XLOC_001329	1.44281	3.64758	1.33806	0.00115	0.0075147
TCONS_00067845	XLOC_041015	16.1902	40.9991	1.34047	5e-05	0.000455791
TCONS_00038181	XLOC_023022	1.12631	2.85307	1.34092	0.00425	0.0226628
TCONS_00084432	XLOC_051366	8.87145	22.5206	1.344	5e-05	0.000455791
TCONS_00023627	XLOC_014183	1.30311	3.31342	1.34636	0.001	0.00666701
TCONS_00089453	XLOC_054429	0.834613	2.12475	1.34812	5e-05	0.000455791
TCONS_00032835	XLOC_019707	0.461337	1.17678	1.35095	0.0001	0.000866032
TCONS_00031833	XLOC_019076	8.63054	22.0887	1.35578	5e-05	0.000455791
TCONS_00010053	XLOC_006118	7.58128	19.4517	1.35938	0.0021	0.0125423
TCONS_00139796	XLOC_084551	2.05108	5.26868	1.36106	0.0006	0.00427717
TCONS_00018707	XLOC_011225	0.777902	2.01687	1.37446	0.0013	0.0083422
TCONS_00065556	XLOC_039576	2.01448	5.22545	1.37515	0.00325	0.0180838
TCONS_00091307	XLOC_055492	1.00834	2.6181	1.37654	0.00015	0.00125338
TCONS_00025645	XLOC_015347	2.08691	5.43511	1.38094	5e-05	0.000455791
TCONS_00061423	XLOC_037292	0.888078	2.32243	1.38688	5e-05	0.000455791
TCONS_00035557	XLOC_021411	0.863251	2.27091	1.39542	0.01	0.0454645
TCONS_00053773	XLOC_032477	2.79299	7.34985	1.3959	5e-05	0.000455791
TCONS_00130165	XLOC_078781	7.31002	19.3949	1.40773	5e-05	0.000455791
TCONS_00020630	XLOC_012368	0.58909	1.5664	1.41089	0.0089	0.0414187
TCONS_00018130	XLOC_010874	2.50399	6.69053	1.41789	5e-05	0.000455791
TCONS_00067382	XLOC_040736	1.74605	4.66729	1.41849	0.0007	0.00489894
TCONS_00081391	XLOC_049557	2.6852	7.28786	1.44047	0.0005	0.00365161
TCONS_00035198	XLOC_021191	1.14768	3.12181	1.44366	0.00225	0.0132902
TCONS_00073071	XLOC_044278	0.877938	2.38908	1.44426	5e-05	0.000455791
TCONS_00040082	XLOC_024159	0.907829	2.47602	1.44753	0.0071	0.0344808
TCONS_00019201	XLOC_011533	0.413001	1.12817	1.44977	0.01	0.0454645
TCONS_00078124	XLOC_047579	0.641718	1.75587	1.45217	0.0023	0.0135366
TCONS_00081284	XLOC_049495	1.3787	3.82497	1.47214	0.00055	0.00396835
TCONS_00028154	XLOC_016837	15.272	42.4189	1.47382	5e-05	0.000455791
TCONS_00090850	XLOC_055210	1.84111	5.13765	1.48054	5e-05	0.000455791
TCONS_00132422	XLOC_080177	6.39361	17.9594	1.49004	5e-05	0.000455791
TCONS_00105382	XLOC_063942	2.8059	7.92597	1.49812	5e-05	0.000455791
TCONS_00033646	XLOC_020225	0.518049	1.47928	1.51374	0.00035	0.00266102
TCONS_00051576	XLOC_031165	0.67606	1.94148	1.52193	5e-05	0.000455791
TCONS_00041482	XLOC_025005	0.566417	1.64184	1.53538	0.0002	0.0016215
TCONS_00132056	XLOC_079950	0.454309	1.32396	1.54311	0.0048	0.0250497
TCONS_00098550	XLOC_059795	2.25874	6.62239	1.55183	0.0049	0.0254677
TCONS_00066331	XLOC_040084	0.459629	1.35429	1.559	0.00865	0.0404726
TCONS_00052610	XLOC_031811	1.14296	3.38141	1.56486	5e-05	0.000455791
TCONS_00052524	XLOC_031755	2.87398	8.57303	1.57675	5e-05	0.000455791
TCONS_00123333	XLOC_074742	1.1445	3.414	1.57675	0.00025	0.00197303
TCONS_00051919	XLOC_031404	0.628984	1.88562	1.58394	5e-05	0.000455791
TCONS_00134280	XLOC_081251	0.433493	1.30252	1.58722	0.00085	0.00579752
TCONS_00099328	XLOC_060311	1.77471	5.33372	1.58756	5e-05	0.000455791
TCONS_00144759	XLOC_087466	37.0156	111.477	1.59054	5e-05	0.000455791
TCONS_00066456	XLOC_040181	0.482115	1.47121	1.60956	0.0037	0.0201616
TCONS_00023061	XLOC_013823	0.547416	1.67717	1.61532	0.001	0.00666701
TCONS_00135054	XLOC_081696	3.63424	11.1685	1.61972	5e-05	0.000455791
TCONS_00018351	XLOC_011005	1.92266	5.95155	1.63017	5e-05	0.000455791
TCONS_00135378	XLOC_081885	16.37	51.2231	1.64574	5e-05	0.000455791
TCONS_00024738	XLOC_014817	6.00775	19.0336	1.66365	5e-05	0.000455791
TCONS_00143112	XLOC_086514	3.18834	10.1619	1.67229	5e-05	0.000455791
TCONS_00079794	XLOC_048581	1.03425	3.30787	1.67732	5e-05	0.000455791
TCONS_00108492	XLOC_065760	1.02004	3.29003	1.68947	0.00905	0.0419758
TCONS_00093786	XLOC_056984	0.37709	1.21897	1.69268	0.0007	0.00489894
TCONS_00137928	XLOC_083373	2.50622	8.10183	1.69274	5e-05	0.000455791
TCONS_00129206	XLOC_078220	0.665948	2.15633	1.6951	0.0047	0.0246019
TCONS_00036559	XLOC_022022	6.17889	20.0722	1.69978	5e-05	0.000455791
TCONS_00004865	XLOC_002938	48.4809	157.968	1.70415	5e-05	0.000455791
TCONS_00141203	XLOC_085373	1.93492	6.30645	1.70455	5e-05	0.000455791
TCONS_00041481	XLOC_025004	0.992207	3.27367	1.7222	0.0045	0.0237237
TCONS_00019743	XLOC_011854	2.07892	6.89661	1.73006	5e-05	0.000455791
TCONS_00052161	XLOC_031536	0.362207	1.20745	1.73707	0.0001	0.000866032
TCONS_00080456	XLOC_048974	5.18039	17.2901	1.73882	5e-05	0.000455791
TCONS_00097248	XLOC_059022	32.5014	108.764	1.74262	5e-05	0.000455791
TCONS_00063402	XLOC_038382	0.659445	2.23251	1.75934	0.00735	0.0354733
TCONS_00101028	XLOC_061312	0.776001	2.62992	1.76089	0.0005	0.00365161
TCONS_00050737	XLOC_030655	1.66249	5.64792	1.76438	5e-05	0.000455791
TCONS_00057636	XLOC_034900	0.522984	1.80809	1.78962	0.0062	0.0309001
TCONS_00066206	XLOC_040000	8.40964	29.4384	1.80759	5e-05	0.000455791
TCONS_00088451	XLOC_053834	1.29955	4.57336	1.81524	0.00305	0.0171812
TCONS_00026289	XLOC_015746	4.77281	17.0186	1.8342	5e-05	0.000455791
TCONS_00141783	XLOC_085735	0.695689	2.48958	1.83939	5e-05	0.000455791
TCONS_00115041	XLOC_069740	3.59472	13.0676	1.86205	5e-05	0.000455791
TCONS_00018161	XLOC_010893	0.848652	3.09394	1.8662	0.00075	0.0052003
TCONS_00002794	XLOC_001754	7.24855	26.4443	1.86719	0.00545	0.027766
TCONS_00134574	XLOC_081427	11.5858	42.8067	1.88548	5e-05	0.000455791
TCONS_00077067	XLOC_046969	0.564185	2.0888	1.88843	0.0021	0.0125423
TCONS_00076822	XLOC_046847	0.786435	2.92236	1.89373	0.00535	0.0273537
TCONS_00129170	XLOC_078196	1.9731	7.3547	1.8982	5e-05	0.000455791
TCONS_00132420	XLOC_080175	0.538708	2.05084	1.92864	0.00215	0.0127922
TCONS_00023062	XLOC_013824	1.2605	4.8045	1.93039	0.0037	0.0201616
TCONS_00016863	XLOC_010128	0.267377	1.02484	1.93845	0.00185	0.011275
TCONS_00092598	XLOC_056277	0.699067	2.68856	1.94333	5e-05	0.000455791
TCONS_00072341	XLOC_043808	0.840529	3.23825	1.94585	5e-05	0.000455791
TCONS_00110152	XLOC_066812	3.29681	12.718	1.94772	5e-05	0.000455791
TCONS_00119210	XLOC_072228	10.9714	42.3363	1.94814	5e-05	0.000455791
TCONS_00034777	XLOC_020927	2.89894	11.1885	1.94842	5e-05	0.000455791
TCONS_00037532	XLOC_022625	7.40601	28.9153	1.96506	5e-05	0.000455791
TCONS_00079249	XLOC_048268	2.97745	11.6489	1.96804	5e-05	0.000455791
TCONS_00060191	XLOC_036539	6.8797	26.9403	1.96935	5e-05	0.000455791
TCONS_00086647	XLOC_052702	5.85208	22.9633	1.97231	5e-05	0.000455791
TCONS_00118947	XLOC_072069	3.57268	14.232	1.99406	0.00365	0.0199361
TCONS_00103628	XLOC_062828	1.18188	4.77649	2.01487	0.00615	0.0306969
TCONS_00053147	XLOC_032112	3.51507	14.3361	2.02803	5e-05	0.000455791
TCONS_00016206	XLOC_009749	9.6918	39.5913	2.03035	5e-05	0.000455791
TCONS_00033342	XLOC_020022	62.1151	254.086	2.0323	5e-05	0.000455791
TCONS_00060227	XLOC_036565	5.51349	22.6922	2.04116	5e-05	0.000455791
TCONS_00113053	XLOC_068584	0.610999	2.52376	2.04633	0.00615	0.0306969
TCONS_00007877	XLOC_004810	2.91318	12.0648	2.05014	0.002	0.0120331
TCONS_00115932	XLOC_070275	4.23167	17.5477	2.05198	0.0003	0.00232226
TCONS_00109048	XLOC_066094	2.72655	11.3065	2.05201	5e-05	0.000455791
TCONS_00036404	XLOC_021934	0.653911	2.71943	2.05614	0.00205	0.0122824
TCONS_00092973	XLOC_056536	2.36765	9.86455	2.0588	0.00145	0.00915644
TCONS_00014580	XLOC_008782	3.35924	14.0016	2.05939	0.00195	0.0117843
TCONS_00022623	XLOC_013570	1.60551	6.75697	2.07334	5e-05	0.000455791
TCONS_00017361	XLOC_010395	0.41667	1.76583	2.08336	0.00235	0.0137869
TCONS_00109581	XLOC_066450	6.96634	29.5436	2.08437	5e-05	0.000455791
TCONS_00119209	XLOC_072227	47.1668	201.998	2.0985	5e-05	0.000455791
TCONS_00071066	XLOC_043071	7.42301	31.8118	2.09949	5e-05	0.000455791
TCONS_00051284	XLOC_030995	1.95592	8.42111	2.10616	5e-05	0.000455791
TCONS_00012537	XLOC_007609	0.738247	3.17993	2.10682	0.0037	0.0201616
TCONS_00101270	XLOC_061444	3.46778	15.0985	2.12233	5e-05	0.000455791
TCONS_00043233	XLOC_026044	1.07973	4.72657	2.13013	0.0009	0.00608913
TCONS_00132002	XLOC_079912	9.57938	42.6945	2.15605	5e-05	0.000455791
TCONS_00024571	XLOC_014702	1.17864	5.27226	2.1613	5e-05	0.000455791
TCONS_00031076	XLOC_018650	0.613119	2.7465	2.16335	5e-05	0.000455791
TCONS_00054541	XLOC_032973	0.710391	3.21079	2.17624	0.00785	0.0373919
TCONS_00076889	XLOC_046885	0.588036	2.66026	2.17759	0.00035	0.00266102
TCONS_00135376	XLOC_081885	3.22421	14.6382	2.18272	5e-05	0.000455791
TCONS_00040367	XLOC_024333	5.8134	26.6821	2.19842	5e-05	0.000455791
TCONS_00073772	XLOC_044863	1.13462	5.24568	2.20892	0.00785	0.0373919
TCONS_00085889	XLOC_052215	0.2769	1.28496	2.21429	0.0081	0.038374
TCONS_00024465	XLOC_014649	0.353896	1.67676	2.24428	0.00735	0.0354733
TCONS_00111646	XLOC_067691	3.11047	14.7945	2.24985	5e-05	0.000455791
TCONS_00094467	XLOC_057377	1.0323	4.98342	2.27127	5e-05	0.000455791
TCONS_00107095	XLOC_065003	2.21533	10.7136	2.27385	5e-05	0.000455791
TCONS_00076163	XLOC_046502	8.1755	39.5526	2.27439	5e-05	0.000455791
TCONS_00066137	XLOC_039955	2.43569	11.8107	2.27769	5e-05	0.000455791
TCONS_00059645	XLOC_036179	22.7248	111.347	2.29272	5e-05	0.000455791
TCONS_00101921	XLOC_061840	1.6556	8.12234	2.29454	5e-05	0.000455791
TCONS_00036060	XLOC_021737	1.42587	7.04117	2.30397	5e-05	0.000455791
TCONS_00096905	XLOC_058818	0.578133	2.8869	2.32005	5e-05	0.000455791
TCONS_00027514	XLOC_016432	18.2692	91.637	2.32652	5e-05	0.000455791
TCONS_00067503	XLOC_040804	0.824878	4.14266	2.32831	0.0072	0.0348789
TCONS_00084610	XLOC_051493	0.362599	1.84446	2.34676	0.0031	0.0174063
TCONS_00006592	XLOC_004055	0.401236	2.06798	2.3657	0.00715	0.0346831
TCONS_00071037	XLOC_043051	0.316548	1.67055	2.39983	0.00595	0.0299049
TCONS_00012362	XLOC_007500	3.21184	17.2914	2.42859	5e-05	0.000455791
TCONS_00105455	XLOC_063988	0.285553	1.53916	2.43031	0.0067	0.0328721
TCONS_00024463	XLOC_014647	1.09883	6.04967	2.46089	5e-05	0.000455791
TCONS_00018129	XLOC_010873	0.963103	5.3506	2.47394	5e-05	0.000455791
TCONS_00073222	XLOC_044404	8.73601	48.9669	2.48676	0.0002	0.0016215
TCONS_00100658	XLOC_061090	1.02409	5.74377	2.48766	5e-05	0.000455791
TCONS_00005096	XLOC_003077	8.20882	46.1761	2.4919	5e-05	0.000455791
TCONS_00116174	XLOC_070434	1.21106	6.90615	2.51161	5e-05	0.000455791
TCONS_00129891	XLOC_078605	0.226284	1.32016	2.54451	0.0016	0.00997046
TCONS_00132031	XLOC_079934	0.432466	2.52633	2.54638	0.00055	0.00396835
TCONS_00048462	XLOC_029278	0.98762	5.82576	2.56042	5e-05	0.000455791
TCONS_00102660	XLOC_062268	0.288875	1.7421	2.59231	0.00295	0.0167198
TCONS_00139795	XLOC_084550	4.90078	29.74	2.60132	5e-05	0.000455791
TCONS_00042852	XLOC_025835	14.5747	88.7088	2.60561	5e-05	0.000455791
TCONS_00051993	XLOC_031445	3.0135	18.3945	2.60977	5e-05	0.000455791
TCONS_00064480	XLOC_038975	0.619008	3.78765	2.61327	0.00605	0.0303087
TCONS_00060582	XLOC_036784	2.21899	13.7417	2.63059	5e-05	0.000455791
TCONS_00137392	XLOC_083064	0.329117	2.03915	2.63129	0.0097	0.0443893
TCONS_00101857	XLOC_061796	1.39772	8.80035	2.65449	5e-05	0.000455791
TCONS_00091533	XLOC_055605	2.38947	15.0715	2.65706	5e-05	0.000455791
TCONS_00039478	XLOC_023806	0.280701	1.78013	2.66488	5e-05	0.000455791
TCONS_00132686	XLOC_080343	22.8435	146.086	2.67697	5e-05	0.000455791
TCONS_00046139	XLOC_027839	0.546678	3.52145	2.68741	0.0096	0.0440334
TCONS_00125415	XLOC_075999	0.456296	3.00048	2.71715	0.0032	0.0178641
TCONS_00073568	XLOC_044682	0.263062	1.73535	2.72176	0.00905	0.0419758
TCONS_00015770	XLOC_009478	0.830561	5.67163	2.7716	5e-05	0.000455791
TCONS_00073703	XLOC_044802	0.779863	5.41211	2.7949	0.00085	0.00579752
TCONS_00059936	XLOC_036389	2.61187	18.2885	2.80778	5e-05	0.000455791
TCONS_00139684	XLOC_084484	0.547296	3.86065	2.81845	0.00255	0.0147748
TCONS_00121414	XLOC_073597	0.322983	2.30524	2.83539	0.00715	0.0346831
TCONS_00078598	XLOC_047869	1.99064	14.5293	2.86766	5e-05	0.000455791
TCONS_00063654	XLOC_038528	0.194017	1.43701	2.88882	0.00715	0.0346831
TCONS_00123095	XLOC_074601	0.475431	3.55877	2.90407	5e-05	0.000455791
TCONS_00043348	XLOC_026124	7.88529	60.3838	2.93693	5e-05	0.000455791
TCONS_00105163	XLOC_063813	74.4642	581.719	2.9657	5e-05	0.000455791
TCONS_00036653	XLOC_022083	1.05654	8.4316	2.99645	0.0002	0.0016215
TCONS_00008712	XLOC_005288	0.377121	3.06074	3.02078	5e-05	0.000455791
TCONS_00020762	XLOC_012454	0.965324	7.93488	3.03912	5e-05	0.000455791
TCONS_00021499	XLOC_012889	1.01384	8.37271	3.04586	5e-05	0.000455791
TCONS_00142313	XLOC_086015	6.94563	57.3987	3.04684	5e-05	0.000455791
TCONS_00085127	XLOC_051799	0.391446	3.34519	3.0952	5e-05	0.000455791
TCONS_00019620	XLOC_011786	0.98114	8.44451	3.10548	5e-05	0.000455791
TCONS_00086480	XLOC_052586	1.53097	13.4248	3.13239	5e-05	0.000455791
TCONS_00086290	XLOC_052463	0.483895	4.29396	3.14954	0.0059	0.0296985
TCONS_00063370	XLOC_038369	2.32999	20.8409	3.16102	5e-05	0.000455791
TCONS_00031593	XLOC_018933	1.08478	9.95785	3.19843	5e-05	0.000455791
TCONS_00101402	XLOC_061533	33.7117	329.003	3.28678	5e-05	0.000455791
TCONS_00016673	XLOC_010014	0.102958	1.0117	3.29665	0.00445	0.0234928
TCONS_00027705	XLOC_016563	0.317074	3.15868	3.31643	0.00445	0.0234928
TCONS_00065467	XLOC_039528	0.626935	6.40182	3.35209	5e-05	0.000455791
TCONS_00033343	XLOC_020023	1.77289	19.8593	3.48564	5e-05	0.000455791
TCONS_00105879	XLOC_064255	0.784035	8.95954	3.51443	5e-05	0.000455791
TCONS_00089609	XLOC_054531	0.277763	3.23094	3.54003	0.00055	0.00396835
TCONS_00040222	XLOC_024241	0.27659	3.27898	3.56743	0.00275	0.0157548
TCONS_00038353	XLOC_023139	4.07715	51.7994	3.6673	5e-05	0.000455791
TCONS_00120006	XLOC_072714	0.389387	4.96784	3.67334	0.00275	0.0157548
TCONS_00091163	XLOC_055412	0.606186	7.79734	3.68515	0.0001	0.000866032
TCONS_00075328	XLOC_046013	0.304472	3.96223	3.70193	0.0001	0.000866032
TCONS_00068036	XLOC_041129	0.397062	5.8294	3.87591	5e-05	0.000455791
TCONS_00127413	XLOC_077223	0.743958	10.9328	3.87729	5e-05	0.000455791
TCONS_00142314	XLOC_086015	0.332155	5.48625	4.04589	5e-05	0.000455791
TCONS_00067698	XLOC_040931	0.692442	11.6179	4.06851	5e-05	0.000455791
TCONS_00000734	XLOC_000498	0.420206	8.36927	4.31593	5e-05	0.000455791
TCONS_00101374	XLOC_061516	2.68396	55.1243	4.36025	5e-05	0.000455791
TCONS_00019744	XLOC_011855	5.10729	106.758	4.38564	0.0018	0.0110276
TCONS_00141854	XLOC_085771	1.39805	31.393	4.48896	5e-05	0.000455791
TCONS_00043005	XLOC_025900	1.55011	35.6521	4.52354	0.00025	0.00197303
TCONS_00086289	XLOC_052463	0.626097	15.1806	4.5997	5e-05	0.000455791
TCONS_00132377	XLOC_080147	0.196357	4.84411	4.62468	0.00025	0.00197303
TCONS_00132378	XLOC_080148	0.196952	4.96502	4.65588	0.00025	0.00197303
TCONS_00073378	XLOC_044536	5.53487	167.708	4.92126	5e-05	0.000455791
TCONS_00048662	XLOC_029404	0.457273	14.4252	4.97939	5e-05	0.000455791
TCONS_00122595	XLOC_074309	0.288847	9.2707	5.0043	0.00025	0.00197303
TCONS_00036018	XLOC_021710	0.463198	16.9185	5.19083	0.00025	0.00197303
TCONS_00008511	XLOC_005156	1.31758	59.1027	5.48726	5e-05	0.000455791
TCONS_00027655	XLOC_016528	2.30163	105.96	5.52472	5e-05	0.000455791
TCONS_00043802	XLOC_026421	5.10429	265.802	5.7025	5e-05	0.000455791
TCONS_00118242	XLOC_071637	0.383673	21.7861	5.82739	0.00025	0.00197303
TCONS_00105839	XLOC_064230	2.30293	141.864	5.94489	5e-05	0.000455791
TCONS_00094354	XLOC_057318	0	25.3562	inf	5e-05	0.000455791
TCONS_00075986	XLOC_046394	0	19.3187	inf	5e-05	0.000455791
TCONS_00109730	XLOC_066555	0	19.2629	inf	5e-05	0.000455791
TCONS_00074726	XLOC_045575	0	17.9476	inf	5e-05	0.000455791
TCONS_00086488	XLOC_052592	0	15.6411	inf	5e-05	0.000455791
TCONS_00100123	XLOC_060756	0	15.6262	inf	5e-05	0.000455791
TCONS_00050412	XLOC_030444	0	15.0437	inf	5e-05	0.000455791
TCONS_00006864	XLOC_004210	0	10.855	inf	5e-05	0.000455791
TCONS_00035184	XLOC_021184	0	10.8175	inf	5e-05	0.000455791
TCONS_00076671	XLOC_046771	0	10.8004	inf	5e-05	0.000455791
TCONS_00028253	XLOC_016902	0	10.7286	inf	5e-05	0.000455791
TCONS_00030385	XLOC_018200	0	10.6697	inf	5e-05	0.000455791
TCONS_00094389	XLOC_057329	0	9.17636	inf	5e-05	0.000455791
TCONS_00099698	XLOC_060535	0	8.76897	inf	5e-05	0.000455791
TCONS_00067381	XLOC_040735	0	7.26052	inf	5e-05	0.000455791
TCONS_00017618	XLOC_010542	0	6.52945	inf	5e-05	0.000455791
TCONS_00079693	XLOC_048531	0	6.50201	inf	5e-05	0.000455791
TCONS_00076657	XLOC_046762	0	6.44564	inf	5e-05	0.000455791
TCONS_00132787	XLOC_080409	0	5.82907	inf	5e-05	0.000455791
TCONS_00018887	XLOC_011331	0	5.77484	inf	5e-05	0.000455791
TCONS_00130273	XLOC_078854	0	5.69366	inf	5e-05	0.000455791
TCONS_00012266	XLOC_007446	0	5.66059	inf	5e-05	0.000455791
TCONS_00084670	XLOC_051532	0	5.532	inf	5e-05	0.000455791
TCONS_00088353	XLOC_053764	0	5.48918	inf	5e-05	0.000455791
TCONS_00090222	XLOC_054850	0	5.42994	inf	5e-05	0.000455791
TCONS_00043404	XLOC_026160	0	5.03673	inf	5e-05	0.000455791
TCONS_00100350	XLOC_060901	0	4.86617	inf	5e-05	0.000455791
TCONS_00012256	XLOC_007443	0	4.67392	inf	5e-05	0.000455791
TCONS_00028389	XLOC_016990	0	4.13423	inf	5e-05	0.000455791
TCONS_00082557	XLOC_050286	0	4.00126	inf	5e-05	0.000455791
TCONS_00042907	XLOC_025856	0	3.51593	inf	5e-05	0.000455791
TCONS_00120946	XLOC_073293	0	3.41381	inf	5e-05	0.000455791
TCONS_00077985	XLOC_047494	0	3.26436	inf	5e-05	0.000455791
TCONS_00054334	XLOC_032854	0	3.25175	inf	5e-05	0.000455791
TCONS_00071821	XLOC_043514	0	3.13393	inf	5e-05	0.000455791
TCONS_00004496	XLOC_002736	0	3.08648	inf	5e-05	0.000455791
TCONS_00109225	XLOC_066213	0	2.89346	inf	5e-05	0.000455791
TCONS_00143577	XLOC_086801	0	2.86754	inf	5e-05	0.000455791
TCONS_00133732	XLOC_080975	0	2.84643	inf	5e-05	0.000455791
TCONS_00125651	XLOC_076145	0	2.77709	inf	5e-05	0.000455791
TCONS_00025835	XLOC_015467	0	2.75807	inf	5e-05	0.000455791
TCONS_00032796	XLOC_019680	0	2.74622	inf	5e-05	0.000455791
TCONS_00074004	XLOC_045041	0	2.70374	inf	5e-05	0.000455791
TCONS_00086489	XLOC_052592	0	2.66526	inf	5e-05	0.000455791
TCONS_00042744	XLOC_025773	0	2.55712	inf	5e-05	0.000455791
TCONS_00085972	XLOC_052270	0	2.21736	inf	5e-05	0.000455791
TCONS_00106755	XLOC_064788	0	2.21705	inf	5e-05	0.000455791
TCONS_00106744	XLOC_064778	0	2.14543	inf	5e-05	0.000455791
TCONS_00002328	XLOC_001492	0	2.14341	inf	5e-05	0.000455791
TCONS_00127580	XLOC_077309	0	2.13276	inf	5e-05	0.000455791
TCONS_00019042	XLOC_011424	0	2.02314	inf	5e-05	0.000455791
TCONS_00027177	XLOC_016242	0	1.97927	inf	5e-05	0.000455791
TCONS_00060098	XLOC_036482	0	1.91773	inf	5e-05	0.000455791
TCONS_00118070	XLOC_071527	0	1.90133	inf	5e-05	0.000455791
TCONS_00094185	XLOC_057221	0	1.87148	inf	5e-05	0.000455791
TCONS_00059869	XLOC_036339	0	1.8424	inf	5e-05	0.000455791
TCONS_00059870	XLOC_036340	0	1.82246	inf	5e-05	0.000455791
TCONS_00043801	XLOC_026420	0	1.76568	inf	5e-05	0.000455791
TCONS_00027654	XLOC_016527	0	1.76548	inf	5e-05	0.000455791
TCONS_00092725	XLOC_056359	0	1.735	inf	5e-05	0.000455791
TCONS_00079562	XLOC_048450	0	1.70678	inf	5e-05	0.000455791
TCONS_00078840	XLOC_048023	0	1.65833	inf	5e-05	0.000455791
TCONS_00011833	XLOC_007189	0	1.61283	inf	5e-05	0.000455791
TCONS_00046892	XLOC_028285	0	1.56874	inf	5e-05	0.000455791
TCONS_00055011	XLOC_033258	0	1.56668	inf	5e-05	0.000455791
TCONS_00020174	XLOC_012108	0	1.5617	inf	5e-05	0.000455791
TCONS_00101733	XLOC_061722	0	1.55337	inf	5e-05	0.000455791
TCONS_00006968	XLOC_004273	0	1.53676	inf	5e-05	0.000455791
TCONS_00137597	XLOC_083194	0	1.52255	inf	5e-05	0.000455791
TCONS_00111450	XLOC_067554	0	1.49141	inf	5e-05	0.000455791
TCONS_00016902	XLOC_010142	0	1.48882	inf	5e-05	0.000455791
TCONS_00097389	XLOC_059093	0	1.47779	inf	5e-05	0.000455791
TCONS_00045466	XLOC_027461	0	1.47077	inf	5e-05	0.000455791
TCONS_00042043	XLOC_025329	0	1.37016	inf	5e-05	0.000455791
TCONS_00008772	XLOC_005325	0	1.29091	inf	5e-05	0.000455791
TCONS_00078787	XLOC_047984	0	1.21373	inf	5e-05	0.000455791
TCONS_00132369	XLOC_080142	0	1.1214	inf	5e-05	0.000455791
TCONS_00044688	XLOC_027028	0	1.06514	inf	5e-05	0.000455791
TCONS_00057133	XLOC_034576	0	0.698011	inf	5e-05	0.000455791
Down-regulated MeJA-responsive lncRNAs
LncRNA name	LncRNA loci	CK	MeJA	log2FC	P-value	q value
TCONS_00005455	XLOC_003317	3.25119	0.325715	-3.31928	0.00695	0.0338809
TCONS_00142420	XLOC_086078	3.19668	0.336081	-3.24969	0.00195	0.0117843
TCONS_00122763	XLOC_074408	4.05374	0.577445	-2.8115	5e-05	0.000455791
TCONS_00046744	XLOC_028206	3.6433	0.529673	-2.78207	0.00645	0.0319052
TCONS_00052897	XLOC_031971	11.1985	1.67648	-2.73979	0.0002	0.0016215
TCONS_00059764	XLOC_036270	8.39282	1.29113	-2.70052	0.0039	0.0210788
TCONS_00013475	XLOC_008146	5.05344	0.814163	-2.63388	0.0069	0.0336825
TCONS_00076227	XLOC_046540	4.04128	0.65298	-2.6297	0.00745	0.035825
TCONS_00125871	XLOC_076304	3.87086	0.64267	-2.5905	0.0044	0.0232746
TCONS_00125598	XLOC_076107	2.59674	0.468005	-2.47211	0.0099	0.0451134
TCONS_00050954	XLOC_030785	7.11576	1.31111	-2.44023	0.0012	0.00779064
TCONS_00013381	XLOC_008089	6.96319	1.29981	-2.42145	0.00115	0.0075147
TCONS_00140067	XLOC_084691	5.19525	0.976991	-2.41078	5e-05	0.000455791
TCONS_00052489	XLOC_031737	106.71	20.5883	-2.3738	5e-05	0.000455791
TCONS_00059716	XLOC_036238	4.84505	0.968017	-2.32341	0.00065	0.0045915
TCONS_00018743	XLOC_011248	3.70734	0.743704	-2.31758	0.00845	0.0396886
TCONS_00135451	XLOC_081917	5.07433	1.03565	-2.29268	0.00335	0.0185583
TCONS_00108472	XLOC_065751	1.3044	0.266592	-2.29069	0.00435	0.0230762
TCONS_00014903	XLOC_008953	28.588	5.8944	-2.27799	5e-05	0.000455791
TCONS_00109445	XLOC_066358	1.43109	0.300604	-2.25118	0.00845	0.0396886
TCONS_00025729	XLOC_015395	0.767214	0.165217	-2.21527	0.0091	0.042156
TCONS_00135915	XLOC_082189	2.03698	0.452574	-2.1702	0.00185	0.011275
TCONS_00069433	XLOC_042033	6.3134	1.40745	-2.16533	0.00295	0.0167198
TCONS_00010904	XLOC_006671	2.39613	0.539724	-2.15041	0.00135	0.00861851
TCONS_00142753	XLOC_086278	2.41395	0.546412	-2.14334	0.0098	0.0447509
TCONS_00092347	XLOC_056113	32.059	7.2804	-2.13864	5e-05	0.000455791
TCONS_00092056	XLOC_055933	0.898285	0.205913	-2.12514	0.005	0.0259017
TCONS_00114832	XLOC_069596	2.1217	0.503139	-2.07619	5e-05	0.000455791
TCONS_00063730	XLOC_038575	4.83225	1.20631	-2.00209	0.0005	0.00365161
TCONS_00023091	XLOC_013845	2.73652	0.697029	-1.97305	0.00445	0.0234928
TCONS_00108311	XLOC_065641	1.86843	0.490788	-1.92866	0.00865	0.0404726
TCONS_00101814	XLOC_061770	34.0753	8.97679	-1.92446	0.00925	0.0427082
TCONS_00019308	XLOC_011593	7.809	2.07152	-1.91445	0.00115	0.0075147
TCONS_00109826	XLOC_066616	5.27167	1.44143	-1.87076	5e-05	0.000455791
TCONS_00109169	XLOC_066179	4.60325	1.26237	-1.86652	0.0032	0.0178641
TCONS_00079535	XLOC_048436	8.36665	2.41058	-1.79527	5e-05	0.000455791
TCONS_00116633	XLOC_070673	1.80291	0.522328	-1.7873	0.0071	0.0344808
TCONS_00128738	XLOC_077958	3.88918	1.13667	-1.77465	0.00035	0.00266102
TCONS_00080156	XLOC_048780	2.9022	0.854997	-1.76316	0.0001	0.000866032
TCONS_00020859	XLOC_012505	3.22307	0.958398	-1.74974	5e-05	0.000455791
TCONS_00076037	XLOC_046425	7.90556	2.35657	-1.74618	0.0007	0.00489894
TCONS_00027983	XLOC_016736	3.43674	1.02461	-1.74596	0.0012	0.00779064
TCONS_00138214	XLOC_083572	8.75004	2.6176	-1.74105	0.0003	0.00232226
TCONS_00030536	XLOC_018291	1.35832	0.409547	-1.72972	0.0053	0.0271514
TCONS_00037191	XLOC_022403	3.76926	1.15079	-1.71165	0.0005	0.00365161
TCONS_00119469	XLOC_072384	3.4302	1.05486	-1.70125	0.0093	0.0428891
TCONS_00092253	XLOC_056054	4.17999	1.28779	-1.6986	5e-05	0.000455791
TCONS_00007427	XLOC_004555	6.86616	2.1303	-1.68845	5e-05	0.000455791
TCONS_00093241	XLOC_056693	3.62605	1.12795	-1.6847	0.0093	0.0428891
TCONS_00124626	XLOC_075529	2.74239	0.861087	-1.6712	0.0006	0.00427717
TCONS_00082087	XLOC_050027	4.54109	1.43139	-1.66562	0.0001	0.000866032
TCONS_00001741	XLOC_001127	1.09746	0.346826	-1.66188	5e-05	0.000455791
TCONS_00061023	XLOC_037067	12.0242	3.8562	-1.64068	5e-05	0.000455791
TCONS_00119012	XLOC_072114	3.75351	1.20746	-1.63627	0.0003	0.00232226
TCONS_00098077	XLOC_059517	6.15615	2.00467	-1.61867	5e-05	0.000455791
TCONS_00144656	XLOC_087422	1.96303	0.647297	-1.60059	0.0067	0.0328721
TCONS_00045106	XLOC_027254	6.36243	2.10109	-1.59844	0.00115	0.0075147
TCONS_00053237	XLOC_032162	8.00692	2.64811	-1.59628	5e-05	0.000455791
TCONS_00006242	XLOC_003842	5.74878	1.90925	-1.59025	5e-05	0.000455791
TCONS_00047874	XLOC_028915	3.70862	1.23877	-1.58198	0.00125	0.0080699
TCONS_00002581	XLOC_001616	3.41823	1.14238	-1.58121	0.00105	0.00695134
TCONS_00056127	XLOC_033962	2.77675	0.933094	-1.5733	5e-05	0.000455791
TCONS_00046636	XLOC_028130	9.33464	3.15121	-1.56669	5e-05	0.000455791
TCONS_00122344	XLOC_074176	5.37252	1.82175	-1.56027	5e-05	0.000455791
TCONS_00095578	XLOC_058071	3.56341	1.21296	-1.55473	0.00155	0.0097003
TCONS_00132605	XLOC_080277	4.72158	1.61014	-1.55208	5e-05	0.000455791
TCONS_00004379	XLOC_002674	2.40558	0.824198	-1.54532	0.0013	0.0083422
TCONS_00073951	XLOC_045004	6.23343	2.13583	-1.54523	5e-05	0.000455791
TCONS_00141229	XLOC_085391	3.49018	1.20468	-1.53465	0.0005	0.00365161
TCONS_00085467	XLOC_051967	2.73006	0.94304	-1.53354	0.00055	0.00396835
TCONS_00122360	XLOC_074187	9.46201	3.27891	-1.52893	0.00215	0.0127922
TCONS_00130154	XLOC_078770	1.08338	0.375908	-1.52709	0.00215	0.0127922
TCONS_00133973	XLOC_081080	4.16817	1.45235	-1.52102	0.0008	0.00549705
TCONS_00118040	XLOC_071503	2.77545	0.976156	-1.50754	0.0072	0.0348789
TCONS_00096269	XLOC_058477	2.93087	1.03257	-1.50508	0.0062	0.0309001
TCONS_00047515	XLOC_028655	9.37213	3.30447	-1.50396	5e-05	0.000455791
TCONS_00141750	XLOC_085710	4.07798	1.43784	-1.50395	0.0013	0.0083422
TCONS_00141215	XLOC_085381	4.70751	1.66453	-1.49985	0.00095	0.00637762
TCONS_00006674	XLOC_004102	6.51874	2.30898	-1.49734	5e-05	0.000455791
TCONS_00094575	XLOC_057460	2.27231	0.814416	-1.48032	0.0004	0.00299033
TCONS_00130300	XLOC_078876	4.87532	1.75012	-1.47805	0.0035	0.0192279
TCONS_00035943	XLOC_021674	2.30516	0.827875	-1.47738	0.0015	0.0094328
TCONS_00083343	XLOC_050740	79.0123	28.4596	-1.47316	5e-05	0.000455791
TCONS_00028562	XLOC_017085	6.82537	2.47126	-1.46566	5e-05	0.000455791
TCONS_00136282	XLOC_082383	3.61182	1.31062	-1.46248	5e-05	0.000455791
TCONS_00070263	XLOC_042555	7.57258	2.76987	-1.45097	5e-05	0.000455791
TCONS_00071702	XLOC_043439	1.73234	0.633967	-1.45024	0.0077	0.0368186
TCONS_00059240	XLOC_035909	13.1419	4.89708	-1.42419	0.00015	0.00125338
TCONS_00069138	XLOC_041863	3.60905	1.34571	-1.42325	0.00225	0.0132902
TCONS_00020957	XLOC_012563	1.16746	0.438216	-1.41366	0.00185	0.011275
TCONS_00063537	XLOC_038465	4.74912	1.79082	-1.40704	5e-05	0.000455791
TCONS_00094658	XLOC_057513	7.13181	2.69088	-1.40619	5e-05	0.000455791
TCONS_00115111	XLOC_069789	4.0038	1.51287	-1.40408	0.00025	0.00197303
TCONS_00125110	XLOC_075822	1.8941	0.71854	-1.39837	0.00135	0.00861851
TCONS_00102327	XLOC_062080	18.7722	7.151	-1.39238	0.0004	0.00299033
TCONS_00013240	XLOC_008007	7.76047	2.96007	-1.39051	0.0019	0.0115324
TCONS_00097285	XLOC_059037	3.59598	1.37304	-1.38902	0.0019	0.0115324
TCONS_00112208	XLOC_068066	2.73045	1.04278	-1.3887	0.00025	0.00197303
TCONS_00013274	XLOC_008033	4.0977	1.56668	-1.38711	0.0014	0.00888657
TCONS_00104377	XLOC_063323	5.0845	1.95053	-1.38224	5e-05	0.000455791
TCONS_00011279	XLOC_006880	4.23578	1.63531	-1.37306	0.00475	0.0248308
TCONS_00072260	XLOC_043759	45.9239	17.7569	-1.37087	5e-05	0.000455791
TCONS_00132984	XLOC_080533	5.59763	2.16622	-1.36964	0.00225	0.0132902
TCONS_00082737	XLOC_050382	3.69128	1.42886	-1.36926	0.00345	0.0190022
TCONS_00136586	XLOC_082568	11.0774	4.29541	-1.36676	0.00045	0.00332557
TCONS_00034447	XLOC_020741	3.47911	1.35163	-1.36402	0.004	0.0215367
TCONS_00125153	XLOC_075853	1.71613	0.666795	-1.36384	0.0018	0.0110276
TCONS_00014951	XLOC_008972	4.00153	1.55868	-1.36023	5e-05	0.000455791
TCONS_00005021	XLOC_003037	3.47642	1.35417	-1.36019	0.0069	0.0336825
TCONS_00072805	XLOC_044094	7.52158	2.93408	-1.35813	0.0029	0.0164768
TCONS_00125647	XLOC_076141	2.53667	0.990097	-1.35729	0.0029	0.0164768
TCONS_00060306	XLOC_036619	2.28814	0.895453	-1.35348	0.00805	0.0381784
TCONS_00046817	XLOC_028239	2.37247	0.929446	-1.35195	0.0022	0.0130449
TCONS_00052440	XLOC_031699	4.97285	1.95585	-1.34628	0.0057	0.0288401
TCONS_00109443	XLOC_066356	24.7754	9.7638	-1.3434	0.0002	0.0016215
TCONS_00017640	XLOC_010557	4.81786	1.90083	-1.34176	5e-05	0.000455791
TCONS_00054603	XLOC_033008	5.71663	2.26526	-1.33549	5e-05	0.000455791
TCONS_00080002	XLOC_048712	13.3771	5.3159	-1.33138	0.00015	0.00125338
TCONS_00140478	XLOC_084944	14.2847	5.70854	-1.32327	5e-05	0.000455791
TCONS_00042385	XLOC_025543	7.27354	2.90984	-1.32172	0.0059	0.0296985
TCONS_00097994	XLOC_059465	4.71472	1.8889	-1.31963	5e-05	0.000455791
TCONS_00102200	XLOC_062006	1.1363	0.455897	-1.31756	0.00645	0.0319052
TCONS_00067592	XLOC_040862	8.37391	3.35999	-1.31745	5e-05	0.000455791
TCONS_00052896	XLOC_031970	4.71264	1.89737	-1.31254	0.00025	0.00197303
TCONS_00074037	XLOC_045066	4.35835	1.75698	-1.31068	0.0001	0.000866032
TCONS_00033997	XLOC_020447	2.44954	0.989824	-1.30727	0.0043	0.0228678
TCONS_00058427	XLOC_035389	2.47845	1.00482	-1.3025	0.0001	0.000866032
TCONS_00129144	XLOC_078183	12.1287	4.92371	-1.30061	5e-05	0.000455791
TCONS_00056126	XLOC_033961	5.1926	2.10992	-1.29927	0.00015	0.00125338
TCONS_00036580	XLOC_022041	2.84594	1.15653	-1.29911	0.0033	0.0183155
TCONS_00006708	XLOC_004116	11.2363	4.56968	-1.298	5e-05	0.000455791
TCONS_00112104	XLOC_067996	2.52027	1.02541	-1.29738	0.0031	0.0174063
TCONS_00140780	XLOC_085109	8.71034	3.5469	-1.29617	5e-05	0.000455791
TCONS_00045746	XLOC_027620	1.74731	0.711725	-1.29575	5e-05	0.000455791
TCONS_00087676	XLOC_053354	2.67082	1.08981	-1.29321	0.0026	0.0150175
TCONS_00118350	XLOC_071699	4.05983	1.67196	-1.27988	0.005	0.0259017
TCONS_00099768	XLOC_060575	5.00482	2.0766	-1.2691	0.00015	0.00125338
TCONS_00060633	XLOC_036817	3.72059	1.54779	-1.26532	0.003	0.0169628
TCONS_00126983	XLOC_076960	1.66431	0.695545	-1.25871	0.00815	0.0385625
TCONS_00109825	XLOC_066615	17.8146	7.44832	-1.25807	5e-05	0.000455791
TCONS_00085758	XLOC_052135	26.6793	11.2069	-1.25133	0.0006	0.00427717
TCONS_00114729	XLOC_069522	6.42321	2.69908	-1.25082	5e-05	0.000455791
TCONS_00023271	XLOC_013968	4.34825	1.83241	-1.2467	0.0001	0.000866032
TCONS_00083386	XLOC_050774	25.6844	10.8492	-1.24331	5e-05	0.000455791
TCONS_00084965	XLOC_051716	2.2563	0.955697	-1.23933	0.0008	0.00549705
TCONS_00005020	XLOC_003037	20.1408	8.53894	-1.238	5e-05	0.000455791
TCONS_00055069	XLOC_033298	6.47943	2.74729	-1.23786	5e-05	0.000455791
TCONS_00092654	XLOC_056309	8.36715	3.55028	-1.2368	0.00015	0.00125338
TCONS_00051564	XLOC_031156	17.1055	7.28501	-1.23146	0.00845	0.0396886
TCONS_00036581	XLOC_022042	2.14609	0.914312	-1.23095	0.0085	0.0398941
TCONS_00017287	XLOC_010358	6.70481	2.85937	-1.2295	5e-05	0.000455791
TCONS_00040303	XLOC_024283	8.24472	3.5196	-1.22806	0.0044	0.0232746
TCONS_00058536	XLOC_035465	4.67445	1.99609	-1.22762	0.00465	0.0243724
TCONS_00080714	XLOC_049145	8.08317	3.45416	-1.22659	5e-05	0.000455791
TCONS_00121350	XLOC_073551	1.68477	0.721969	-1.22254	0.00115	0.0075147
TCONS_00089524	XLOC_054486	14.664	6.30192	-1.21841	5e-05	0.000455791
TCONS_00011862	XLOC_007211	1.76076	0.75878	-1.21444	0.0038	0.0206241
TCONS_00087842	XLOC_053448	5.81671	2.51465	-1.20985	5e-05	0.000455791
TCONS_00070349	XLOC_042613	18.0615	7.83781	-1.2044	0.0001	0.000866032
TCONS_00129834	XLOC_078568	6.9711	3.03205	-1.20109	0.00015	0.00125338
TCONS_00137193	XLOC_082937	3.47192	1.5103	-1.2009	0.00855	0.0400904
TCONS_00115795	XLOC_070187	5.75944	2.50767	-1.19958	5e-05	0.000455791
TCONS_00136570	XLOC_082554	35.3414	15.4117	-1.19733	5e-05	0.000455791
TCONS_00124903	XLOC_075700	2.38287	1.04103	-1.19469	0.00075	0.0052003
TCONS_00027845	XLOC_016644	2.28867	1.00149	-1.19236	0.00195	0.0117843
TCONS_00045825	XLOC_027651	2.86251	1.25604	-1.1884	0.00655	0.0323038
TCONS_00036561	XLOC_022024	40.1259	17.639	-1.18576	0.00655	0.0323038
TCONS_00063892	XLOC_038664	1.81851	0.80039	-1.18398	0.0086	0.0402862
TCONS_00072490	XLOC_043899	6.24823	2.75105	-1.18346	5e-05	0.000455791
TCONS_00135123	XLOC_081735	3.70923	1.63408	-1.18264	0.0025	0.0145337
TCONS_00000695	XLOC_000469	3.37045	1.49092	-1.17674	0.0021	0.0125423
TCONS_00008807	XLOC_005352	9.31135	4.16267	-1.16148	5e-05	0.000455791
TCONS_00120569	XLOC_073055	4.04733	1.81263	-1.15888	0.0025	0.0145337
TCONS_00034306	XLOC_020641	19.0404	8.54767	-1.15546	0.0008	0.00549705
TCONS_00117083	XLOC_070924	4.47114	2.01509	-1.1498	0.0002	0.0016215
TCONS_00074853	XLOC_045683	4.22521	1.90483	-1.14936	0.00065	0.0045915
TCONS_00057202	XLOC_034631	3.79855	1.71307	-1.14886	0.0003	0.00232226
TCONS_00105093	XLOC_063758	4.23203	1.91017	-1.14765	0.00105	0.00695134
TCONS_00137868	XLOC_083329	6.97717	3.15365	-1.14562	0.0016	0.00997046
TCONS_00061587	XLOC_037403	3.26413	1.47554	-1.14546	0.0029	0.0164768
TCONS_00047089	XLOC_028409	3.9481	1.78682	-1.14376	0.0096	0.0440334
TCONS_00062324	XLOC_037797	9.16566	4.1529	-1.14212	5e-05	0.000455791
TCONS_00003125	XLOC_001953	6.20727	2.8149	-1.14088	0.0033	0.0183155
TCONS_00128299	XLOC_077688	7.03228	3.19042	-1.14025	5e-05	0.000455791
TCONS_00029442	XLOC_017616	3.63686	1.65042	-1.13986	0.00345	0.0190022
TCONS_00143722	XLOC_086892	2.70499	1.22819	-1.13909	5e-05	0.000455791
TCONS_00060019	XLOC_036441	5.90514	2.68376	-1.13772	5e-05	0.000455791
TCONS_00125902	XLOC_076322	21.0305	9.62127	-1.12818	0.0011	0.00723629
TCONS_00054769	XLOC_033111	16.7819	7.70186	-1.12363	0.0032	0.0178641
TCONS_00100887	XLOC_061224	3.35491	1.54024	-1.12312	0.00825	0.0389582
TCONS_00070103	XLOC_042457	9.5343	4.37853	-1.12268	5e-05	0.000455791
TCONS_00054449	XLOC_032918	3.38128	1.55397	-1.12161	0.00085	0.00579752
TCONS_00037218	XLOC_022426	21.1103	9.72019	-1.11889	5e-05	0.000455791
TCONS_00051596	XLOC_031181	9.34158	4.30355	-1.11814	5e-05	0.000455791
TCONS_00092799	XLOC_056408	3.60919	1.66702	-1.11441	0.00845	0.0396886
TCONS_00120315	XLOC_072895	16.546	7.6611	-1.11085	5e-05	0.000455791
TCONS_00031463	XLOC_018842	4.10464	1.90276	-1.10916	0.0012	0.00779064
TCONS_00102779	XLOC_062337	3.07892	1.43109	-1.10531	0.0033	0.0183155
TCONS_00001446	XLOC_000947	3.3397	1.55397	-1.10376	0.00095	0.00637762
TCONS_00057537	XLOC_034845	5.54901	2.58537	-1.10186	0.00015	0.00125338
TCONS_00131321	XLOC_079509	4.63531	2.16101	-1.10096	0.0002	0.0016215
TCONS_00135968	XLOC_082216	9.6027	4.4784	-1.10046	0.0005	0.00365161
TCONS_00059713	XLOC_036235	6.45024	3.00903	-1.10006	5e-05	0.000455791
TCONS_00093498	XLOC_056831	2.74656	1.28277	-1.09836	0.0043	0.0228678
TCONS_00078360	XLOC_047721	6.90801	3.23262	-1.09556	5e-05	0.000455791
TCONS_00039018	XLOC_023550	17.0437	7.97748	-1.09524	5e-05	0.000455791
TCONS_00016515	XLOC_009926	2.72155	1.27631	-1.09245	0.005	0.0259017
TCONS_00129901	XLOC_078612	11.6083	5.45894	-1.08847	0.0007	0.00489894
TCONS_00025252	XLOC_015100	3.90733	1.84018	-1.08634	5e-05	0.000455791
TCONS_00069839	XLOC_042288	2.496	1.17815	-1.08309	0.00275	0.0157548
TCONS_00058451	XLOC_035402	41.7432	19.7055	-1.08294	0.00115	0.0075147
TCONS_00029196	XLOC_017449	10.7758	5.09291	-1.08123	5e-05	0.000455791
TCONS_00004349	XLOC_002650	2.54091	1.20429	-1.07716	0.00935	0.0430743
TCONS_00097098	XLOC_058941	2.64963	1.25667	-1.07619	0.00935	0.0430743
TCONS_00066632	XLOC_040272	5.26282	2.4971	-1.07558	5e-05	0.000455791
TCONS_00053372	XLOC_032250	8.51124	4.04542	-1.07308	5e-05	0.000455791
TCONS_00033923	XLOC_020395	3.87452	1.845	-1.0704	0.0006	0.00427717
TCONS_00045097	XLOC_027247	5.00805	2.38515	-1.07017	5e-05	0.000455791
TCONS_00139150	XLOC_084137	4.04564	1.92923	-1.06834	5e-05	0.000455791
TCONS_00109063	XLOC_066109	11.791	5.63031	-1.0664	5e-05	0.000455791
TCONS_00098689	XLOC_059885	18.158	8.67883	-1.06503	5e-05	0.000455791
TCONS_00124508	XLOC_075461	3.34217	1.60056	-1.06221	0.0065	0.0321124
TCONS_00131340	XLOC_079522	11.5983	5.5578	-1.06133	5e-05	0.000455791
TCONS_00005674	XLOC_003465	14.7741	7.08923	-1.05937	5e-05	0.000455791
TCONS_00115819	XLOC_070198	5.84538	2.80505	-1.05927	0.0003	0.00232226
TCONS_00089064	XLOC_054194	4.31906	2.07728	-1.05602	0.0004	0.00299033
TCONS_00081424	XLOC_049585	7.30381	3.51711	-1.05426	0.0001	0.000866032
TCONS_00111457	XLOC_067561	2.23206	1.07657	-1.05194	0.0058	0.0292713
TCONS_00044793	XLOC_027075	3.66602	1.77755	-1.04432	0.00685	0.0334719
TCONS_00092009	XLOC_055907	5.69742	2.76451	-1.04328	0.00045	0.00332557
TCONS_00140182	XLOC_084758	31.5608	15.3325	-1.04154	5e-05	0.000455791
TCONS_00121854	XLOC_073875	6.53718	3.1802	-1.03955	5e-05	0.000455791
TCONS_00115242	XLOC_069856	4.12132	2.00508	-1.03945	0.00075	0.0052003
TCONS_00035578	XLOC_021424	11.9811	5.82953	-1.0393	5e-05	0.000455791
TCONS_00038666	XLOC_023317	8.02535	3.90582	-1.03894	0.001	0.00666701
TCONS_00065709	XLOC_039668	8.05166	3.91928	-1.0387	5e-05	0.000455791
TCONS_00029363	XLOC_017561	1.44381	0.704273	-1.03568	0.0004	0.00299033
TCONS_00137259	XLOC_082980	3.31934	1.62058	-1.03439	0.00325	0.0180838
TCONS_00048881	XLOC_029550	3.76154	1.84163	-1.03034	0.00075	0.0052003
TCONS_00110196	XLOC_066836	68.9503	33.8088	-1.02816	5e-05	0.000455791
TCONS_00075230	XLOC_045941	3.31817	1.62768	-1.02757	0.0004	0.00299033
TCONS_00038606	XLOC_023279	1.51667	0.745152	-1.0253	0.0024	0.0140407
TCONS_00039521	XLOC_023841	9.99457	4.91374	-1.02432	0.00875	0.0408646
TCONS_00059075	XLOC_035812	6.54391	3.21907	-1.02351	0.00075	0.0052003
TCONS_00110826	XLOC_067178	4.36618	2.15723	-1.01719	0.0005	0.00365161
TCONS_00044475	XLOC_026864	1.40575	0.694988	-1.01628	0.0004	0.00299033
TCONS_00004993	XLOC_003014	10.7699	5.32653	-1.01574	5e-05	0.000455791
TCONS_00037629	XLOC_022693	6.25384	3.09724	-1.01376	0.0009	0.00608913
TCONS_00125789	XLOC_076249	1.52052	0.754036	-1.01186	0.0037	0.0201616
TCONS_00036881	XLOC_022217	56.7968	28.2323	-1.00846	5e-05	0.000455791
TCONS_00120372	XLOC_072925	1.59428	0.792614	-1.00821	0.00855	0.0400904
TCONS_00089982	XLOC_054720	3.20049	1.59137	-1.00802	0.00315	0.0176442
TCONS_00039057	XLOC_023573	7.95637	3.96029	-1.00651	0.0009	0.00608913
TCONS_00079953	XLOC_048678	6.52906	3.25138	-1.00582	5e-05	0.000455791
TCONS_00113446	XLOC_068836	3.49234	1.7405	-1.00469	5e-05	0.000455791
TCONS_00005305	XLOC_003222	33.8355	16.8816	-1.00309	0.0004	0.00299033
TCONS_00037217	XLOC_022425	17.5287	8.75045	-1.00229	5e-05	0.000455791
TCONS_00078384	XLOC_047735	5.3832	2.69063	-1.00052	0.00685	0.0334719
TCONS_00085704	XLOC_052106	20.4758	0	#NAME?	5e-05	0.000455791
TCONS_00099842	XLOC_060612	4.35463	0	#NAME?	5e-05	0.000455791
TCONS_00140722	XLOC_085075	2.01388	0	#NAME?	5e-05	0.000455791
TCONS_00040897	XLOC_024612	1.12637	0	#NAME?	5e-05	0.000455791
