# Supplementary material for: Systematic Identification of Methyl Jasmonate-Responsive Long Noncoding RNAs and Their Nearby Coding Genes Unveils Their Potential Defence Roles in Tobacco BY-2 Cells
Source: Int J Mol Sci. 2022 Dec 8;23(24):15568. doi: 10.3390/ijms232415568 (PMC9778826; doi:10.3390/ijms232415568)
Supplement: Supplementary file 1 [file ijms-23-15568-s001.zip › Table S8. Cis-regulated target genes and their MeJA-responsive lncRNAs.xlsx]

## Sheet: Sheet1
Table S8. Cis-regulated target genes and their MeJA-responsive lncRNAs.
Up-regulated MeJA-responsive lncRNAs	Cis-regulated target genes			Down-regulated MeJA-responsive lncRNAs	Cis-regulated target genes
TCONS_00000317	XLOC_000224			TCONS_00001446	XLOC_000946
TCONS_00000317	XLOC_000226			TCONS_00001741	XLOC_001121
TCONS_00000317	XLOC_000227			TCONS_00002581	XLOC_001614
TCONS_00000734	XLOC_000497			TCONS_00002581	XLOC_001615
TCONS_00001783	XLOC_001154			TCONS_00003125	XLOC_001945
TCONS_00001783	XLOC_001155			TCONS_00003125	XLOC_001946
TCONS_00002328	XLOC_001491			TCONS_00003125	XLOC_001947
TCONS_00002794	XLOC_001749			TCONS_00003125	XLOC_001948
TCONS_00004496	XLOC_002730			TCONS_00003125	XLOC_001949
TCONS_00004496	XLOC_002731			TCONS_00003125	XLOC_001950
TCONS_00004496	XLOC_002732			TCONS_00003125	XLOC_001951
TCONS_00004496	XLOC_002733			TCONS_00003125	XLOC_001952
TCONS_00004496	XLOC_002734			TCONS_00004379	XLOC_002672
TCONS_00005096	XLOC_003075			TCONS_00004993	XLOC_003013
TCONS_00005096	XLOC_003076			TCONS_00005455	XLOC_003316
TCONS_00005096	XLOC_003078			TCONS_00005674	XLOC_003462
TCONS_00005096	XLOC_003082			TCONS_00005674	XLOC_003464
TCONS_00005096	XLOC_003083			TCONS_00006242	XLOC_003836
TCONS_00005859	XLOC_003583			TCONS_00006242	XLOC_003837
TCONS_00005859	XLOC_003584			TCONS_00006242	XLOC_003838
TCONS_00005938	XLOC_003624			TCONS_00007427	XLOC_004554
TCONS_00006864	XLOC_004209			TCONS_00013381	XLOC_008087
TCONS_00008511	XLOC_005152			TCONS_00013475	XLOC_008145
TCONS_00008511	XLOC_005153			TCONS_00014903	XLOC_008950
TCONS_00008511	XLOC_005154			TCONS_00014903	XLOC_008951
TCONS_00008511	XLOC_005155			TCONS_00014903	XLOC_008952
TCONS_00008712	XLOC_005287			TCONS_00014951	XLOC_008969
TCONS_00008772	XLOC_005324			TCONS_00014951	XLOC_008970
TCONS_00010053	XLOC_006116			TCONS_00014951	XLOC_008971
TCONS_00010345	XLOC_006336			TCONS_00017287	XLOC_010355
TCONS_00012058	XLOC_007328			TCONS_00017287	XLOC_010356
TCONS_00012058	XLOC_007329			TCONS_00017287	XLOC_010357
TCONS_00012256	XLOC_007442			TCONS_00017640	XLOC_010555
TCONS_00012362	XLOC_007499			TCONS_00018743	XLOC_011247
TCONS_00016673	XLOC_010008			TCONS_00020957	XLOC_012561
TCONS_00016673	XLOC_010010			TCONS_00020957	XLOC_012562
TCONS_00016673	XLOC_010011			TCONS_00025252	XLOC_015099
TCONS_00016673	XLOC_010012			TCONS_00028562	XLOC_017082
TCONS_00016673	XLOC_010013			TCONS_00028562	XLOC_017083
TCONS_00017361	XLOC_010396			TCONS_00028562	XLOC_017084
TCONS_00017361	XLOC_010397			TCONS_00028562	XLOC_017086
TCONS_00017361	XLOC_010398			TCONS_00034306	XLOC_020633
TCONS_00017361	XLOC_010399			TCONS_00034306	XLOC_020634
TCONS_00017450	XLOC_010440			TCONS_00034306	XLOC_020636
TCONS_00017450	XLOC_010441			TCONS_00034306	XLOC_020637
TCONS_00017450	XLOC_010442			TCONS_00034306	XLOC_020638
TCONS_00017618	XLOC_010537			TCONS_00034306	XLOC_020639
TCONS_00017618	XLOC_010538			TCONS_00034306	XLOC_020640
TCONS_00017618	XLOC_010539			TCONS_00034447	XLOC_020740
TCONS_00017618	XLOC_010540			TCONS_00035578	XLOC_021417
TCONS_00017618	XLOC_010541			TCONS_00035578	XLOC_021418
TCONS_00018129	XLOC_010872			TCONS_00035578	XLOC_021419
TCONS_00018130	XLOC_010872			TCONS_00035578	XLOC_021420
TCONS_00018161	XLOC_010890			TCONS_00035578	XLOC_021421
TCONS_00018351	XLOC_011000			TCONS_00035578	XLOC_021422
TCONS_00018351	XLOC_011001			TCONS_00036580	XLOC_022038
TCONS_00018351	XLOC_011002			TCONS_00036580	XLOC_022039
TCONS_00018351	XLOC_011003			TCONS_00036580	XLOC_022040
TCONS_00018887	XLOC_011330			TCONS_00036581	XLOC_022038
TCONS_00019042	XLOC_011419			TCONS_00036581	XLOC_022039
TCONS_00020174	XLOC_012107			TCONS_00036581	XLOC_022040
TCONS_00020630	XLOC_012360			TCONS_00036881	XLOC_022213
TCONS_00020630	XLOC_012361			TCONS_00036881	XLOC_022214
TCONS_00020762	XLOC_012451			TCONS_00036881	XLOC_022215
TCONS_00020762	XLOC_012452			TCONS_00036881	XLOC_022216
TCONS_00020762	XLOC_012453			TCONS_00037191	XLOC_022400
TCONS_00021009	XLOC_012600			TCONS_00037191	XLOC_022401
TCONS_00021009	XLOC_012601			TCONS_00037217	XLOC_022421
TCONS_00021009	XLOC_012602			TCONS_00037217	XLOC_022422
TCONS_00021499	XLOC_012888			TCONS_00037217	XLOC_022423
TCONS_00022623	XLOC_013568			TCONS_00037218	XLOC_022422
TCONS_00022623	XLOC_013569			TCONS_00037218	XLOC_022423
TCONS_00022835	XLOC_013682			TCONS_00039018	XLOC_023549
TCONS_00022835	XLOC_013683			TCONS_00039057	XLOC_023570
TCONS_00024463	XLOC_014646			TCONS_00039057	XLOC_023571
TCONS_00024465	XLOC_014646			TCONS_00039057	XLOC_023572
TCONS_00024571	XLOC_014700			TCONS_00039521	XLOC_023838
TCONS_00024571	XLOC_014701			TCONS_00039521	XLOC_023839
TCONS_00025835	XLOC_015465			TCONS_00039521	XLOC_023840
TCONS_00027514	XLOC_016426			TCONS_00039521	XLOC_023842
TCONS_00027514	XLOC_016427			TCONS_00044475	XLOC_026862
TCONS_00027514	XLOC_016428			TCONS_00044475	XLOC_026863
TCONS_00027514	XLOC_016429			TCONS_00045097	XLOC_027246
TCONS_00027514	XLOC_016430			TCONS_00045825	XLOC_027648
TCONS_00027514	XLOC_016431			TCONS_00045825	XLOC_027649
TCONS_00027868	XLOC_016652			TCONS_00045825	XLOC_027650
TCONS_00027868	XLOC_016653			TCONS_00046744	XLOC_028204
TCONS_00027868	XLOC_016654			TCONS_00047515	XLOC_028653
TCONS_00028253	XLOC_016900			TCONS_00047515	XLOC_028654
TCONS_00031076	XLOC_018649			TCONS_00047874	XLOC_028910
TCONS_00031833	XLOC_019074			TCONS_00047874	XLOC_028911
TCONS_00031833	XLOC_019077			TCONS_00047874	XLOC_028912
TCONS_00032261	XLOC_019345			TCONS_00047874	XLOC_028913
TCONS_00032261	XLOC_019346			TCONS_00052489	XLOC_031732
TCONS_00032598	XLOC_019560			TCONS_00052489	XLOC_031733
TCONS_00032648	XLOC_019593			TCONS_00052489	XLOC_031734
TCONS_00032835	XLOC_019706			TCONS_00052489	XLOC_031735
TCONS_00033342	XLOC_020020			TCONS_00052489	XLOC_031736
TCONS_00033343	XLOC_020020			TCONS_00052896	XLOC_031969
TCONS_00033443	XLOC_020073			TCONS_00053237	XLOC_032161
TCONS_00033443	XLOC_020074			TCONS_00053372	XLOC_032247
TCONS_00033443	XLOC_020075			TCONS_00053372	XLOC_032248
TCONS_00033443	XLOC_020076			TCONS_00054449	XLOC_032916
TCONS_00033646	XLOC_020221			TCONS_00054603	XLOC_033006
TCONS_00033646	XLOC_020222			TCONS_00054603	XLOC_033007
TCONS_00033646	XLOC_020223			TCONS_00054769	XLOC_033110
TCONS_00034777	XLOC_020925			TCONS_00055069	XLOC_033296
TCONS_00034777	XLOC_020926			TCONS_00055069	XLOC_033297
TCONS_00035198	XLOC_021190			TCONS_00056126	XLOC_033957
TCONS_00035557	XLOC_021410			TCONS_00056126	XLOC_033958
TCONS_00036351	XLOC_021901			TCONS_00056126	XLOC_033959
TCONS_00036653	XLOC_022081			TCONS_00056127	XLOC_033957
TCONS_00036653	XLOC_022082			TCONS_00056127	XLOC_033958
TCONS_00036653	XLOC_022084			TCONS_00056127	XLOC_033959
TCONS_00036653	XLOC_022085			TCONS_00057202	XLOC_034627
TCONS_00037532	XLOC_022622			TCONS_00057202	XLOC_034628
TCONS_00037532	XLOC_022623			TCONS_00057202	XLOC_034629
TCONS_00037532	XLOC_022624			TCONS_00057202	XLOC_034630
TCONS_00038353	XLOC_023137			TCONS_00057537	XLOC_034844
TCONS_00038353	XLOC_023138			TCONS_00058427	XLOC_035380
TCONS_00039749	XLOC_023974			TCONS_00058427	XLOC_035381
TCONS_00039749	XLOC_023975			TCONS_00058427	XLOC_035382
TCONS_00039749	XLOC_023977			TCONS_00058427	XLOC_035383
TCONS_00039749	XLOC_023978			TCONS_00058427	XLOC_035384
TCONS_00039749	XLOC_023979			TCONS_00058427	XLOC_035385
TCONS_00040082	XLOC_024156			TCONS_00058427	XLOC_035387
TCONS_00040222	XLOC_024240			TCONS_00058427	XLOC_035388
TCONS_00041481	XLOC_025000			TCONS_00058451	XLOC_035399
TCONS_00041481	XLOC_025001			TCONS_00058451	XLOC_035400
TCONS_00041482	XLOC_025000			TCONS_00058536	XLOC_035464
TCONS_00041482	XLOC_025001			TCONS_00060019	XLOC_036440
TCONS_00042043	XLOC_025325			TCONS_00060306	XLOC_036617
TCONS_00042043	XLOC_025326			TCONS_00060306	XLOC_036618
TCONS_00042043	XLOC_025327			TCONS_00060633	XLOC_036815
TCONS_00042043	XLOC_025328			TCONS_00060633	XLOC_036816
TCONS_00042744	XLOC_025770			TCONS_00061023	XLOC_037066
TCONS_00042744	XLOC_025771			TCONS_00061587	XLOC_037404
TCONS_00042852	XLOC_025832			TCONS_00061587	XLOC_037405
TCONS_00042852	XLOC_025833			TCONS_00062324	XLOC_037795
TCONS_00042907	XLOC_025854			TCONS_00063537	XLOC_038458
TCONS_00042907	XLOC_025855			TCONS_00063537	XLOC_038459
TCONS_00043348	XLOC_026122			TCONS_00063537	XLOC_038460
TCONS_00043348	XLOC_026123			TCONS_00063537	XLOC_038461
TCONS_00043404	XLOC_026157			TCONS_00063537	XLOC_038462
TCONS_00043404	XLOC_026158			TCONS_00063537	XLOC_038463
TCONS_00043404	XLOC_026159			TCONS_00063537	XLOC_038464
TCONS_00043801	XLOC_026412			TCONS_00063730	XLOC_038563
TCONS_00043801	XLOC_026413			TCONS_00063730	XLOC_038564
TCONS_00043801	XLOC_026414			TCONS_00063730	XLOC_038565
TCONS_00043801	XLOC_026415			TCONS_00063730	XLOC_038566
TCONS_00043801	XLOC_026416			TCONS_00063730	XLOC_038568
TCONS_00043801	XLOC_026417			TCONS_00063730	XLOC_038570
TCONS_00044102	XLOC_026630			TCONS_00063730	XLOC_038571
TCONS_00044102	XLOC_026632			TCONS_00063730	XLOC_038572
TCONS_00044102	XLOC_026633			TCONS_00063730	XLOC_038573
TCONS_00044688	XLOC_027027			TCONS_00063730	XLOC_038574
TCONS_00045466	XLOC_027460			TCONS_00063892	XLOC_038661
TCONS_00046139	XLOC_027837			TCONS_00063892	XLOC_038662
TCONS_00046139	XLOC_027838			TCONS_00063892	XLOC_038663
TCONS_00048462	XLOC_029274			TCONS_00065709	XLOC_039666
TCONS_00048462	XLOC_029275			TCONS_00067592	XLOC_040858
TCONS_00048462	XLOC_029276			TCONS_00069138	XLOC_041859
TCONS_00048462	XLOC_029277			TCONS_00069138	XLOC_041860
TCONS_00048662	XLOC_029403			TCONS_00069138	XLOC_041862
TCONS_00050870	XLOC_030723			TCONS_00069433	XLOC_042028
TCONS_00050870	XLOC_030724			TCONS_00069433	XLOC_042029
TCONS_00050870	XLOC_030725			TCONS_00069433	XLOC_042030
TCONS_00050870	XLOC_030728			TCONS_00069433	XLOC_042031
TCONS_00050870	XLOC_030729			TCONS_00069433	XLOC_042032
TCONS_00050870	XLOC_030730			TCONS_00070263	XLOC_042553
TCONS_00051576	XLOC_031163			TCONS_00071702	XLOC_043427
TCONS_00051576	XLOC_031164			TCONS_00071702	XLOC_043428
TCONS_00052610	XLOC_031810			TCONS_00071702	XLOC_043429
TCONS_00053147	XLOC_032111			TCONS_00071702	XLOC_043431
TCONS_00054541	XLOC_032972			TCONS_00071702	XLOC_043432
TCONS_00055011	XLOC_033257			TCONS_00071702	XLOC_043433
TCONS_00057133	XLOC_034574			TCONS_00071702	XLOC_043434
TCONS_00057303	XLOC_034669			TCONS_00071702	XLOC_043435
TCONS_00057303	XLOC_034670			TCONS_00071702	XLOC_043436
TCONS_00057303	XLOC_034671			TCONS_00071702	XLOC_043437
TCONS_00057636	XLOC_034896			TCONS_00071702	XLOC_043438
TCONS_00057636	XLOC_034898			TCONS_00072260	XLOC_043758
TCONS_00057636	XLOC_034899			TCONS_00072490	XLOC_043895
TCONS_00059869	XLOC_036337			TCONS_00072490	XLOC_043896
TCONS_00059870	XLOC_036337			TCONS_00072490	XLOC_043898
TCONS_00060098	XLOC_036480			TCONS_00073951	XLOC_045002
TCONS_00060191	XLOC_036537			TCONS_00074853	XLOC_045679
TCONS_00060191	XLOC_036538			TCONS_00074853	XLOC_045680
TCONS_00060227	XLOC_036566			TCONS_00075230	XLOC_045933
TCONS_00060227	XLOC_036567			TCONS_00075230	XLOC_045934
TCONS_00060227	XLOC_036568			TCONS_00075230	XLOC_045935
TCONS_00060227	XLOC_036569			TCONS_00075230	XLOC_045936
TCONS_00060227	XLOC_036570			TCONS_00075230	XLOC_045938
TCONS_00060227	XLOC_036571			TCONS_00075230	XLOC_045939
TCONS_00060227	XLOC_036572			TCONS_00078360	XLOC_047719
TCONS_00060227	XLOC_036573			TCONS_00078360	XLOC_047720
TCONS_00060227	XLOC_036574			TCONS_00078384	XLOC_047733
TCONS_00060582	XLOC_036782			TCONS_00078384	XLOC_047734
TCONS_00060582	XLOC_036783			TCONS_00082087	XLOC_050023
TCONS_00061423	XLOC_037288			TCONS_00082087	XLOC_050024
TCONS_00061423	XLOC_037289			TCONS_00082737	XLOC_050380
TCONS_00061423	XLOC_037290			TCONS_00082737	XLOC_050381
TCONS_00063370	XLOC_038365			TCONS_00083343	XLOC_050732
TCONS_00063370	XLOC_038366			TCONS_00083343	XLOC_050733
TCONS_00063370	XLOC_038367			TCONS_00083343	XLOC_050734
TCONS_00063370	XLOC_038368			TCONS_00083343	XLOC_050735
TCONS_00063402	XLOC_038370			TCONS_00083343	XLOC_050736
TCONS_00063402	XLOC_038371			TCONS_00083343	XLOC_050737
TCONS_00063402	XLOC_038375			TCONS_00083343	XLOC_050738
TCONS_00063402	XLOC_038376			TCONS_00083343	XLOC_050739
TCONS_00063402	XLOC_038377			TCONS_00083386	XLOC_050772
TCONS_00063448	XLOC_038413			TCONS_00083386	XLOC_050773
TCONS_00063448	XLOC_038414			TCONS_00084965	XLOC_051717
TCONS_00063654	XLOC_038525			TCONS_00085467	XLOC_051964
TCONS_00064480	XLOC_038974			TCONS_00085467	XLOC_051965
TCONS_00065467	XLOC_039527			TCONS_00087842	XLOC_053441
TCONS_00066206	XLOC_039998			TCONS_00087842	XLOC_053442
TCONS_00066456	XLOC_040171			TCONS_00087842	XLOC_053443
TCONS_00066456	XLOC_040172			TCONS_00087842	XLOC_053446
TCONS_00066456	XLOC_040173			TCONS_00087842	XLOC_053447
TCONS_00066456	XLOC_040174			TCONS_00092347	XLOC_056108
TCONS_00066456	XLOC_040175			TCONS_00092347	XLOC_056109
TCONS_00066456	XLOC_040176			TCONS_00092347	XLOC_056110
TCONS_00066456	XLOC_040177			TCONS_00092347	XLOC_056111
TCONS_00066456	XLOC_040180			TCONS_00092347	XLOC_056112
TCONS_00067503	XLOC_040797			TCONS_00092654	XLOC_056307
TCONS_00067503	XLOC_040798			TCONS_00092654	XLOC_056308
TCONS_00067503	XLOC_040799			TCONS_00097994	XLOC_059464
TCONS_00067503	XLOC_040800			TCONS_00098689	XLOC_059880
TCONS_00067503	XLOC_040801			TCONS_00098689	XLOC_059881
TCONS_00067503	XLOC_040802			TCONS_00098689	XLOC_059882
TCONS_00067698	XLOC_040930			TCONS_00098689	XLOC_059883
TCONS_00068036	XLOC_041128			TCONS_00099768	XLOC_060574
TCONS_00068392	XLOC_041358			TCONS_00099842	XLOC_060609
TCONS_00071037	XLOC_043046			TCONS_00099842	XLOC_060610
TCONS_00071037	XLOC_043047			TCONS_00099842	XLOC_060611
TCONS_00071037	XLOC_043048			TCONS_00102327	XLOC_062079
TCONS_00071037	XLOC_043049			TCONS_00102779	XLOC_062333
TCONS_00071037	XLOC_043050			TCONS_00102779	XLOC_062334
TCONS_00071821	XLOC_043513			TCONS_00102779	XLOC_062335
TCONS_00072028	XLOC_043627			TCONS_00102779	XLOC_062336
TCONS_00072028	XLOC_043628			TCONS_00104377	XLOC_063322
TCONS_00072341	XLOC_043801			TCONS_00105093	XLOC_063757
TCONS_00072341	XLOC_043802			TCONS_00108472	XLOC_065752
TCONS_00072341	XLOC_043803			TCONS_00108472	XLOC_065753
TCONS_00072341	XLOC_043804			TCONS_00108472	XLOC_065754
TCONS_00072341	XLOC_043805			TCONS_00109169	XLOC_066177
TCONS_00072341	XLOC_043806			TCONS_00109169	XLOC_066178
TCONS_00072341	XLOC_043807			TCONS_00109443	XLOC_066355
TCONS_00073568	XLOC_044681			TCONS_00109445	XLOC_066355
TCONS_00073703	XLOC_044801			TCONS_00110826	XLOC_067174
TCONS_00073704	XLOC_044801			TCONS_00110826	XLOC_067175
TCONS_00074726	XLOC_045574			TCONS_00110826	XLOC_067176
TCONS_00075328	XLOC_046012			TCONS_00110826	XLOC_067177
TCONS_00075724	XLOC_046241			TCONS_00111457	XLOC_067560
TCONS_00075986	XLOC_046393			TCONS_00114729	XLOC_069520
TCONS_00075986	XLOC_046395			TCONS_00114729	XLOC_069521
TCONS_00076163	XLOC_046500			TCONS_00114832	XLOC_069594
TCONS_00076163	XLOC_046501			TCONS_00114832	XLOC_069595
TCONS_00076657	XLOC_046761			TCONS_00115111	XLOC_069783
TCONS_00076671	XLOC_046763			TCONS_00115111	XLOC_069784
TCONS_00076671	XLOC_046764			TCONS_00115795	XLOC_070183
TCONS_00076671	XLOC_046765			TCONS_00115795	XLOC_070184
TCONS_00076671	XLOC_046766			TCONS_00115795	XLOC_070185
TCONS_00076671	XLOC_046767			TCONS_00115795	XLOC_070186
TCONS_00076671	XLOC_046768			TCONS_00115795	XLOC_070188
TCONS_00076671	XLOC_046769			TCONS_00116633	XLOC_070672
TCONS_00076889	XLOC_046886			TCONS_00116633	XLOC_070674
TCONS_00077067	XLOC_046963			TCONS_00117083	XLOC_070922
TCONS_00077067	XLOC_046964			TCONS_00117083	XLOC_070923
TCONS_00077067	XLOC_046965			TCONS_00120315	XLOC_072894
TCONS_00077067	XLOC_046966			TCONS_00120372	XLOC_072916
TCONS_00078124	XLOC_047576			TCONS_00120372	XLOC_072917
TCONS_00078124	XLOC_047577			TCONS_00120372	XLOC_072918
TCONS_00078598	XLOC_047865			TCONS_00120372	XLOC_072919
TCONS_00078598	XLOC_047866			TCONS_00120372	XLOC_072921
TCONS_00078598	XLOC_047867			TCONS_00121854	XLOC_073874
TCONS_00078598	XLOC_047868			TCONS_00122763	XLOC_074405
TCONS_00078787	XLOC_047982			TCONS_00122763	XLOC_074406
TCONS_00078840	XLOC_048018			TCONS_00122763	XLOC_074407
TCONS_00078840	XLOC_048019			TCONS_00124508	XLOC_075458
TCONS_00078840	XLOC_048020			TCONS_00124508	XLOC_075459
TCONS_00078840	XLOC_048021			TCONS_00124508	XLOC_075460
TCONS_00078840	XLOC_048022			TCONS_00124626	XLOC_075528
TCONS_00079249	XLOC_048263			TCONS_00125110	XLOC_075818
TCONS_00079249	XLOC_048264			TCONS_00125789	XLOC_076247
TCONS_00079249	XLOC_048266			TCONS_00125871	XLOC_076302
TCONS_00079249	XLOC_048267			TCONS_00129834	XLOC_078567
TCONS_00079693	XLOC_048528			TCONS_00129901	XLOC_078611
TCONS_00079693	XLOC_048529			TCONS_00129901	XLOC_078613
TCONS_00080456	XLOC_048971			TCONS_00131321	XLOC_079508
TCONS_00080456	XLOC_048972			TCONS_00131340	XLOC_079520
TCONS_00080456	XLOC_048973			TCONS_00131340	XLOC_079521
TCONS_00081284	XLOC_049494			TCONS_00135123	XLOC_081732
TCONS_00081391	XLOC_049555			TCONS_00135451	XLOC_081915
TCONS_00081707	XLOC_049781			TCONS_00135451	XLOC_081916
TCONS_00082557	XLOC_050281			TCONS_00135915	XLOC_082186
TCONS_00082557	XLOC_050284			TCONS_00135968	XLOC_082215
TCONS_00084395	XLOC_051342			TCONS_00136282	XLOC_082381
TCONS_00084395	XLOC_051343			TCONS_00136570	XLOC_082550
TCONS_00084432	XLOC_051363			TCONS_00136570	XLOC_082551
TCONS_00084432	XLOC_051364			TCONS_00136586	XLOC_082567
TCONS_00084606	XLOC_051486			TCONS_00137259	XLOC_082975
TCONS_00084606	XLOC_051487			TCONS_00137259	XLOC_082976
TCONS_00084606	XLOC_051488			TCONS_00137259	XLOC_082977
TCONS_00084609	XLOC_051491			TCONS_00137259	XLOC_082978
TCONS_00084610	XLOC_051491			TCONS_00137259	XLOC_082979
TCONS_00084630	XLOC_051504			TCONS_00138214	XLOC_083570
TCONS_00084670	XLOC_051528			TCONS_00138214	XLOC_083571
TCONS_00084670	XLOC_051529			TCONS_00140067	XLOC_084689
TCONS_00084670	XLOC_051530			TCONS_00140067	XLOC_084690
TCONS_00084670	XLOC_051531			TCONS_00140182	XLOC_084757
TCONS_00085972	XLOC_052267			TCONS_00140722	XLOC_085073
TCONS_00085972	XLOC_052268			TCONS_00140722	XLOC_085074
TCONS_00086289	XLOC_052460			TCONS_00140780	XLOC_085107
TCONS_00086289	XLOC_052461			TCONS_00140780	XLOC_085108
TCONS_00086289	XLOC_052462			TCONS_00141215	XLOC_085380
TCONS_00086290	XLOC_052460			TCONS_00141229	XLOC_085387
TCONS_00086290	XLOC_052461			TCONS_00141229	XLOC_085388
TCONS_00086290	XLOC_052462			TCONS_00141229	XLOC_085389
TCONS_00086480	XLOC_052579			TCONS_00141750	XLOC_085709
TCONS_00086480	XLOC_052580			TCONS_00142420	XLOC_086077
TCONS_00086480	XLOC_052581			TCONS_00142753	XLOC_086277
TCONS_00086480	XLOC_052583			TCONS_00144656	XLOC_087419
TCONS_00086480	XLOC_052584
TCONS_00086480	XLOC_052585
TCONS_00086488	XLOC_052591
TCONS_00086489	XLOC_052591
TCONS_00086647	XLOC_052701
TCONS_00086934	XLOC_052883
TCONS_00088353	XLOC_053761
TCONS_00088353	XLOC_053762
TCONS_00088353	XLOC_053763
TCONS_00089453	XLOC_054422
TCONS_00089453	XLOC_054423
TCONS_00089453	XLOC_054424
TCONS_00089453	XLOC_054425
TCONS_00089453	XLOC_054426
TCONS_00089453	XLOC_054427
TCONS_00090222	XLOC_054849
TCONS_00091163	XLOC_055411
TCONS_00091307	XLOC_055487
TCONS_00091307	XLOC_055488
TCONS_00091307	XLOC_055489
TCONS_00091307	XLOC_055490
TCONS_00091307	XLOC_055491
TCONS_00091533	XLOC_055604
TCONS_00091533	XLOC_055606
TCONS_00092725	XLOC_056358
TCONS_00092973	XLOC_056533
TCONS_00092973	XLOC_056534
TCONS_00092973	XLOC_056535
TCONS_00093450	XLOC_056793
TCONS_00093450	XLOC_056794
TCONS_00093450	XLOC_056795
TCONS_00093450	XLOC_056796
TCONS_00093450	XLOC_056797
TCONS_00093786	XLOC_056983
TCONS_00094185	XLOC_057223
TCONS_00096905	XLOC_058817
TCONS_00097389	XLOC_059091
TCONS_00098550	XLOC_059786
TCONS_00098550	XLOC_059787
TCONS_00098550	XLOC_059788
TCONS_00098550	XLOC_059789
TCONS_00098550	XLOC_059790
TCONS_00098550	XLOC_059791
TCONS_00098550	XLOC_059792
TCONS_00098550	XLOC_059793
TCONS_00100123	XLOC_060754
TCONS_00100123	XLOC_060755
TCONS_00100350	XLOC_060897
TCONS_00100350	XLOC_060899
TCONS_00101028	XLOC_061310
TCONS_00101028	XLOC_061311
TCONS_00101270	XLOC_061443
TCONS_00101374	XLOC_061511
TCONS_00101374	XLOC_061512
TCONS_00101374	XLOC_061513
TCONS_00101374	XLOC_061514
TCONS_00101374	XLOC_061515
TCONS_00101402	XLOC_061532
TCONS_00101733	XLOC_061719
TCONS_00101733	XLOC_061720
TCONS_00101733	XLOC_061721
TCONS_00101857	XLOC_061794
TCONS_00101857	XLOC_061795
TCONS_00101874	XLOC_061805
TCONS_00101874	XLOC_061808
TCONS_00101874	XLOC_061809
TCONS_00101921	XLOC_061837
TCONS_00101921	XLOC_061838
TCONS_00101921	XLOC_061839
TCONS_00102438	XLOC_062136
TCONS_00102438	XLOC_062137
TCONS_00102660	XLOC_062266
TCONS_00103608	XLOC_062812
TCONS_00104002	XLOC_063061
TCONS_00104002	XLOC_063062
TCONS_00104002	XLOC_063063
TCONS_00104316	XLOC_063276
TCONS_00104316	XLOC_063277
TCONS_00105163	XLOC_063811
TCONS_00105163	XLOC_063812
TCONS_00105382	XLOC_063938
TCONS_00105382	XLOC_063939
TCONS_00105382	XLOC_063940
TCONS_00105455	XLOC_063984
TCONS_00105455	XLOC_063985
TCONS_00105839	XLOC_064229
TCONS_00105879	XLOC_064256
TCONS_00106744	XLOC_064776
TCONS_00106744	XLOC_064777
TCONS_00106755	XLOC_064782
TCONS_00106755	XLOC_064783
TCONS_00106755	XLOC_064784
TCONS_00106755	XLOC_064785
TCONS_00106755	XLOC_064786
TCONS_00107095	XLOC_065002
TCONS_00108492	XLOC_065752
TCONS_00108492	XLOC_065753
TCONS_00108492	XLOC_065754
TCONS_00109048	XLOC_066092
TCONS_00109225	XLOC_066209
TCONS_00109225	XLOC_066210
TCONS_00109225	XLOC_066211
TCONS_00109225	XLOC_066212
TCONS_00109581	XLOC_066449
TCONS_00109730	XLOC_066554
TCONS_00110152	XLOC_066809
TCONS_00111450	XLOC_067552
TCONS_00112024	XLOC_067943
TCONS_00113053	XLOC_068583
TCONS_00115932	XLOC_070273
TCONS_00116174	XLOC_070432
TCONS_00116174	XLOC_070433
TCONS_00118242	XLOC_071635
TCONS_00118242	XLOC_071636
TCONS_00118947	XLOC_072065
TCONS_00118947	XLOC_072066
TCONS_00118947	XLOC_072067
TCONS_00118947	XLOC_072068
TCONS_00119209	XLOC_072224
TCONS_00119209	XLOC_072225
TCONS_00119209	XLOC_072226
TCONS_00119210	XLOC_072224
TCONS_00119210	XLOC_072225
TCONS_00119210	XLOC_072226
TCONS_00120006	XLOC_072713
TCONS_00120221	XLOC_072846
TCONS_00120221	XLOC_072847
TCONS_00120946	XLOC_073291
TCONS_00120946	XLOC_073292
TCONS_00121414	XLOC_073596
TCONS_00123095	XLOC_074602
TCONS_00123095	XLOC_074603
TCONS_00123095	XLOC_074605
TCONS_00123333	XLOC_074741
TCONS_00125415	XLOC_075992
TCONS_00125415	XLOC_075993
TCONS_00125415	XLOC_075994
TCONS_00125415	XLOC_075995
TCONS_00125415	XLOC_075996
TCONS_00125651	XLOC_076143
TCONS_00125651	XLOC_076144
TCONS_00127413	XLOC_077217
TCONS_00127413	XLOC_077218
TCONS_00127413	XLOC_077219
TCONS_00127413	XLOC_077220
TCONS_00127413	XLOC_077221
TCONS_00127413	XLOC_077222
TCONS_00128619	XLOC_077880
TCONS_00128619	XLOC_077881
TCONS_00128619	XLOC_077882
TCONS_00128619	XLOC_077884
TCONS_00128619	XLOC_077885
TCONS_00128619	XLOC_077886
TCONS_00128619	XLOC_077887
TCONS_00128619	XLOC_077888
TCONS_00129206	XLOC_078219
TCONS_00129891	XLOC_078602
TCONS_00129891	XLOC_078603
TCONS_00129891	XLOC_078604
TCONS_00130273	XLOC_078852
TCONS_00132002	XLOC_079910
TCONS_00132002	XLOC_079911
TCONS_00132056	XLOC_079949
TCONS_00132369	XLOC_080141
TCONS_00132377	XLOC_080143
TCONS_00132377	XLOC_080144
TCONS_00132377	XLOC_080145
TCONS_00132378	XLOC_080143
TCONS_00132378	XLOC_080144
TCONS_00132378	XLOC_080145
TCONS_00132418	XLOC_080173
TCONS_00132418	XLOC_080174
TCONS_00132420	XLOC_080173
TCONS_00132420	XLOC_080174
TCONS_00132422	XLOC_080173
TCONS_00132422	XLOC_080174
TCONS_00133732	XLOC_080967
TCONS_00133732	XLOC_080968
TCONS_00133732	XLOC_080969
TCONS_00133732	XLOC_080970
TCONS_00133732	XLOC_080973
TCONS_00133732	XLOC_080974
TCONS_00134574	XLOC_081426
TCONS_00135054	XLOC_081695
TCONS_00135376	XLOC_081882
TCONS_00135376	XLOC_081883
TCONS_00135376	XLOC_081884
TCONS_00135378	XLOC_081882
TCONS_00135378	XLOC_081883
TCONS_00135378	XLOC_081884
TCONS_00136591	XLOC_082571
TCONS_00137597	XLOC_083193
TCONS_00137928	XLOC_083372
TCONS_00139118	XLOC_084124
TCONS_00139795	XLOC_084545
TCONS_00139795	XLOC_084546
TCONS_00139795	XLOC_084547
TCONS_00139795	XLOC_084548
TCONS_00139795	XLOC_084549
TCONS_00139796	XLOC_084545
TCONS_00139796	XLOC_084546
TCONS_00139796	XLOC_084547
TCONS_00139796	XLOC_084548
TCONS_00139796	XLOC_084549
TCONS_00140769	XLOC_085096
TCONS_00140769	XLOC_085097
TCONS_00140769	XLOC_085098
TCONS_00141203	XLOC_085372
TCONS_00141783	XLOC_085728
TCONS_00141783	XLOC_085729
TCONS_00141783	XLOC_085730
TCONS_00141783	XLOC_085731
TCONS_00141854	XLOC_085769
TCONS_00141854	XLOC_085770
TCONS_00142313	XLOC_086014
TCONS_00142313	XLOC_086016
TCONS_00142314	XLOC_086014
TCONS_00142314	XLOC_086016
TCONS_00142776	XLOC_086290
TCONS_00143112	XLOC_086513
TCONS_00143577	XLOC_086797
TCONS_00143577	XLOC_086798
TCONS_00143577	XLOC_086799
TCONS_00144759	XLOC_087465
TCONS_00144869	XLOC_087538
TCONS_00144869	XLOC_087540
