# Supplementary material for: Systematic Identification of Methyl Jasmonate-Responsive Long Noncoding RNAs and Their Nearby Coding Genes Unveils Their Potential Defence Roles in Tobacco BY-2 Cells
Source: Int J Mol Sci. 2022 Dec 8;23(24):15568. doi: 10.3390/ijms232415568 (PMC9778826; doi:10.3390/ijms232415568)
Supplement: Supplementary file 1 [file ijms-23-15568-s001.zip › Table S9. The expression patterns of all response-associated target genes and their respective lncRNAs.xlsx]

## Sheet: Sheet1
Table S9. The expression patterns of all response-associated target genes and their respective lncRNAs.
Up-regulated target genes for up-regulated MeJA-responsive lncRNAs					Down-regulated target genes for up-regulated MeJA-responsive lncRNAs
	ID	CK	MeJA			ID	CK	MeJA
Target gene	LOC107826152	3.11066	8.4246		Target gene	LOC107808057	8.17875	5.17219
LncRNA	TCONS_00037532	7.40601	28.9153		LncRNA	TCONS_00136591	1.57453	3.36711
Target gene	LOC107775566	0.808032	5.19778		Target gene	LOC107785742	3.29173	2.2601
LncRNA	TCONS_00078598	1.99064	14.5293		LncRNA	TCONS_00096905	0.578133	2.8869
Target gene	LOC107763284	66.1439	111.112		Target gene	LOC107759727	2.4744	0.649907
LncRNA	TCONS_00057133	0	0.698011		LncRNA	TCONS_00050870	10.4119	24.5454
Target gene	LOC107829122	3.80972	211.605		Target gene	LOC107801951 (TCONS_00125394)	11.9084	7.50849
LncRNA	TCONS_00042907	0	3.51593		Target gene	LOC107801951 (TCONS_00125395)	4.89122	2.55288
					LncRNA	TCONS_00125415	0.456296	3.00048
Target gene	LOC107787708	3.53203	6.33562
LncRNA	TCONS_00100350	0	4.86617		Target gene	LOC107828322	3.49371	1.56798
					LncRNA	TCONS_00041482	0.566417	1.64184
	LOC107829039 (TCONS_00042738)	1.71945	6.96602
Target gene	LOC107829039 (TCONS_00042740)	1.33167	5.57193
Target gene	LOC107829039 (TCONS_00042741)	4.45666	18.7
LncRNA	TCONS_00042744	0	2.55712
Target gene	LOC107829040	2.20793	11.404
LncRNA	TCONS_00042744	0	2.55712
Target gene	LOC107788895	1.06551	1.92077
LncRNA	TCONS_00102438	1.17153	2.57202
Target gene	LOC107771348	1.83114	14.2684
LncRNA	TCONS_00071037	0.316548	1.67055
Target gene	LOC107774644	1.60999	4.09027
LncRNA	TCONS_00076889	0.588036	2.66026
	LOC107817057	16.3149	76.2485
	TCONS_00021499	1.01384	8.37271
Target gene	LOC107814765 (TCONS_00017447)	0.474499	2.42116
Target gene	LOC107814765 (TCONS_00017448)	1.50135	2.64911
LncRNA	TCONS_00017450	2.27841	4.63801
	LOC107770253 (TCONS_00000732)	0.720618	6.15483
	LOC107770253 (TCONS_00000733)	0.787075	4.87599
	TCONS_00000734	0.420206	8.36927
Target gene	LOC107791399	1.54412	3.02538
LncRNA	TCONS_00106755	0	2.21705
Target gene	LOC107782545	0.412657	20.5608
LncRNA	TCONS_00091163	0.606186	7.79734
